# Supplementary material for: Transcriptome Analysis of Potato Infected with the Necrotrophic Pathogen Alternaria solani
Source: Plants (Basel). 2021 Oct 18;10(10):2212. doi: 10.3390/plants10102212 (PMC8539873; doi:10.3390/plants10102212)
Supplement: Supplementary file 1 [file plants-10-02212-s001.zip]

Archive with 7 entries (5 files):
- plants-1363663-supplementary/
- plants-1363663-supplementary/supplemental proofs-1363663 Alternaria ms_/
- plants-1363663-supplementary/supplemental proofs-1363663 Alternaria ms_/.DS_Store
- plants-1363663-supplementary/supplemental proofs-1363663 Alternaria ms_/sFile 1.xlsx
- plants-1363663-supplementary/supplemental proofs-1363663 Alternaria ms_/sFile 2.xlsx
- plants-1363663-supplementary/supplemental proofs-1363663 Alternaria ms_/Supplementary file 3.pdf
- plants-1363663-supplementary/supplemental proofs-1363663 Alternaria ms_/Supplementary Table 1.pdf
