# Supplementary material for: Transcriptome Analysis of Potato Infected with the Necrotrophic Pathogen Alternaria solani
Source: Plants (Basel). 2021 Oct 18;10(10):2212. doi: 10.3390/plants10102212 (PMC8539873; doi:10.3390/plants10102212)
Supplement: Supplementary file 1 [file plants-10-02212-s001.zip › plants-1363663-supplementary/supplemental proofs-1363663 Alternaria ms_/sFile 1.xlsx]

## Sheet: 1 hpi 
TransID	sampleA	sampleB	baseMeanA	baseMeanB	baseMean	log2FoldChange	lfcSE	stat	pvalue	padj	Chrid	source	type	start	end	score	strand	phase	Attributes=ID	Parent	Gene ID	Source_id	Mapping_depth	Class	name
PGSC0003DMT400079490	P1.A	QC0	0	68.8726	34.4363	-8.44964	1.32964	-6.35483	2.08664e-10	4.99249e-06	ST4.03ch01	Cufflinks	mRNA	86347991	86354249	.	+	.	ID=PGSC0003DMT400079490	Parent	PGSC0003DMG400030952	Source_id=RNASEQ20.5344.2	Mapping_depth=13.081606	Class=1	name="Chromatin remodeling complex subunit"
PGSC0003DMT400073533	P1.A	QC0	0	74.9379	37.4689	-8.57143	1.39428	-6.14756	7.86837e-10	9.41293e-06	ST4.03ch01	Cufflinks	mRNA	76175146	76181955	.	+	.	ID=PGSC0003DMT400073533	Parent	PGSC0003DMG402028565	Source_id=RNASEQ6.4014.5	Mapping_depth=8.330546	Class=2	name="Sugar transporter"
PGSC0003DMT400029480	P1.A	QC0	237.024	544.209	390.617	-1.19909	0.200678	-5.97522	2.29782e-09	1.83259e-05	ST4.03ch01	Cufflinks	mRNA	57796932	57805205	.	-	.	ID=PGSC0003DMT400029480	Parent	PGSC0003DMG400011337	Source_id=RNASEQ10.4342.0	Mapping_depth=15.627223	Class=1	name="Nucleotide binding protein"
PGSC0003DMT400026165	P1.A	QC0	0.337912	72.7401	36.539	-7.5667	1.30226	-5.81044	6.2309e-09	3.72701e-05	ST4.03ch02	Cufflinks	mRNA	44697173	44700912	.	-	.	ID=PGSC0003DMT400026165	Parent	PGSC0003DMG400010083	Source_id=RNASEQ47.1876.6	Mapping_depth=17.816654	Class=1	name="Stress regulated protein"
PGSC0003DMT400078504	P1.A	QC0	0	37.2568	18.6284	-7.56325	1.36658	-5.53442	3.12252e-08	0.000149419	ST4.03ch05	Cufflinks	mRNA	3826477	3829982	.	+	.	ID=PGSC0003DMT400078504	Parent	PGSC0003DMG400030558	Source_id=RNASEQ53.3617.4	Mapping_depth=83.761430	Class=1	name="ALG2-interacting protein X"
PGSC0003DMT400020751	P1.A	QC0	35.4736	0	17.7368	7.74437	1.42852	5.42127	5.91769e-08	0.000235978	ST4.03ch04	Cufflinks	mRNA	68615836	68618211	.	-	.	ID=PGSC0003DMT400020751	Parent	PGSC0003DMG400008030	Source_id=RNASEQ58.5487.2	Mapping_depth=47.509950	Class=1	name="Hydrolase"
PGSC0003DMT400052082	P1.A	QC0	44.7156	0.296662	22.5061	7.11741	1.33253	5.34128	9.22923e-08	0.000315455	ST4.03ch02	Cufflinks	mRNA	47846907	47850165	.	-	.	ID=PGSC0003DMT400052082	Parent	PGSC0003DMG400020218	Source_id=RNASEQ9.1888.0	Mapping_depth=28.103388	Class=1	name="Conserved gene of unknown function"
PGSC0003DMT400027918	P1.A	QC0	27.9715	0	13.9858	7.40316	1.50208	4.92862	8.28117e-07	0.00247669	ST4.03ch05	Cufflinks	mRNA	11406830	11408355	.	-	.	ID=PGSC0003DMT400027918	Parent	PGSC0003DMG400010745	Source_id=RNASEQ19.126.5	Mapping_depth=38.082620	Class=1	name="Ubiquitin-protein ligase"
PGSC0003DMT400049452	P1.A	QC0	251.945	135.957	193.951	0.888432	0.186599	4.7612	1.92448e-06	0.00508568	ST4.03ch10	Cufflinks	mRNA	51405993	51412491	.	-	.	ID=PGSC0003DMT400049452	Parent	PGSC0003DMG401019213	Source_id=RNASEQ58.3915.1	Mapping_depth=447.195611	Class=1	name="BRI1-KD interacting protein 130"
PGSC0003DMT400066652	P1.A	QC0	28.8088	0	14.4044	7.44557	1.57043	4.7411	2.12559e-06	0.00508568	ST4.03ch01	GLEAN	mRNA	84984401	84985517	.	-	.	ID=PGSC0003DMT400066652	Parent	PGSC0003DMG400025902	Source_id=PGSC0003DMG000033562	Class=2		name="EMB1273"
PGSC0003DMT400008122	P1.A	QC0	658.527	158.601	408.564	2.05465	0.436868	4.70314	2.56191e-06	0.0053034	ST4.03ch08	Cufflinks	mRNA	23893655	23898398	.	+	.	ID=PGSC0003DMT400008122	Parent	PGSC0003DMG400003133	Source_id=RNASEQ1.285.0	Mapping_depth=21.438784	Class=1	name="Pentatricopeptide repeat-containing protein"
PGSC0003DMT400001330	P1.A	QC0	0	23.7428	11.8714	-6.91322	1.47232	-4.69547	2.6599e-06	0.0053034	ST4.03ch02	Cufflinks	mRNA	46898734	46901027	.	-	.	ID=PGSC0003DMT400001330	Parent	PGSC0003DMG400000501	Source_id=RNASEQ39.7908.1	Mapping_depth=158.687349	Class=1	name="High-affinity potassium transporter protein 1"
PGSC0003DMT400046841	P1.A	QC0	0.314744	39.6644	19.9896	-6.69183	1.44053	-4.6454	3.39415e-06	0.0062468	ST4.03ch03	Cufflinks	mRNA	51998069	52005507	.	+	.	ID=PGSC0003DMT400046841	Parent	PGSC0003DMG400018191	Source_id=RNASEQ56.9047.3	Mapping_depth=38.535549	Class=1	name="Kinase"
PGSC0003DMT400066953	P1.A	QC0	536.175	1014.4	775.286	-0.918852	0.201706	-4.5554	5.22857e-06	0.00893563	ST4.03ch01	Cufflinks	mRNA	70015974	70017193	.	+	.	ID=PGSC0003DMT400066953	Parent	PGSC0003DMG400026025	Source_id=RNASEQ39.2400.0	Mapping_depth=471.116032	Class=1	name="AG-motif binding protein-3"
PGSC0003DMT400025597	P1.A	QC0	0	24.9196	12.4598	-6.98311	1.57217	-4.4417	8.9251e-06	0.0142361	ST4.03ch04	Cufflinks	mRNA	71278254	71279245	.	+	.	ID=PGSC0003DMT400025597	Parent	PGSC0003DMG400009889	Source_id=RNASEQ59.3559.1	Mapping_depth=358.435909	Class=1	name="Conserved gene of unknown function"
PGSC0003DMT400028186	P1.A	QC0	59.8043	4.47657	32.1404	3.73352	0.843843	4.42442	9.67008e-06	0.0144604	ST4.03ch10	Cufflinks	mRNA	47875520	47882388	.	+	.	ID=PGSC0003DMT400028186	Parent	PGSC0003DMG400010869	Source_id=RNASEQ36.808.2	Mapping_depth=14.526341	Class=2	name="Tetracycline transporter"
PGSC0003DMT400079046	P1.A	QC0	21.6303	0	10.8152	7.02439	1.60799	4.36843	1.25145e-05	0.0170431	ST4.03ch06	Cufflinks	mRNA	40739355	40742752	.	-	.	ID=PGSC0003DMT400079046	Parent	PGSC0003DMG400030767	Source_id=RNASEQ24.1245.2	Mapping_depth=55.155921	Class=1	name="Iaa-amino acid hydrolase 4"
PGSC0003DMT400006755	P1.A	QC0	0	44.3544	22.1772	-7.81479	1.7911	-4.36312	1.28219e-05	0.0170431	ST4.03ch03	GLEAN	mRNA	60171586	60177084	.	+	.	ID=PGSC0003DMT400006755	Parent	PGSC0003DMG400002622	Source_id=PGSC0003DMG000003028	Class=2		name="Protein disulfide isomerase"
PGSC0003DMT400061097	P1.A	QC0	0	46.7512	23.3756	-7.89074	1.83788	-4.29339	1.75962e-05	0.0221582	ST4.03ch01	Cufflinks	mRNA	80591633	80598684	.	-	.	ID=PGSC0003DMT400061097	Parent	PGSC0003DMG401023772	Source_id=RNASEQ9.6756.1	Mapping_depth=33.488894	Class=1	name="Phosphomethylpyrimidine kinase"
PGSC0003DMT400021742	P1.A	QC0	33.2127	0	16.6064	7.64648	1.78676	4.27952	1.87293e-05	0.0224059	ST4.03ch05	Cufflinks	mRNA	49883997	49889554	.	-	.	ID=PGSC0003DMT400021742	Parent	PGSC0003DMG400008439	Source_id=RNASEQ67.6715.2	Mapping_depth=129.190073	Class=1	name="Mutt domain protein"
PGSC0003DMT400002881	P1.A	QC0	22.5701	0.301772	11.4359	6.12651	1.44123	4.25089	2.12919e-05	0.0238571	ST4.03ch09	Cufflinks	mRNA	55499233	55505593	.	-	.	ID=PGSC0003DMT400002881	Parent	PGSC0003DMG400001126	Source_id=RNASEQ51.579.0	Mapping_depth=31.946408	Class=1	name="Zinc knuckle (CCHC-type) family protein"
PGSC0003DMT400076667	P1.A	QC0	0	39.9028	19.9514	-7.66233	1.80536	-4.24421	2.19367e-05	0.0238571	ST4.03ch12	Cufflinks	mRNA	9730319	9737930	.	+	.	ID=PGSC0003DMT400076667	Parent	PGSC0003DMG400029815	Source_id=RNASEQ64.7089.1	Mapping_depth=29.288775	Class=1	name="WRKY transcription factor"
PGSC0003DMT400029007	P1.A	QC0	33.4432	0	16.7216	7.65349	1.82896	4.18461	2.85656e-05	0.0297157	ST4.03ch07	Cufflinks	mRNA	1516823	1523538	.	+	.	ID=PGSC0003DMT400029007	Parent	PGSC0003DMG400011163	Source_id=RNASEQ45.3340.2	Mapping_depth=24.090141	Class=1	name="ATPase"
PGSC0003DMT400017261	P1.A	QC0	63.1753	11.0925	37.1339	2.50317	0.605537	4.1338	3.56807e-05	0.0355707	ST4.03ch09	GLEAN	mRNA	10971764	10974355	.	-	.	ID=PGSC0003DMT400017261	Parent	PGSC0003DMG400006729	Source_id=PGSC0003DMG000008605	Class=2		name="ATP binding protein"
PGSC0003DMT400014947	P1.A	QC0	28.0775	0	14.0388	7.40353	1.81936	4.06931	4.71521e-05	0.0451264	ST4.03ch08	Cufflinks	mRNA	5067454	5068853	.	-	.	ID=PGSC0003DMT400014947	Parent	PGSC0003DMG400005835	Source_id=RNASEQ16.6761.0	Mapping_depth=424.503488	Class=1	name="WRKY transcription factor-30"
PGSC0003DMT400047984	P1.A	QC0	0	37.4036	18.7018	-7.5689	1.91161	-3.95944	7.51247e-05	0.0673754	ST4.03ch01	Cufflinks	mRNA	88055858	88058221	.	+	.	ID=PGSC0003DMT400047984	Parent	PGSC0003DMG400018645	Source_id=RNASEQ7.2692.0	Mapping_depth=17.442934	Class=1	name="Ubiquitin-protein ligase"
PGSC0003DMT400015727	P1.A	QC0	2.02747	58.8581	30.4428	-4.8281	1.22039	-3.95618	7.61567e-05	0.0673754	ST4.03ch07	Cufflinks	mRNA	44283588	44285443	.	-	.	ID=PGSC0003DMT400015727	Parent	PGSC0003DMG400006145	Source_id=RNASEQ5.1260.0	Mapping_depth=461.543212	Class=1	name="Histidine kinase 1, 2, 3 plant"
PGSC0003DMT400057292	P1.A	QC0	298.673	509.258	403.965	-0.767046	0.194293	-3.94788	7.88478e-05	0.0673754	ST4.03ch07	Cufflinks	mRNA	56031960	56038856	.	+	.	ID=PGSC0003DMT400057292	Parent	PGSC0003DMG401022253	Source_id=RNASEQ42.5761.0	Mapping_depth=51.569062	Class=1	name="Transporter"
PGSC0003DMT400079662	P1.A	QC0	23.5457	0.604268	12.075	5.29187	1.37587	3.8462	0.000119962	0.0989727	ST4.03ch03	Cufflinks	mRNA	40860529	40864087	.	-	.	ID=PGSC0003DMT400079662	Parent	PGSC0003DMG400031026	Source_id=RNASEQ13.2730.1	Mapping_depth=336.764279	Class=1	name="Yellow-leaf-specific gene 7"
PGSC0003DMT400063117	P1.A	QC0	0	16.5415	8.27076	-6.39179	1.68007	-3.80448	0.0001421	0.11333	ST4.03ch03	Cufflinks	mRNA	55495567	55498080	.	+	.	ID=PGSC0003DMT400063117	Parent	PGSC0003DMG400024554	Source_id=RNASEQ53.6444.1	Mapping_depth=69.801780	Class=1	name="DNA binding protein"
PGSC0003DMT400077952	P1.A	QC0	14.8339	0	7.41694	6.48738	1.71348	3.78609	0.000153038	0.118116	ST4.03ch06	Cufflinks	mRNA	56564175	56567014	.	+	.	ID=PGSC0003DMT400077952	Parent	PGSC0003DMG400030318	Source_id=RNASEQ57.4466.0	Mapping_depth=12.626363	Class=1	name="Ring zinc finger protein"
PGSC0003DMT400053140	P1.A	QC0	14.4684	0	7.23418	6.44631	1.71173	3.76597	0.000165901	0.124042	ST4.03ch04	Cufflinks	mRNA	51406919	51410555	.	+	.	ID=PGSC0003DMT400053140	Parent	PGSC0003DMG400020618	Source_id=RNASEQ54.222.0	Mapping_depth=16.585020	Class=1	name="Tropinone reductase homolog"
PGSC0003DMT400071690	P1.A	QC0	692.738	47.6052	370.172	3.86307	1.02889	3.75461	0.000173612	0.125874	ST4.03ch07	Cufflinks	mRNA	38959941	38964852	.	-	.	ID=PGSC0003DMT400071690	Parent	PGSC0003DMG400027888	Source_id=RNASEQ30.4441.1	Mapping_depth=1745.076886	Class=4	name="Cysteine proteinase 3"
PGSC0003DMT400057640	P1.A	QC0	0	19.2352	9.61759	-6.60952	1.76523	-3.74429	0.000180908	0.127306	ST4.03ch02	GLEAN	mRNA	34178470	34196306	.	-	.	ID=PGSC0003DMT400057640	Parent	PGSC0003DMG400022382	Source_id=PGSC0003DMG000029371	Class=2	name="Glycine-rich protein"
PGSC0003DMT400080910	P1.A	QC0	144.765	73.551	109.158	0.978901	0.263049	3.72136	0.000198149	0.135455	ST4.03ch10	Cufflinks	mRNA	7782167	7786953	.	-	.	ID=PGSC0003DMT400080910	Parent	PGSC0003DMG400031514	Source_id=RNASEQ12.4068.2	Mapping_depth=67.504719	Class=4	name="Chromo domain protein LHP1"
PGSC0003DMT400083770	P1.A	QC0	0	13.5027	6.75134	-6.09912	1.64341	-3.71126	0.000206234	0.137065	ST4.03ch01	Cufflinks	mRNA	82674057	82681099	.	+	.	ID=PGSC0003DMT400083770	Parent	PGSC0003DMG400033575	Source_id=RNASEQ56.7173.0	Mapping_depth=24.114699	Class=4	name="Poly(RC)-binding protein"
PGSC0003DMT400063137	P1.A	QC0	23.4912	0.301772	11.8965	6.18142	1.67782	3.6842	0.000229424	0.148356	ST4.03ch03	Cufflinks	mRNA	55598314	55603079	.	+	.	ID=PGSC0003DMT400063137	Parent	PGSC0003DMG400024559	Source_id=RNASEQ53.6553.4	Mapping_depth=60.938157	Class=1	name="ATP binding protein"
PGSC0003DMT400059046	P1.A	QC0	2095.27	3087.24	2591.26	-0.559431	0.1527	-3.66361	0.000248687	0.153273	ST4.03ch11	Cufflinks	mRNA	31228391	31237587	.	+	.	ID=PGSC0003DMT400059046	Parent	PGSC0003DMG400022933	Source_id=RNASEQ3.6063.0	Mapping_depth=814.433924	Class=1	name="Auxin-induced beta-glucosidase"
PGSC0003DMT400081328	P1.A	QC0	1974.3	2975.83	2475.07	-0.591688	0.161632	-3.66072	0.000251511	0.153273	ST4.03ch09	Cufflinks	mRNA	52959136	52963192	.	+	.	ID=PGSC0003DMT400081328	Parent	PGSC0003DMG400031797	Source_id=RNASEQ18.4223.2	Mapping_depth=222.934489	Class=4	name="Polygalacturonase"
PGSC0003DMT400039248	P1.A	QC0	15.0754	0	7.53771	6.51255	1.78424	3.65004	0.000262203	0.153273	ST4.03ch03	Cufflinks	mRNA	51157526	51162521	.	-	.	ID=PGSC0003DMT400039248	Parent	PGSC0003DMG401015175	Source_id=RNASEQ37.7400.1	Mapping_depth=16.854578	Class=1	name="B3 domain-containing protein Os01g0905400"
PGSC0003DMT400001101	P1.A	QC0	211.682	326.179	268.931	-0.626223	0.171587	-3.6496	0.000262651	0.153273	ST4.03ch11	Cufflinks	mRNA	39202281	39206813	.	+	.	ID=PGSC0003DMT400001101	Parent	PGSC0003DMG400000416	Source_id=RNASEQ10.2643.2	Mapping_depth=54.785739	Class=1	name="Auxin-regulated protein"
PGSC0003DMT400066191	P1.A	QC0	0	43.0982	21.5491	-7.77339	2.13946	-3.63334	0.000279772	0.159377	ST4.03ch01	Cufflinks	mRNA	83896457	83902649	.	+	.	ID=PGSC0003DMT400066191	Parent	PGSC0003DMG400025761	Source_id=RNASEQ3.9603.3	Mapping_depth=76.555806	Class=1	name="Type 2A phosphatase activator TIP41"
PGSC0003DMT400021835	P1.A	QC0	0	15.0313	7.51563	-6.25369	1.72664	-3.62188	0.000292466	0.162734	ST4.03ch06	Cufflinks	mRNA	27461316	27463949	.	+	.	ID=PGSC0003DMT400021835	Parent	PGSC0003DMG401008474	Source_id=RNASEQ30.3444.4	Mapping_depth=13.023646	Class=1	name="N-(5'-phosphoribosyl)anthranilate isomerase"
PGSC0003DMT400014643	P1.A	QC0	109.235	32.5138	70.8745	1.74998	0.485866	3.60178	0.000316043	0.164643	ST4.03ch03	Cufflinks	mRNA	58974641	58982684	.	+	.	ID=PGSC0003DMT400014643	Parent	PGSC0003DMG401005721	Source_id=RNASEQ4.4621.1	Mapping_depth=12.600094	Class=2	name="EMB1865"
PGSC0003DMT400057607	P1.A	QC0	0	14.9689	7.48443	-6.24799	1.73489	-3.60137	0.000316542	0.164643	ST4.03ch02	Cufflinks	mRNA	34541285	34549070	.	-	.	ID=PGSC0003DMT400057607	Parent	PGSC0003DMG400022369	Source_id=RNASEQ59.824.0	Mapping_depth=19.243376	Class=2	name="Dead box ATP-dependent RNA helicase"
PGSC0003DMT400057608	P1.A	QC0	0	14.9689	7.48443	-6.24799	1.73489	-3.60137	0.000316542	0.164643	ST4.03ch02	Cufflinks	mRNA	34541285	34549070	.	-	.	ID=PGSC0003DMT400057608	Parent	PGSC0003DMG400022369	Source_id=RNASEQ59.824.1	Mapping_depth=14.544169	Class=2	name="Dead box ATP-dependent RNA helicase"
PGSC0003DMT400062621	P1.A	QC0	0.337912	15.9176	8.12775	-5.3746	1.49514	-3.59471	0.00032475	0.165319	ST4.03ch02	Cufflinks	mRNA	15081726	15089234	.	+	.	ID=PGSC0003DMT400062621	Parent	PGSC0003DMG402024369	Source_id=RNASEQ57.5683.1	Mapping_depth=7.086012	Class=2	name="Protein PHLOEM PROTEIN 2-LIKE A1"
PGSC0003DMT400059186	P1.A	QC0	15.0155	0	7.50776	6.50535	1.81974	3.57488	0.000350384	0.174652	ST4.03ch07	GLEAN	mRNA	5928586	5930841	.	+	.	ID=PGSC0003DMT400059186	Parent	PGSC0003DMG400022990	Source_id=PGSC0003DMG000029992	Class=2	name="EIX receptor 1"
PGSC0003DMT400000672	P1.A	QC0	69.8054	0	34.9027	8.71973	2.46778	3.53344	0.000410193	0.199182	ST4.03ch01	Cufflinks	mRNA	73741742	73745068	.	-	.	ID=PGSC0003DMT400000672	Parent	PGSC0003DMG400000239	Source_id=RNASEQ44.5982.3	Mapping_depth=43.022746	Class=1	name="Arginine/serine-rich splicing factor"
PGSC0003DMT400025835	P1.A	QC0	33.5649	0	16.7825	7.66033	2.17033	3.52956	0.000416247	0.199182	ST4.03ch04	Cufflinks	mRNA	71535300	71540943	.	-	.	ID=PGSC0003DMT400025835	Parent	PGSC0003DMG400009977	Source_id=RNASEQ59.3865.2	Mapping_depth=8.585649	Class=1	name="Pentatricopeptide repeat-containing protein"
PGSC0003DMT400052624	P1.A	QC0	2.13814	46.7879	24.463	-4.55078	1.30006	-3.50044	0.000464485	0.217907	ST4.03ch07	GLEAN	mRNA	50039108	50042776	.	-	.	ID=PGSC0003DMT400052624	Parent	PGSC0003DMG400020428	Source_id=PGSC0003DMG000026860	Class=2	name="Adaptin ear-binding coat-associated protein"
PGSC0003DMT400037238	P1.A	QC0	0.337912	14.404	7.37094	-5.23056	1.49896	-3.48945	0.000484012	0.222701	ST4.03ch10	Cufflinks	mRNA	871271	873319	.	+	.	ID=PGSC0003DMT400037238	Parent	PGSC0003DMG400014369	Source_id=RNASEQ50.5773.3	Mapping_depth=10.043231	Class=1	name="Dimethylallyltransferase"
PGSC0003DMT400029358	P1.A	QC0	3.80083	44.2267	24.0138	-3.53043	1.01386	-3.48217	0.000497373	0.224531	ST4.03ch10	Cufflinks	mRNA	411056	413224	.	+	.	ID=PGSC0003DMT400029358	Parent	PGSC0003DMG400011280	Source_id=RNASEQ8.4463.1	Mapping_depth=90.584930	Class=1	name="Pyruvate orthophosphate dikinase regulatory protein"
PGSC0003DMT400036596	P1.A	QC0	11.3665	0	5.68326	6.09676	1.78012	3.42492	0.000614976	0.268397	ST4.03ch11	GLEAN	mRNA	11741793	11750203	.	-	.	ID=PGSC0003DMT400036596	Parent	PGSC0003DMG400014110	Source_id=PGSC0003DMG000018405	Class=2	name="Cell wall peroxidase"
PGSC0003DMT400024140	P1.A	QC0	0	15.3108	7.65539	-6.28037	1.8342	-3.42404	0.00061698	0.268397	ST4.03ch04	Cufflinks	mRNA	65352981	65356219	.	-	.	ID=PGSC0003DMT400024140	Parent	PGSC0003DMG400009330	Source_id=RNASEQ13.1038.2	Mapping_depth=2.608865	Class=2	name="Lyase"
PGSC0003DMT400013379	P1.A	QC0	0	11.7282	5.86409	-5.89565	1.74306	-3.38236	0.000718646	0.307042	ST4.03ch01	Cufflinks	mRNA	63016937	63018381	.	+	.	ID=PGSC0003DMT400013379	Parent	PGSC0003DMG400005217	Source_id=RNASEQ30.7513.2	Mapping_depth=108.748825	Class=1	name="50S ribosomal protein L14"
PGSC0003DMT400034757	P1.A	QC0	58.1892	0	29.0946	8.45634	2.51461	3.36289	0.000771322	0.323766	ST4.03ch11	Cufflinks	mRNA	411075	415065	.	+	.	ID=PGSC0003DMT400034757	Parent	PGSC0003DMG400013354	Source_id=RNASEQ46.3371.0	Mapping_depth=72.408680	Class=1	name="Heterogeneous nuclear ribonucleoprotein 27C"
PGSC0003DMT400080321	P1.A	QC0	0	12.6437	6.32186	-6.00404	1.80298	-3.33006	0.000868268	0.351989	ST4.03ch05	Cufflinks	mRNA	5039619	5044371	.	-	.	ID=PGSC0003DMT400080321	Parent	PGSC0003DMG400031270	Source_id=RNASEQ7.10800.1	Mapping_depth=30.304638	Class=1	name="CAAX amino terminal protease"
PGSC0003DMT400080322	P1.A	QC0	0	12.6437	6.32186	-6.00404	1.80298	-3.33006	0.000868268	0.351989	ST4.03ch05	Cufflinks	mRNA	5039619	5044371	.	-	.	ID=PGSC0003DMT400080322	Parent	PGSC0003DMG400031270	Source_id=RNASEQ7.10800.2	Mapping_depth=46.362584	Class=1	name="CAAX amino terminal protease"
PGSC0003DMT400015054	P1.A	QC0	0	14.0836	7.04179	-6.15995	1.85665	-3.31778	0.000907369	0.351989	ST4.03ch06	Cufflinks	mRNA	54809105	54815047	.	-	.	ID=PGSC0003DMT400015054	Parent	PGSC0003DMG401005880	Source_id=RNASEQ67.449.2	Mapping_depth=7.003860	Class=1	name="Endomembrane protein 70 family protein"
PGSC0003DMT400059041	P1.A	QC0	58.6683	0	29.3341	8.4682	2.5524	3.31773	0.00090751	0.351989	ST4.03ch11	Cufflinks	mRNA	30761643	30770791	.	-	.	ID=PGSC0003DMT400059041	Parent	PGSC0003DMG400022932	Source_id=RNASEQ3.6306.0	Mapping_depth=6.840589	Class=1	name="Na+/h+ antitransporter"
PGSC0003DMT400035889	P1.A	QC0	0	11.113	5.55649	-5.81803	1.75436	-3.31632	0.000912116	0.351989	ST4.03ch04	Cufflinks	mRNA	22582407	22586026	.	+	.	ID=PGSC0003DMT400035889	Parent	PGSC0003DMG400013819	Source_id=RNASEQ42.4662.1	Mapping_depth=11.017459	Class=1	name="Potassium transporter"
PGSC0003DMT400038473	P1.A	QC0	750.867	1210.05	980.457	-0.687534	0.208403	-3.29906	0.000970103	0.368424	ST4.03ch08	Cufflinks	mRNA	2735627	2736367	.	+	.	ID=PGSC0003DMT400038473	Parent	PGSC0003DMG400014850	Source_id=RNASEQ67.6373.0	Mapping_depth=898.367072	Class=1	name="Proline-rich protein"
PGSC0003DMT400033568	P1.A	QC0	26.3949	1.20709	13.801	4.4561	1.35796	3.28147	0.00103268	0.386059	ST4.03ch09	Cufflinks	mRNA	47456976	47463387	.	+	.	ID=PGSC0003DMT400033568	Parent	PGSC0003DMG400012890	Source_id=RNASEQ32.1554.3	Mapping_depth=30.420941	Class=1	name="ATP/GTP/Ca++ binding protein"
PGSC0003DMT400082427	P1.A	QC0	0	64.6579	32.3289	-8.35861	2.55354	-3.27334	0.00106285	0.387216	ST4.03ch04	Cufflinks	mRNA	4945102	4948984	.	-	.	ID=PGSC0003DMT400082427	Parent	PGSC0003DMG400032539	Source_id=RNASEQ34.369.2	Mapping_depth=296.942697	Class=4	name="Conserved gene of unknown function"
PGSC0003DMT400066187	P1.A	QC0	50.0652	0	25.0326	8.24024	2.51846	3.27194	0.00106814	0.387216	ST4.03ch01	Cufflinks	mRNA	83891521	83895934	.	+	.	ID=PGSC0003DMT400066187	Parent	PGSC0003DMG400025760	Source_id=RNASEQ3.9579.4	Mapping_depth=14.720666	Class=1	name="Homeobox protein HAT3.1"
PGSC0003DMT400049970	P1.A	QC0	11.2275	0	5.61375	6.08039	1.86606	3.2584	0.00112041	0.400104	ST4.03ch10	Cufflinks	mRNA	6574021	6581429	.	-	.	ID=PGSC0003DMT400049970	Parent	PGSC0003DMG401019416	Source_id=RNASEQ54.7313.5	Mapping_depth=16.727134	Class=1	name="Conserved gene of unknown function"
PGSC0003DMT400055387	P1.A	QC0	661.889	464.002	562.946	0.511837	0.157363	3.25259	0.0011436	0.402378	ST4.03ch04	Cufflinks	mRNA	67106902	67112434	.	+	.	ID=PGSC0003DMT400055387	Parent	PGSC0003DMG400021507	Source_id=RNASEQ60.1238.0	Mapping_depth=406.290205	Class=1	name="Conserved gene of unknown function"
PGSC0003DMT400039643	P1.A	QC0	0	11.4333	5.71667	-5.85889	1.80497	-3.24597	0.00117052	0.40279	ST4.03ch12	Cufflinks	mRNA	358127	362404	.	-	.	ID=PGSC0003DMT400039643	Parent	PGSC0003DMG400015331	Source_id=RNASEQ26.4380.1	Mapping_depth=95.488843	Class=1	name="Sodium/calcium exchanger family protein"
PGSC0003DMT400021633	P1.A	QC0	30.2997	0.603906	15.4518	5.65229	1.74635	3.23664	0.00120948	0.40279	ST4.03ch10	Cufflinks	mRNA	53128053	53132747	.	-	.	ID=PGSC0003DMT400021633	Parent	PGSC0003DMG400008394	Source_id=RNASEQ26.5356.1	Mapping_depth=13.955057	Class=1	name="Cc-nbs-lrr resistance protein"
PGSC0003DMT400021929	P1.A	QC0	367.005	248.071	307.538	0.565894	0.175198	3.23002	0.00123783	0.40279	ST4.03ch05	Cufflinks	mRNA	16418030	16428188	.	+	.	ID=PGSC0003DMT400021929	Parent	PGSC0003DMG400008506	Source_id=RNASEQ20.6124.2	Mapping_depth=282.586218	Class=1	name="Receptor serine-threonine protein kinase"
PGSC0003DMT400021635	P1.A	QC0	29.985	0.603906	15.2944	5.63716	1.74623	3.22819	0.00124578	0.40279	ST4.03ch10	Cufflinks	mRNA	53127163	53132747	.	-	.	ID=PGSC0003DMT400021635	Parent	PGSC0003DMG400008394	Source_id=RNASEQ26.5356.3	Mapping_depth=23.287298	Class=1	name="Cc-nbs-lrr resistance protein"
PGSC0003DMT400021636	P1.A	QC0	29.985	0.603906	15.2944	5.63716	1.74623	3.22819	0.00124578	0.40279	ST4.03ch10	Cufflinks	mRNA	53127163	53132747	.	-	.	ID=PGSC0003DMT400021636	Parent	PGSC0003DMG400008394	Source_id=RNASEQ26.5356.4	Mapping_depth=6.411751	Class=1	name="Cc-nbs-lrr resistance protein"
PGSC0003DMT400021637	P1.A	QC0	29.985	0.603906	15.2944	5.63716	1.74623	3.22819	0.00124578	0.40279	ST4.03ch10	Cufflinks	mRNA	53127163	53132747	.	-	.	ID=PGSC0003DMT400021637	Parent	PGSC0003DMG400008394	Source_id=RNASEQ26.5356.5	Mapping_depth=25.743691	Class=1	name="Cc-nbs-lrr resistance protein"
PGSC0003DMT400021969	P1.A	QC0	0.629488	20.3803	10.5049	-4.90618	1.53836	-3.18923	0.00142655	0.455087	ST4.03ch07	Cufflinks	mRNA	7579804	7587829	.	+	.	ID=PGSC0003DMT400021969	Parent	PGSC0003DMG400008519	Source_id=RNASEQ20.6224.0	Mapping_depth=16.028702	Class=1	name="Inactive purple acid phosphatase 28"
PGSC0003DMT400023639	P1.A	QC0	172.834	375.304	274.069	-1.1197	0.353021	-3.17175	0.00151521	0.477013	ST4.03ch03	Cufflinks	mRNA	61807049	61815616	.	+	.	ID=PGSC0003DMT400023639	Parent	PGSC0003DMG400009149	Source_id=RNASEQ39.9482.2	Mapping_depth=37.894385	Class=1	name="APUM23"
PGSC0003DMT400062321	P1.A	QC0	0.652656	13.2057	6.92916	-4.2474	1.34569	-3.15628	0.00159793	0.49652	ST4.03ch03	Cufflinks	mRNA	41568973	41570745	.	-	.	ID=PGSC0003DMT400062321	Parent	PGSC0003DMG402024252	Source_id=RNASEQ59.4753.0	Mapping_depth=30.633324	Class=2	name="MADS-box transcription factor FBP22"
PGSC0003DMT400048370	P1.A	QC0	253.903	383.508	318.706	-0.591997	0.188146	-3.14648	0.00165251	0.506897	ST4.03ch12	Cufflinks	mRNA	54722764	54731641	.	-	.	ID=PGSC0003DMT400048370	Parent	PGSC0003DMG400018791	Source_id=RNASEQ20.2989.6	Mapping_depth=251.410632	Class=1	name="Protein GIGANTEA"
PGSC0003DMT400004844	P1.A	QC0	54.2251	2.07664	28.1509	4.70152	1.49864	3.13719	0.00170576	0.516607	ST4.03ch00	Cufflinks	mRNA	12332712	12334073	.	-	.	ID=PGSC0003DMT400004844	Parent	PGSC0003DMG400001923	Source_id=RNASEQ44.711.0	Mapping_depth=853.391393	Class=2	name="Matrix metalloprotease 1"
PGSC0003DMT400088323	P1.A	QC0	3370.47	4117.57	3744.02	-0.289107	0.093212	-3.10161	0.00192471	0.570046	ST4.03ch04	GLEAN	mRNA	64866741	64868048	.	-	.	ID=PGSC0003DMT400088323	Parent	PGSC0003DMG400037894	Source_id=PGSC0003DMG000016566	Class=3	name="Aspartic proteinase nepenthesin-1"
PGSC0003DMT400055506	P1.A	QC0	25.0186	1.18665	13.1026	4.39105	1.41693	3.09898	0.0019419	0.570046	ST4.03ch09	GLEAN	mRNA	5356706	5363190	.	-	.	ID=PGSC0003DMT400055506	Parent	PGSC0003DMG400021553	Source_id=PGSC0003DMG000028275	Class=2	name="RNA polymerase sigma factor rpoD"
PGSC0003DMT400063719	P1.A	QC0	14.2298	0	7.11488	6.4218	2.07343	3.09718	0.00195368	0.570046	ST4.03ch01	Cufflinks	mRNA	77637380	77640210	.	-	.	ID=PGSC0003DMT400063719	Parent	PGSC0003DMG400024765	Source_id=RNASEQ37.944.1	Mapping_depth=13.906192	Class=1	name="Epoxide hydrolase"
PGSC0003DMT400016979	P1.A	QC0	117.092	42.9511	80.0216	1.44459	0.467392	3.09074	0.00199658	0.574068	ST4.03ch02	Cufflinks	mRNA	4480822	4483486	.	-	.	ID=PGSC0003DMT400016979	Parent	PGSC0003DMG400006635	Source_id=RNASEQ31.4805.0	Mapping_depth=51.690440	Class=1	name="Conserved gene of unknown function"
PGSC0003DMT400034478	P1.A	QC0	2.52165	20.1544	11.338	-3.00978	0.974686	-3.08795	0.00201545	0.574068	ST4.03ch11	Cufflinks	mRNA	1035993	1036652	.	-	.	ID=PGSC0003DMT400034478	Parent	PGSC0003DMG400013251	Source_id=RNASEQ46.2644.0	Mapping_depth=29.944175	Class=1	name="Auxin-induced SAUR"
PGSC0003DMT400031695	P1.A	QC0	130.206	29.9571	80.0813	2.11789	0.694229	3.05071	0.00228299	0.642621	ST4.03ch08	Cufflinks	mRNA	55744934	55747844	.	-	.	ID=PGSC0003DMT400031695	Parent	PGSC0003DMG400012160	Source_id=RNASEQ47.7861.0	Mapping_depth=96.877218	Class=1	name="WRKY transcription factor-30"
PGSC0003DMT400047665	P1.A	QC0	0	45.6012	22.8006	-7.85483	2.59073	-3.0319	0.00243019	0.671849	ST4.03ch03	Cufflinks	mRNA	45684752	45692019	.	-	.	ID=PGSC0003DMT400047665	Parent	PGSC0003DMG400018527	Source_id=RNASEQ19.2340.1	Mapping_depth=52.570437	Class=1	name="Nucleic acid binding protein"
PGSC0003DMT400013601	P1.A	QC0	16.4315	46.2752	31.3534	-1.48672	0.490616	-3.03032	0.00244298	0.671849	ST4.03ch10	Cufflinks	mRNA	14460632	14464383	.	+	.	ID=PGSC0003DMT400013601	Parent	PGSC0003DMG400005316	Source_id=RNASEQ64.1373.2	Mapping_depth=25.946914	Class=1	name="Conserved gene of unknown function"
PGSC0003DMT400074733	P1.A	QC0	286.236	439.083	362.659	-0.615013	0.203308	-3.02504	0.00248604	0.675921	ST4.03ch01	Cufflinks	mRNA	37680220	37685394	.	+	.	ID=PGSC0003DMT400074733	Parent	PGSC0003DMG400029059	Source_id=RNASEQ3.5607.1	Mapping_depth=761.794537	Class=1	name="Poly(A) polymerase"
PGSC0003DMT400003809	P1.A	QC0	254.128	159.216	206.672	0.673813	0.22308	3.0205	0.0025236	0.678423	ST4.03ch02	Cufflinks	mRNA	38308474	38315691	.	+	.	ID=PGSC0003DMT400003809	Parent	PGSC0003DMG400001509	Source_id=RNASEQ48.4301.2	Mapping_depth=79.314035	Class=1	name="Kinase"
PGSC0003DMT400032822	P1.A	QC0	5.24442	39.9891	22.6168	-2.898	0.96273	-3.01018	0.00261089	0.69409	ST4.03ch02	Cufflinks	mRNA	47452058	47455033	.	+	.	ID=PGSC0003DMT400032822	Parent	PGSC0003DMG400012605	Source_id=RNASEQ55.7046.3	Mapping_depth=40.261925	Class=1	name="Cerebral protein"
PGSC0003DMT400055763	P1.A	QC0	71.0311	122.192	96.6113	-0.783856	0.261154	-3.00151	0.00268642	0.706321	ST4.03ch05	Cufflinks	mRNA	43808357	43811048	.	-	.	ID=PGSC0003DMT400055763	Parent	PGSC0003DMG400021654	Source_id=RNASEQ44.2205.0	Mapping_depth=115.904157	Class=1	name="R2r3-myb transcription factor"
PGSC0003DMT400015114	P1.A	QC0	185.528	285.708	235.618	-0.623059	0.208668	-2.98589	0.00282755	0.735347	ST4.03ch06	Cufflinks	mRNA	54397610	54405225	.	-	.	ID=PGSC0003DMT400015114	Parent	PGSC0003DMG400005910	Source_id=RNASEQ67.816.1	Mapping_depth=303.513515	Class=2	name="Cellular nucleic acid binding protein"
PGSC0003DMT400052383	P1.A	QC0	0	11.4549	5.72743	-5.86153	1.97436	-2.96883	0.00298931	0.769057	ST4.03ch09	Cufflinks	mRNA	697362	701281	.	+	.	ID=PGSC0003DMT400052383	Parent	PGSC0003DMG400020335	Source_id=RNASEQ54.6386.1	Mapping_depth=78.047716	Class=1	name="Axi 1 protein from Nicotiana tabacum"
PGSC0003DMT400029309	P1.A	QC0	978.976	451.294	715.135	1.11662	0.37696	2.96217	0.00305481	0.775291	ST4.03ch10	Cufflinks	mRNA	283409	288650	.	-	.	ID=PGSC0003DMT400029309	Parent	PGSC0003DMG402011260	Source_id=RNASEQ8.4563.5	Mapping_depth=505.558891	Class=2	name="Conserved gene of unknown function"
PGSC0003DMT400054619	P1.A	QC0	18.0792	1.20198	9.64057	3.90976	1.3227	2.95589	0.00311771	0.775291	ST4.03ch02	GLEAN	mRNA	28738233	28744266	.	+	.	ID=PGSC0003DMT400054619	Parent	PGSC0003DMG400021198	Source_id=PGSC0003DMG000027734	Class=2	name="Subtilase family protein"
PGSC0003DMT400069742	P1.A	QC0	0	18.1095	9.05476	-6.52242	2.20751	-2.95465	0.00313021	0.775291	ST4.03ch05	Cufflinks	mRNA	47776267	47781982	.	+	.	ID=PGSC0003DMT400069742	Parent	PGSC0003DMG400027121	Source_id=RNASEQ34.11006.0	Mapping_depth=58.822975	Class=2	name="ATP binding protein"
PGSC0003DMT400003805	P1.A	QC0	332.081	197.228	264.655	0.752329	0.254735	2.95338	0.00314316	0.775291	ST4.03ch09	GLEAN	mRNA	57134278	57135579	.	-	.	ID=PGSC0003DMT400003805	Parent	PGSC0003DMG400001508	Source_id=PGSC0003DMG000001831	Class=2	name="Ammonium transporter 1 member 1"
PGSC0003DMT400067025	P1.A	QC0	54.8941	18.9302	36.9121	1.53079	0.51923	2.9482	0.00319634	0.780364	ST4.03ch01	Cufflinks	mRNA	69380916	69390403	.	+	.	ID=PGSC0003DMT400067025	Parent	PGSC0003DMG400026050	Source_id=RNASEQ39.2871.2	Mapping_depth=20.662152	Class=2	name="COP9 signalosome complex subunit 7"
PGSC0003DMT400075574	P1.A	QC0	207.301	294.428	250.864	-0.504088	0.171656	-2.93661	0.00331822	0.794912	ST4.03ch12	Cufflinks	mRNA	57714875	57721545	.	+	.	ID=PGSC0003DMT400075574	Parent	PGSC0003DMG400029391	Source_id=RNASEQ62.8338.1	Mapping_depth=94.251755	Class=1	name="Poly(A) polymerase beta"
PGSC0003DMT400052123	P1.A	QC0	34.0756	9.89164	21.9836	1.779	0.60588	2.93622	0.00332238	0.794912	ST4.03ch02	Cufflinks	mRNA	47685623	47688804	.	-	.	ID=PGSC0003DMT400052123	Parent	PGSC0003DMG403020229	Source_id=RNASEQ9.2043.10	Mapping_depth=24.258531	Class=1	name="Esterase/lipase/thioesterase	Lipase, active site"
PGSC0003DMT400014362	P1.A	QC0	2345.05	3072.83	2708.94	-0.389663	0.132951	-2.93088	0.00338001	0.800695	ST4.03ch03	Cufflinks	mRNA	59029268	59030917	.	-	.	ID=PGSC0003DMT400014362	Parent	PGSC0003DMG400005633	Source_id=RNASEQ4.4568.0	Mapping_depth=551.758958	Class=1	name="Conserved gene of unknown function"
PGSC0003DMT400048535	P1.A	QC0	196.824	37.9103	117.367	2.37506	0.812678	2.9225	0.0034723	0.814493	ST4.03ch03	Cufflinks	mRNA	38333133	38335139	.	-	.	ID=PGSC0003DMT400048535	Parent	PGSC0003DMG400018853	Source_id=RNASEQ54.5819.0	Mapping_depth=62.150076	Class=1	name="Sugar transporter"
PGSC0003DMT400078694	P1.A	QC0	31.7948	0	15.8974	7.58571	2.61011	2.90628	0.00365754	0.849615	ST4.03ch02	Cufflinks	mRNA	42121804	42128362	.	+	.	ID=PGSC0003DMT400078694	Parent	PGSC0003DMG401030621	Source_id=RNASEQ11.1592.0	Mapping_depth=51.922675	Class=1	name="WD-repeat protein"
PGSC0003DMT400030732	P1.A	QC0	193.524	365.659	279.592	-0.915283	0.318341	-2.87517	0.00403814	0.920549	ST4.03ch06	Cufflinks	mRNA	42779963	42781115	.	-	.	ID=PGSC0003DMT400030732	Parent	PGSC0003DMG400011771	Source_id=RNASEQ31.5748.5	Mapping_depth=135.578179	Class=1	name="Amino acid transporter"
PGSC0003DMT400061936	P1.A	QC0	6.41146	35.9425	21.177	-2.46759	0.858282	-2.87503	0.00403986	0.920549	ST4.03ch04	GLEAN	mRNA	59954563	59956283	.	+	.	ID=PGSC0003DMT400061936	Parent	PGSC0003DMG400024105	Source_id=PGSC0003DMG000031468	Class=2	name="Conserved gene of unknown function"
PGSC0003DMT400078473	P1.A	QC0	183.861	258.182	221.022	-0.489388	0.17045	-2.87116	0.00408973	0.923121	ST4.03ch05	Cufflinks	mRNA	4055474	4059978	.	+	.	ID=PGSC0003DMT400078473	Parent	PGSC0003DMG400030547	Source_id=RNASEQ53.3497.1	Mapping_depth=234.633616	Class=1	name="E3 ubiquitin ligase PUB14"
PGSC0003DMT400049485	P1.A	QC0	65.9502	0.604268	33.2772	6.77175	2.36278	2.86601	0.00415687	0.929507	ST4.03ch07	Cufflinks	mRNA	54232303	54240335	.	-	.	ID=PGSC0003DMT400049485	Parent	PGSC0003DMG400019227	Source_id=RNASEQ17.5615.0	Mapping_depth=49.051170	Class=1	name="Breast carcinoma amplified sequence"
PGSC0003DMT400079206	P1.A	QC0	633.641	115.478	374.56	2.45588	0.858277	2.86141	0.00421766	0.934368	ST4.03ch04	Cufflinks	mRNA	63935867	63936980	.	-	.	ID=PGSC0003DMT400079206	Parent	PGSC0003DMG400030826	Source_id=RNASEQ62.6354.0	Mapping_depth=429.056319	Class=1	name="Phi-1 protein"
PGSC0003DMT400057593	P1.A	QC0	0	37.0105	18.5052	-7.55378	2.6465	-2.85425	0.00431387	0.941021	ST4.03ch02	Cufflinks	mRNA	34617038	34620689	.	-	.	ID=PGSC0003DMT400057593	Parent	PGSC0003DMG400022363	Source_id=RNASEQ59.717.2	Mapping_depth=19.677946	Class=1	name="Deoxyribonuclease ycfH"
PGSC0003DMT400084264	P1.A	QC0	98.2881	37.2028	67.7455	1.40261	0.49212	2.85013	0.00437012	0.941021	ST4.03ch10	Cufflinks	mRNA	44109447	44110528	.	+	.	ID=PGSC0003DMT400084264	Parent	PGSC0003DMG400033902	Source_id=RNASEQ64.7377.6	Mapping_depth=12.260863	Class=4	name="RNA-binding gricine-rich protein-1c"
PGSC0003DMT400084216	P1.A	QC0	4.77119	20.4277	12.5994	-2.07058	0.726957	-2.84828	0.00439557	0.941021	ST4.03ch05	Cufflinks	mRNA	44653681	44662166	.	+	.	ID=PGSC0003DMT400084216	Parent	PGSC0003DMG402033880	Source_id=RNASEQ63.4408.3	Mapping_depth=13.717377	Class=4	name="Chitinase"
PGSC0003DMT400058757	P1.A	QC0	1254.69	1637.48	1446.09	-0.383675	0.134736	-2.8476	0.00440502	0.941021	ST4.03ch10	Cufflinks	mRNA	4620675	4623516	.	+	.	ID=PGSC0003DMT400058757	Parent	PGSC0003DMG400022827	Source_id=RNASEQ60.2253.0	Mapping_depth=657.592075	Class=1	name="Sphingolipid delta 4 desaturase DES-1"
PGSC0003DMT400003531	P1.A	QC0	2.7033	48.8795	25.7914	-4.1579	1.48659	-2.79693	0.00515901	0.999994	ST4.03ch02	Cufflinks	mRNA	46706587	46710386	.	+	.	ID=PGSC0003DMT400003531	Parent	PGSC0003DMG400001393	Source_id=RNASEQ31.1889.1	Mapping_depth=42.037688	Class=1	name="Amino acid permease"
PGSC0003DMT400063689	P1.A	QC0	4600.44	5962.14	5281.29	-0.374288	0.134059	-2.79197	0.0052388	0.999994	ST4.03ch01	Cufflinks	mRNA	77350563	77353332	.	-	.	ID=PGSC0003DMT400063689	Parent	PGSC0003DMG400024755	Source_id=RNASEQ37.665.0	Mapping_depth=5586.235062	Class=1	name="Xyloglucan endotransglucosylase/hydrolase 1"
PGSC0003DMT400010056	P1.A	QC0	344.626	212.742	278.684	0.69503	0.249605	2.78452	0.00536073	0.999994	ST4.03ch08	Cufflinks	mRNA	53533993	53536440	.	+	.	ID=PGSC0003DMT400010056	Parent	PGSC0003DMG400003939	Source_id=RNASEQ18.2041.0	Mapping_depth=1231.748057	Class=1	name="Serine protease"
PGSC0003DMT400068229	P1.A	QC0	1.35165	41.7341	21.5429	-4.92426	1.7758	-2.77298	0.00555461	0.999994	ST4.03ch11	Cufflinks	mRNA	39743562	39747899	.	+	.	ID=PGSC0003DMT400068229	Parent	PGSC0003DMG400026525	Source_id=RNASEQ41.677.2	Mapping_depth=8.940913	Class=1	name="Pentatricopeptide repeat-containing protein"
PGSC0003DMT400063628	P1.A	QC0	0	33.1484	16.5742	-7.39479	2.66823	-2.77142	0.00558129	0.999994	ST4.03ch01	Cufflinks	mRNA	77964228	77971824	.	+	.	ID=PGSC0003DMT400063628	Parent	PGSC0003DMG400024735	Source_id=RNASEQ37.1211.2	Mapping_depth=13.100233	Class=1	name="Ppx-GppA phosphatase protein (Exopolyphosphatase)"
PGSC0003DMT400042945	P1.A	QC0	5.4066	92.2586	48.8326	-4.08261	1.47585	-2.76627	0.00567011	0.999994	ST4.03ch06	Cufflinks	mRNA	33813805	33814903	.	-	.	ID=PGSC0003DMT400042945	Parent	PGSC0003DMG400016650	Source_id=RNASEQ64.8217.1	Mapping_depth=1184.759625	Class=1	name="Expansin"
PGSC0003DMT400046308	P1.A	QC0	470.693	315.207	392.95	0.577655	0.210628	2.74253	0.00609675	0.999994	ST4.03ch02	Cufflinks	mRNA	12948316	12950126	.	-	.	ID=PGSC0003DMT400046308	Parent	PGSC0003DMG400017976	Source_id=RNASEQ49.515.0	Mapping_depth=273.307565	Class=1	name="Reticuline oxidase"
PGSC0003DMT400057591	P1.A	QC0	27.8764	0	13.9382	7.39395	2.69745	2.74109	0.00612357	0.999994	ST4.03ch02	Cufflinks	mRNA	34617038	34620689	.	-	.	ID=PGSC0003DMT400057591	Parent	PGSC0003DMG400022363	Source_id=RNASEQ59.717.0	Mapping_depth=31.808210	Class=1	name="Deoxyribonuclease ycfH"
PGSC0003DMT400031309	P1.A	QC0	0	31.8073	15.9037	-7.33516	2.67759	-2.73946	0.00615393	0.999994	ST4.03ch06	Cufflinks	mRNA	55505279	55512202	.	-	.	ID=PGSC0003DMT400031309	Parent	PGSC0003DMG400011999	Source_id=RNASEQ68.1328.1	Mapping_depth=19.810926	Class=1	name="ATP-binding cassette transporter"
PGSC0003DMT400091896	P1.A	QC0	100.305	27.6067	63.956	1.86065	0.680737	2.73329	0.00627048	0.999994	ST4.03ch12	GLEAN	mRNA	56259433	56260005	.	+	.	ID=PGSC0003DMT400091896	Parent	PGSC0003DMG400041467	Source_id=PGSC0003DMG000014777	Class=3	name="Zinc-finger protein"
PGSC0003DMT400060209	P1.A	QC0	25.6742	3.59278	14.6335	2.83659	1.04348	2.71839	0.00656011	0.999994	ST4.03ch05	GLEAN	mRNA	50339344	50347000	.	-	.	ID=PGSC0003DMT400060209	Parent	PGSC0003DMG400023422	Source_id=PGSC0003DMG000030744	Class=2	name="Methionyl-tRNA synthetase (AtcpMetRS)"
PGSC0003DMT400041725	P1.A	QC0	8.90994	33.5655	21.2377	-1.89928	0.698813	-2.71786	0.00657047	0.999994	ST4.03ch11	Cufflinks	mRNA	3239883	3242809	.	+	.	ID=PGSC0003DMT400041725	Parent	PGSC0003DMG400016179	Source_id=RNASEQ27.2561.0	Mapping_depth=30.266885	Class=1	name="Flowering locus T"
PGSC0003DMT400047711	P1.A	QC0	58.15	29.0878	43.6189	1.00208	0.368823	2.71696	0.00658841	0.999994	ST4.03ch03	GLEAN	mRNA	45699610	45702964	.	+	.	ID=PGSC0003DMT400047711	Parent	PGSC0003DMG400018545	Source_id=PGSC0003DMG000024193	Class=2	name="Protein phosphatase"
PGSC0003DMT400033301	P1.A	QC0	2.63379	18.5981	10.616	-2.77124	1.02161	-2.71262	0.00667539	0.999994	ST4.03ch04	Cufflinks	mRNA	52800172	52801323	.	+	.	ID=PGSC0003DMT400033301	Parent	PGSC0003DMG400012789	Source_id=RNASEQ65.6070.1	Mapping_depth=100.655872	Class=1	name="Conserved gene of unknown function"
PGSC0003DMT400080968	P1.A	QC0	25.1852	0	12.5926	7.24961	2.6752	2.70994	0.00672962	0.999994	ST4.03ch05	Cufflinks	mRNA	22126779	22128555	.	-	.	ID=PGSC0003DMT400080968	Parent	PGSC0003DMG400031541	Source_id=RNASEQ14.4770.1	Mapping_depth=1.642253	Class=4	name="TNP2-like transposon protein"
PGSC0003DMT400000345	P1.A	QC0	427.85	623.209	525.53	-0.543524	0.200745	-2.70754	0.00677835	0.999994	ST4.03ch01	Cufflinks	mRNA	73617293	73622282	.	+	.	ID=PGSC0003DMT400000345	Parent	PGSC0003DMG400000118	Source_id=RNASEQ44.5905.1	Mapping_depth=252.342297	Class=1	name="ARF domain class transcription factor"
PGSC0003DMT400045191	P1.A	QC0	735.226	1032.31	883.77	-0.488088	0.180509	-2.70395	0.00685211	0.999994	ST4.03ch08	Cufflinks	mRNA	49248411	49251873	.	-	.	ID=PGSC0003DMT400045191	Parent	PGSC0003DMG400017528	Source_id=RNASEQ7.9980.0	Mapping_depth=573.743993	Class=1	name="Conserved gene of unknown function"
PGSC0003DMT400054923	P1.A	QC0	10.5786	0	5.28928	6.00127	2.22048	2.70269	0.00687809	0.999994	ST4.03ch10	Cufflinks	mRNA	2119124	2121598	.	+	.	ID=PGSC0003DMT400054923	Parent	PGSC0003DMG400021310	Source_id=RNASEQ53.1432.5	Mapping_depth=41.304830	Class=1	name="Ring finger protein"
PGSC0003DMT400067165	P1.A	QC0	1.88846	34.9765	18.4325	-4.16133	1.54239	-2.69798	0.00697612	0.999994	ST4.03ch06	Cufflinks	mRNA	46555373	46558438	.	+	.	ID=PGSC0003DMT400067165	Parent	PGSC0003DMG400026112	Source_id=RNASEQ13.4249.1	Mapping_depth=155.454784	Class=1	name="ReMembR-H2 protein JR702"
PGSC0003DMT400070302	P1.A	QC0	28.8618	4.21092	16.5363	2.77201	1.0298	2.6918	0.00710672	0.999994	ST4.03ch11	Cufflinks	mRNA	4269654	4272628	.	-	.	ID=PGSC0003DMT400070302	Parent	PGSC0003DMG400027333	Source_id=RNASEQ5.4264.0	Mapping_depth=19.795189	Class=1	name="Leucoanthocyanidin dioxygenase"
PGSC0003DMT400003000	P1.A	QC0	54.989	24.0208	39.5049	1.19473	0.443855	2.69172	0.00710852	0.999994	ST4.03ch02	Cufflinks	mRNA	24696172	24698146	.	-	.	ID=PGSC0003DMT400003000	Parent	PGSC0003DMG400001181	Source_id=RNASEQ39.1212.1	Mapping_depth=762.257571	Class=1	name="ACI19"
PGSC0003DMT400066385	P1.A	QC0	105.366	51.07	78.218	1.04235	0.387526	2.68975	0.00715064	0.999994	ST4.03ch01	Cufflinks	mRNA	84920515	84922142	.	+	.	ID=PGSC0003DMT400066385	Parent	PGSC0003DMG400025815	Source_id=RNASEQ3.10661.0	Mapping_depth=604.475694	Class=1	name="CXE carboxylesterase"
PGSC0003DMT400022704	P1.A	QC0	72.5786	118.161	95.3698	-0.703457	0.261928	-2.68569	0.00723803	0.999994	ST4.03ch00	Cufflinks	mRNA	28992772	28997693	.	-	.	ID=PGSC0003DMT400022704	Parent	PGSC0003DMG400008805	Source_id=RNASEQ29.300.3	Mapping_depth=367.745740	Class=1	name="DNA binding protein"
PGSC0003DMT400071660	P1.A	QC0	132.485	206.384	169.435	-0.63884	0.237902	-2.68531	0.00724635	0.999994	ST4.03ch12	GLEAN	mRNA	9100438	9103640	.	+	.	ID=PGSC0003DMT400071660	Parent	PGSC0003DMG400027876	Source_id=PGSC0003DMG000036082	Class=2	name="Serine/threonine-protein phosphatase 7 long form homolog"
PGSC0003DMT400071694	P1.A	QC0	0	10.559	5.27952	-5.74404	2.14169	-2.68201	0.00731809	0.999994	ST4.03ch07	Cufflinks	mRNA	39214842	39215839	.	+	.	ID=PGSC0003DMT400071694	Parent	PGSC0003DMG400027890	Source_id=RNASEQ30.4284.0	Mapping_depth=179.341241	Class=1	name="Conserved gene of unknown function"
PGSC0003DMT400003564	P1.A	QC0	364.32	266.946	315.633	0.448609	0.167396	2.67992	0.00736405	0.999994	ST4.03ch02	Cufflinks	mRNA	46464221	46465228	.	+	.	ID=PGSC0003DMT400003564	Parent	PGSC0003DMG400001410	Source_id=RNASEQ31.2145.0	Mapping_depth=1783.632261	Class=1	name="Thioredoxin H"
PGSC0003DMT400010327	P1.A	QC0	24.1251	0	12.0626	7.18766	2.68666	2.67532	0.00746588	0.999994	ST4.03ch02	Cufflinks	mRNA	43670820	43674015	.	-	.	ID=PGSC0003DMT400010327	Parent	PGSC0003DMG401004033	Source_id=RNASEQ60.6053.3	Mapping_depth=276.808090	Class=1	name="Phospholipase C/ phosphoric diester hydrolase"
PGSC0003DMT400009544	P1.A	QC0	25.5726	0	12.7863	7.27037	2.72092	2.67203	0.00753945	0.999994	ST4.03ch04	Cufflinks	mRNA	70582358	70587631	.	+	.	ID=PGSC0003DMT400009544	Parent	PGSC0003DMG400003722	Source_id=RNASEQ2.7736.0	Mapping_depth=63.042711	Class=1	name="Iqd32 (IQ-domain 32)	calmodulin binding"
PGSC0003DMT400028723	P1.A	QC0	15.3527	0.905315	8.129	4.08481	1.53139	2.66739	0.00764427	0.999994	ST4.03ch10	GLEAN	mRNA	54523142	54528683	.	+	.	ID=PGSC0003DMT400028723	Parent	PGSC0003DMG400011057	Source_id=PGSC0003DMG000014206	Class=2	name="Chloroplast lumen common family protein"
PGSC0003DMT400068077	P1.A	QC0	129.32	79.165	104.242	0.705348	0.264497	2.66675	0.0076589	0.999994	ST4.03ch03	Cufflinks	mRNA	47460195	47461543	.	+	.	ID=PGSC0003DMT400068077	Parent	PGSC0003DMG400026477	Source_id=RNASEQ13.3827.0	Mapping_depth=416.521165	Class=1	name="Transparent testa glabra 1"
PGSC0003DMT400058363	P1.A	QC0	329.9	478.42	404.16	-0.53843	0.202005	-2.66543	0.00768895	0.999994	ST4.03ch01	Cufflinks	mRNA	58902824	58905487	.	+	.	ID=PGSC0003DMT400058363	Parent	PGSC0003DMG400022670	Source_id=RNASEQ51.5967.2	Mapping_depth=20.928350	Class=1	name="Serine/threonine protein kinase"
PGSC0003DMT400081946	P1.A	QC0	14.9453	2.38935	8.66731	2.63611	0.989092	2.66518	0.00769473	0.999994	ST4.03ch01	Cufflinks	mRNA	1124621	1132123	.	-	.	ID=PGSC0003DMT400081946	Parent	PGSC0003DMG400032167	Source_id=RNASEQ24.6722.3	Mapping_depth=66.059533	Class=4	name="Conserved gene of unknown function"
PGSC0003DMT400055659	P1.A	QC0	0.675825	12.0314	6.35361	-4.10672	1.542	-2.66324	0.00773929	0.999994	ST4.03ch09	Cufflinks	mRNA	61353670	61360128	.	+	.	ID=PGSC0003DMT400055659	Parent	PGSC0003DMG400021613	Source_id=RNASEQ6.1472.0	Mapping_depth=84.560864	Class=1	name="Conserved gene of unknown function"
PGSC0003DMT400032926	P1.A	QC0	28.3535	0	14.1768	7.41757	2.78773	2.66079	0.00779575	0.999994	ST4.03ch02	Cufflinks	mRNA	47660885	47664620	.	-	.	ID=PGSC0003DMT400032926	Parent	PGSC0003DMG400012646	Source_id=RNASEQ55.7316.2	Mapping_depth=68.009328	Class=1	name="Conserved gene of unknown function"
PGSC0003DMT400015576	P1.A	QC0	224.618	322.599	273.608	-0.523266	0.197462	-2.64996	0.00805018	0.999994	ST4.03ch09	Cufflinks	mRNA	55016137	55018443	.	+	.	ID=PGSC0003DMT400015576	Parent	PGSC0003DMG400006081	Source_id=RNASEQ65.5121.1	Mapping_depth=311.331594	Class=1	name="Conserved gene of unknown function"
PGSC0003DMT400079303	P1.A	QC0	90.3433	168.621	129.482	-0.898964	0.34049	-2.64021	0.00828552	0.999994	ST4.03ch08	GLEAN	mRNA	48357527	48364179	.	+	.	ID=PGSC0003DMT400079303	Parent	PGSC0003DMG400030865	Source_id=PGSC0003DMG000040003	Class=2	name="Mob1"
PGSC0003DMT400034117	P1.A	QC0	69.7265	26.0245	47.8755	1.42236	0.543741	2.61587	0.00890003	0.999994	ST4.03ch07	Cufflinks	mRNA	41354134	41357585	.	-	.	ID=PGSC0003DMT400034117	Parent	PGSC0003DMG400013108	Source_id=RNASEQ67.4482.0	Mapping_depth=434.102900	Class=1	name="Metal transporter"
PGSC0003DMT400033801	P1.A	QC0	500.352	62.6686	281.51	2.99698	1.14789	2.61086	0.0090315	0.999994	ST4.03ch09	Cufflinks	mRNA	4336457	4342614	.	-	.	ID=PGSC0003DMT400033801	Parent	PGSC0003DMG400012987	Source_id=RNASEQ14.3131.0	Mapping_depth=1176.673394	Class=1	name="Threonine dehydratase biosynthetic, chloroplastic"
PGSC0003DMT400068388	P1.A	QC0	234.74	102.597	168.669	1.19342	0.458069	2.60532	0.00917873	0.999994	ST4.03ch06	Cufflinks	mRNA	44439443	44441537	.	-	.	ID=PGSC0003DMT400068388	Parent	PGSC0003DMG400026594	Source_id=RNASEQ28.4052.0	Mapping_depth=142.437719	Class=1	name="Cytochrome P450"
PGSC0003DMT400071761	P1.A	QC0	28.0686	1.48331	14.776	4.23397	1.62601	2.6039	0.00921689	0.999994	ST4.03ch04	Cufflinks	mRNA	52072923	52075473	.	+	.	ID=PGSC0003DMT400071761	Parent	PGSC0003DMG400027914	Source_id=RNASEQ19.5558.1	Mapping_depth=186.797302	Class=1	name="Ascorbate oxidase"
PGSC0003DMT400043036	P1.A	QC0	0	11.9997	5.99985	-5.92884	2.27893	-2.60159	0.00927931	0.999994	ST4.03ch03	Cufflinks	mRNA	5538838	5544956	.	+	.	ID=PGSC0003DMT400043036	Parent	PGSC0003DMG400016690	Source_id=RNASEQ8.1315.1	Mapping_depth=18.480753	Class=1	name="Ubiquitin-protein ligase"
PGSC0003DMT400012341	P1.A	QC0	22.1208	0	11.0604	7.06265	2.71515	2.6012	0.00928976	0.999994	ST4.03ch06	Cufflinks	mRNA	48896698	48897849	.	-	.	ID=PGSC0003DMT400012341	Parent	PGSC0003DMG400004839	Source_id=RNASEQ63.3330.0	Mapping_depth=90.236164	Class=1	name="Developmental protein"
PGSC0003DMT400037312	P1.A	QC0	8.8217	26.0953	17.4585	-1.5874	0.610722	-2.59921	0.00934379	0.999994	ST4.03ch10	Cufflinks	mRNA	1349699	1359617	.	+	.	ID=PGSC0003DMT400037312	Parent	PGSC0003DMG400014398	Source_id=RNASEQ50.6246.0	Mapping_depth=55.014070	Class=2	name="GTPase activating protein"
PGSC0003DMT400059051	P1.A	QC0	15.7498	40.8518	28.3008	-1.37037	0.527389	-2.5984	0.00936602	0.999994	ST4.03ch11	Cufflinks	mRNA	31202836	31207743	.	+	.	ID=PGSC0003DMT400059051	Parent	PGSC0003DMG400022934	Source_id=RNASEQ3.6094.3	Mapping_depth=25.981880	Class=1	name="Conserved gene of unknown function"
PGSC0003DMT400070568	P1.A	QC0	0	26.3158	13.1579	-7.06177	2.72083	-2.59545	0.00944683	0.999994	ST4.03ch05	Cufflinks	mRNA	19370489	19372399	.	+	.	ID=PGSC0003DMT400070568	Parent	PGSC0003DMG400027429	Source_id=RNASEQ51.7211.0	Mapping_depth=37.948439	Class=1	name="CONSTANS interacting protein 6"
PGSC0003DMT400057007	P1.A	QC0	340.931	462.408	401.67	-0.438448	0.169297	-2.58981	0.00960288	0.999994	ST4.03ch07	Cufflinks	mRNA	55790780	55793851	.	-	.	ID=PGSC0003DMT400057007	Parent	PGSC0003DMG400022160	Source_id=RNASEQ42.6035.0	Mapping_depth=923.269386	Class=2	name="Pre-mRNA-splicing factor cwc15"
PGSC0003DMT400072827	P1.A	QC0	0	28.0909	14.0454	-7.15583	2.76413	-2.58882	0.00963067	0.999994	ST4.03ch05	GLEAN	mRNA	211515	211988	.	-	.	ID=PGSC0003DMT400072827	Parent	PGSC0003DMG400028333	Source_id=PGSC0003DMG000036800	Class=2	name="Plastid division regulator MinE"
PGSC0003DMT400036889	P1.A	QC0	212.293	120.781	166.537	0.811576	0.313644	2.58757	0.00966558	0.999994	ST4.03ch03	Cufflinks	mRNA	57581455	57584689	.	-	.	ID=PGSC0003DMT400036889	Parent	PGSC0003DMG400014224	Source_id=RNASEQ9.3355.1	Mapping_depth=316.052375	Class=1	name="Amino acid binding protein"
PGSC0003DMT400032134	P1.A	QC0	9757.05	11860.4	10808.7	-0.281592	0.108838	-2.58726	0.00967416	0.999994	ST4.03ch08	Cufflinks	mRNA	54876227	54879595	.	+	.	ID=PGSC0003DMT400032134	Parent	PGSC0003DMG400012337	Source_id=RNASEQ47.8573.0	Mapping_depth=21476.193810	Class=1	name="Aquaporin PIP-type pTOM75"
PGSC0003DMT400068959	P1.A	QC0	108.097	38.6146	73.3557	1.48233	0.573649	2.58403	0.00976533	0.999994	ST4.03ch07	Cufflinks	mRNA	49531657	49532565	.	-	.	ID=PGSC0003DMT400068959	Parent	PGSC0003DMG400026821	Source_id=RNASEQ15.1129.0	Mapping_depth=2774.158416	Class=1	name="Ethylene-responsive transcription factor 4"
PGSC0003DMT400023525	P1.A	QC0	21.584	0	10.792	7.02716	2.72452	2.57923	0.0099022	0.999994	ST4.03ch03	Cufflinks	mRNA	45153904	45155369	.	-	.	ID=PGSC0003DMT400023525	Parent	PGSC0003DMG400009115	Source_id=RNASEQ16.4342.1	Mapping_depth=25.807701	Class=1	name="Membrane receptor 1"
PGSC0003DMT400068285	P1.A	QC0	25.1231	1.51067	13.3169	4.05604	1.57301	2.57853	0.00992226	0.999994	ST4.03ch11	Cufflinks	mRNA	39897302	39905224	.	-	.	ID=PGSC0003DMT400068285	Parent	PGSC0003DMG400026545	Source_id=RNASEQ41.776.7	Mapping_depth=19.347283	Class=1	name="Raspberry3"
PGSC0003DMT400019418	P1.A	QC0	22.5147	0	11.2573	7.08779	2.74886	2.57845	0.00992455	0.999994	ST4.03ch06	Cufflinks	mRNA	55944618	55951403	.	-	.	ID=PGSC0003DMT400019418	Parent	PGSC0003DMG400007507	Source_id=RNASEQ55.4228.1	Mapping_depth=200.324057	Class=1	name="3'-5'-exoribonuclease/RNA binding"
PGSC0003DMT400075962	P1.A	QC0	401.257	688.4	544.828	-0.779861	0.302531	-2.57779	0.00994356	0.999994	ST4.03ch08	Cufflinks	mRNA	44802946	44806488	.	+	.	ID=PGSC0003DMT400075962	Parent	PGSC0003DMG400029546	Source_id=RNASEQ57.911.0	Mapping_depth=133.099344	Class=1	name="Class III peroxidase"
PGSC0003DMT400055792	P1.A	QC0	23.7588	3.29612	13.5275	2.84993	1.10568	2.57753	0.00995081	0.999994	ST4.03ch10	Cufflinks	mRNA	3939411	3941723	.	-	.	ID=PGSC0003DMT400055792	Parent	PGSC0003DMG400021668	Source_id=RNASEQ4.2126.3	Mapping_depth=40.943841	Class=2	name="Conserved gene of unknown function"
PGSC0003DMT400014460	P1.A	QC0	257.439	139.199	198.319	0.886702	0.344428	2.57442	0.0100409	0.999994	ST4.03ch03	Cufflinks	mRNA	58440542	58445893	.	-	.	ID=PGSC0003DMT400014460	Parent	PGSC0003DMG401005669	Source_id=RNASEQ4.5236.6	Mapping_depth=258.644258	Class=2	name="Conserved gene of unknown function"
PGSC0003DMT400018366	P1.A	QC0	24.795	58.5518	41.6734	-1.22984	0.477755	-2.5742	0.0100473	0.999994	ST4.03ch06	Cufflinks	mRNA	55296930	55302114	.	+	.	ID=PGSC0003DMT400018366	Parent	PGSC0003DMG400007131	Source_id=RNASEQ20.9517.0	Mapping_depth=188.003097	Class=1	name="Histone H2B"
PGSC0003DMT400058479	P1.A	QC0	20.361	55.8961	38.1286	-1.44332	0.560983	-2.57284	0.0100867	0.999994	ST4.03ch01	Cufflinks	mRNA	5302321	5309472	.	+	.	ID=PGSC0003DMT400058479	Parent	PGSC0003DMG400022710	Source_id=RNASEQ33.1073.1	Mapping_depth=40.165173	Class=1	name="Trytophan synthase alpha subunit"
PGSC0003DMT400006789	P1.A	QC0	0	26.2752	13.1376	-7.05943	2.74417	-2.57252	0.0100962	0.999994	ST4.03ch03	Cufflinks	mRNA	60010184	60017206	.	+	.	ID=PGSC0003DMT400006789	Parent	PGSC0003DMG400002632	Source_id=RNASEQ31.1362.1	Mapping_depth=52.368794	Class=1	name="Conserved gene of unknown function"
PGSC0003DMT400036569	P1.A	QC0	401.575	203.215	302.395	0.982578	0.382253	2.57049	0.0101555	0.999994	ST4.03ch00	Cufflinks	mRNA	29321011	29322217	.	-	.	ID=PGSC0003DMT400036569	Parent	PGSC0003DMG400014095	Source_id=RNASEQ41.5461.1	Mapping_depth=1947.460456	Class=1	name="2,4-dienoyl-CoA reductase"
PGSC0003DMT400063351	P1.A	QC0	15.0133	2.0978	8.55555	2.82535	1.10028	2.56785	0.010233	0.999994	ST4.03ch03	Cufflinks	mRNA	55232191	55236265	.	-	.	ID=PGSC0003DMT400063351	Parent	PGSC0003DMG400024643	Source_id=RNASEQ53.6133.1	Mapping_depth=380.796507	Class=1	name="Flavonoid 3'-monooxygenase"
PGSC0003DMT400026934	P1.A	QC0	631.784	122.52	377.152	2.36683	0.923417	2.56313	0.0103734	0.999994	ST4.03ch02	Cufflinks	mRNA	22396166	22402825	.	-	.	ID=PGSC0003DMT400026934	Parent	PGSC0003DMG400010387	Source_id=RNASEQ60.4958.1	Mapping_depth=291.562901	Class=1	name="Glycine-rich protein"
PGSC0003DMT400065491	P1.A	QC0	22.0215	0	11.0107	7.0542	2.75904	2.55675	0.0105654	0.999994	ST4.03ch02	Cufflinks	mRNA	23504296	23507571	.	-	.	ID=PGSC0003DMT400065491	Parent	PGSC0003DMG400025471	Source_id=RNASEQ18.5924.1	Mapping_depth=38.990232	Class=1	name="DNA binding protein"
PGSC0003DMT400018367	P1.A	QC0	24.4803	57.6465	41.0634	-1.22622	0.480715	-2.55083	0.0107465	0.999994	ST4.03ch06	Cufflinks	mRNA	55300659	55302114	.	+	.	ID=PGSC0003DMT400018367	Parent	PGSC0003DMG400007131	Source_id=RNASEQ20.9517.1	Mapping_depth=14.398377	Class=1	name="Histone H2B"
PGSC0003DMT400006488	P1.A	QC0	21.7134	59.5213	40.6174	-1.44687	0.569314	-2.54142	0.0110402	0.999994	ST4.03ch03	Cufflinks	mRNA	60383551	60387834	.	-	.	ID=PGSC0003DMT400006488	Parent	PGSC0003DMG400002529	Source_id=RNASEQ31.1055.1	Mapping_depth=208.738350	Class=1	name="Conserved gene of unknown function"
PGSC0003DMT400000486	P1.A	QC0	21.8674	0	10.9337	7.04338	2.7727	2.54026	0.0110769	0.999994	ST4.03ch01	Cufflinks	mRNA	72104919	72114159	.	-	.	ID=PGSC0003DMT400000486	Parent	PGSC0003DMG400000169	Source_id=RNASEQ44.4482.1	Mapping_depth=17.565961	Class=1	name="Beta-amylase"
PGSC0003DMT400041861	P1.A	QC0	0	7.78584	3.89292	-5.30493	2.09099	-2.53705	0.0111792	0.999994	ST4.03ch11	Cufflinks	mRNA	3144226	3151007	.	-	.	ID=PGSC0003DMT400041861	Parent	PGSC0003DMG402016244	Source_id=RNASEQ27.2409.1	Mapping_depth=68.375849	Class=2	name="Conserved gene of unknown function"
PGSC0003DMT400069060	P1.A	QC0	0	24.5288	12.2644	-6.96031	2.74348	-2.53704	0.0111796	0.999994	ST4.03ch11	Cufflinks	mRNA	20871344	20879315	.	-	.	ID=PGSC0003DMT400069060	Parent	PGSC0003DMG400026863	Source_id=RNASEQ62.944.4	Mapping_depth=8.733382	Class=1	name="SET domain protein"
PGSC0003DMT400072016	P1.A	QC0	22.8824	0	11.4412	7.10988	2.80439	2.53527	0.0112361	0.999994	ST4.03ch00	Cufflinks	mRNA	20398157	20400135	.	-	.	ID=PGSC0003DMT400072016	Parent	PGSC0003DMG400028020	Source_id=RNASEQ3.3422.0	Mapping_depth=15.527628	Class=1	name="Short chain alcohol dehydrogenase"
PGSC0003DMT400054270	P1.A	QC0	63.3816	24.2606	43.8211	1.37988	0.545762	2.52836	0.0114596	0.999994	ST4.03ch00	Cufflinks	mRNA	24859804	24862824	.	+	.	ID=PGSC0003DMT400054270	Parent	PGSC0003DMG400021051	Source_id=RNASEQ54.11804.1	Mapping_depth=89.422190	Class=1	name="Hcr9-9D"
PGSC0003DMT400031314	P1.A	QC0	13.0583	48.9586	31.0085	-1.90483	0.753436	-2.52818	0.0114654	0.999994	ST4.03ch06	Cufflinks	mRNA	55502947	55505740	.	-	.	ID=PGSC0003DMT400031314	Parent	PGSC0003DMG400011999	Source_id=RNASEQ68.1328.6	Mapping_depth=21.829911	Class=1	name="ATP-binding cassette transporter"
PGSC0003DMT400034701	P1.A	QC0	1.10345	12.0475	6.57545	-3.47708	1.37628	-2.52642	0.0115231	0.999994	ST4.03ch11	Cufflinks	mRNA	805468	807054	.	+	.	ID=PGSC0003DMT400034701	Parent	PGSC0003DMG402013333	Source_id=RNASEQ46.2934.0	Mapping_depth=13.312899	Class=1	name="Tyrosine-protein phosphatase"
PGSC0003DMT400018417	P1.A	QC0	1083.52	752.587	918.053	0.525143	0.208046	2.52416	0.0115975	0.999994	ST4.03ch06	Cufflinks	mRNA	55096366	55102143	.	-	.	ID=PGSC0003DMT400018417	Parent	PGSC0003DMG400007149	Source_id=RNASEQ20.9327.3	Mapping_depth=121.623427	Class=2	name="Phosphoglycerate mutase"
PGSC0003DMT400071380	P1.A	QC0	61.4342	26.9514	44.1928	1.18938	0.471481	2.52266	0.0116472	0.999994	ST4.03ch01	Cufflinks	mRNA	70996061	71003680	.	-	.	ID=PGSC0003DMT400071380	Parent	PGSC0003DMG400027773	Source_id=RNASEQ47.2704.0	Mapping_depth=8.089272	Class=1	name="Cell division protein ftsy"
PGSC0003DMT400083507	P1.A	QC0	10.7385	33.3301	22.0343	-1.62309	0.64416	-2.51969	0.0117458	0.999994	ST4.03ch04	Cufflinks	mRNA	42303732	42305305	.	+	.	ID=PGSC0003DMT400083507	Parent	PGSC0003DMG400033360	Source_id=RNASEQ55.4078.2	Mapping_depth=81.744393	Class=4	name="Exostosin family protein"
PGSC0003DMT400034209	P1.A	QC0	4.50278	19.2345	11.8686	-2.07991	0.827328	-2.51401	0.0119367	0.999994	ST4.03ch07	Cufflinks	mRNA	34590918	34592212	.	+	.	ID=PGSC0003DMT400034209	Parent	PGSC0003DMG401013152	Source_id=RNASEQ41.5334.0	Mapping_depth=3.953010	Class=2	name="Conserved gene of unknown function"
PGSC0003DMT400051886	P1.A	QC0	427.58	233.58	330.58	0.871465	0.347328	2.50906	0.0121054	0.999994	ST4.03ch06	Cufflinks	mRNA	58936957	58943104	.	+	.	ID=PGSC0003DMT400051886	Parent	PGSC0003DMG400020136	Source_id=RNASEQ10.345.1	Mapping_depth=794.719715	Class=1	name="Sulfate/bicarbonate/oxalate exchanger and transporter sat-1"
PGSC0003DMT400025831	P1.A	QC0	8.61614	0.302134	4.45914	4.73698	1.8881	2.50886	0.0121121	0.999994	ST4.03ch04	Cufflinks	mRNA	71535300	71536292	.	-	.	ID=PGSC0003DMT400025831	Parent	PGSC0003DMG400009977	Source_id=RNASEQ59.3864.4	Mapping_depth=18.837779	Class=1	name="Pentatricopeptide repeat-containing protein"
PGSC0003DMT400049875	P1.A	QC0	93.3843	151.56	122.472	-0.703932	0.280719	-2.5076	0.0121554	0.999994	ST4.03ch10	Cufflinks	mRNA	5989368	5990136	.	+	.	ID=PGSC0003DMT400049875	Parent	PGSC0003DMG400019380	Source_id=RNASEQ54.6572.0	Mapping_depth=164.551594	Class=1	name="Arabinogalactan peptide 20"
PGSC0003DMT400021900	P1.A	QC0	0	25.3724	12.6862	-7.00899	2.79514	-2.50756	0.0121567	0.999994	ST4.03ch09	Cufflinks	mRNA	19358	26135	.	-	.	ID=PGSC0003DMT400021900	Parent	PGSC0003DMG400008496	Source_id=RNASEQ21.3041.2	Mapping_depth=156.218745	Class=1	name="AMP deaminase"
PGSC0003DMT400003684	P1.A	QC0	0	23.6611	11.8306	-6.90834	2.756	-2.50666	0.0121879	0.999994	ST4.03ch02	Cufflinks	mRNA	45630425	45631494	.	+	.	ID=PGSC0003DMT400003684	Parent	PGSC0003DMG400001453	Source_id=RNASEQ31.3053.0	Mapping_depth=74.548529	Class=1	name="RNA-binding protein"
PGSC0003DMT400051912	P1.A	QC0	20.3063	2.6904	11.4983	2.91213	1.16201	2.50612	0.0122064	0.999994	ST4.03ch06	Cufflinks	mRNA	58776636	58782360	.	+	.	ID=PGSC0003DMT400051912	Parent	PGSC0003DMG400020145	Source_id=RNASEQ10.495.3	Mapping_depth=8.151637	Class=1	name="Triacylglycerol lipase"
PGSC0003DMT400077709	P1.A	QC0	107.366	6.64695	57.0067	4.01452	1.60226	2.50554	0.0122266	0.999994	ST4.03ch06	Cufflinks	mRNA	38882037	38883532	.	+	.	ID=PGSC0003DMT400077709	Parent	PGSC0003DMG400030232	Source_id=RNASEQ25.1832.1	Mapping_depth=73.764688	Class=1	name="Conserved gene of unknown function"
PGSC0003DMT400008187	P1.A	QC0	0.337912	23.4078	11.8728	-5.93102	2.36719	-2.50551	0.0122273	0.999994	ST4.03ch03	Cufflinks	mRNA	47099905	47106067	.	-	.	ID=PGSC0003DMT400008187	Parent	PGSC0003DMG402003156	Source_id=RNASEQ41.2987.2	Mapping_depth=20.762399	Class=1	name="Exostosin family protein"
PGSC0003DMT400002860	P1.A	QC0	16.3157	2.38971	9.35269	2.77155	1.10797	2.50148	0.0123676	0.999994	ST4.03ch01	Cufflinks	mRNA	63483892	63490979	.	-	.	ID=PGSC0003DMT400002860	Parent	PGSC0003DMG401001116	Source_id=RNASEQ54.19.0	Mapping_depth=20.323981	Class=1	name="Protein CHMP7"
PGSC0003DMT400035881	P1.A	QC0	17.4625	37.8337	27.6481	-1.10777	0.444039	-2.49477	0.012604	0.999994	ST4.03ch06	Cufflinks	mRNA	43663002	43666691	.	+	.	ID=PGSC0003DMT400035881	Parent	PGSC0003DMG400013814	Source_id=RNASEQ5.6669.0	Mapping_depth=14.110310	Class=1	name="Na(+)/H(+) antiporter"
PGSC0003DMT400046905	P1.A	QC0	20.849	0	10.4245	6.97429	2.79648	2.49395	0.012633	0.999994	ST4.03ch01	Cufflinks	mRNA	79474448	79477144	.	-	.	ID=PGSC0003DMT400046905	Parent	PGSC0003DMG401018218	Source_id=RNASEQ12.2720.0	Mapping_depth=98.137717	Class=2	name="2-C-methyl-D-erythritol 4-phosphate cytidyltransferase"
PGSC0003DMT400045734	P1.A	QC0	60.4197	121.244	90.832	-0.996572	0.399636	-2.4937	0.0126419	0.999994	ST4.03ch02	Cufflinks	mRNA	37431338	37439582	.	+	.	ID=PGSC0003DMT400045734	Parent	PGSC0003DMG400017734	Source_id=RNASEQ52.3957.2	Mapping_depth=29.355207	Class=1	name="Transcription factor"
PGSC0003DMT400072300	P1.A	QC0	173.113	256.447	214.78	-0.56654	0.227312	-2.49235	0.0126901	0.999994	ST4.03ch10	Cufflinks	mRNA	56264430	56270933	.	-	.	ID=PGSC0003DMT400072300	Parent	PGSC0003DMG400028136	Source_id=RNASEQ18.7998.0	Mapping_depth=433.269975	Class=1	name="Zinc finger, RING-type"
PGSC0003DMT400023894	P1.A	QC0	323.85	158.368	241.109	1.0313	0.413999	2.49107	0.0127359	0.999994	ST4.03ch11	Cufflinks	mRNA	8811571	8815205	.	+	.	ID=PGSC0003DMT400023894	Parent	PGSC0003DMG400009238	Source_id=RNASEQ16.2287.0	Mapping_depth=330.719094	Class=2	name="Leucine-rich repeat family protein"
PGSC0003DMT400069576	P1.A	QC0	228.135	95.7737	161.955	1.25012	0.503789	2.48144	0.0130854	0.999994	ST4.03ch06	Cufflinks	mRNA	53246716	53248127	.	+	.	ID=PGSC0003DMT400069576	Parent	PGSC0003DMG400027046	Source_id=RNASEQ25.6838.0	Mapping_depth=512.145892	Class=1	name="DC1 domain containing protein"
PGSC0003DMT400039599	P1.A	QC0	61.6077	122.274	91.9408	-0.982661	0.396265	-2.47981	0.0131452	0.999994	ST4.03ch12	Cufflinks	mRNA	609681	611652	.	-	.	ID=PGSC0003DMT400039599	Parent	PGSC0003DMG400015318	Source_id=RNASEQ26.4152.0	Mapping_depth=1697.744260	Class=1	name="Metallothionein"
PGSC0003DMT400018280	P1.A	QC0	0	23.2725	11.6362	-6.8845	2.77838	-2.47789	0.0132164	0.999994	ST4.03ch07	Cufflinks	mRNA	52394304	52399588	.	-	.	ID=PGSC0003DMT400018280	Parent	PGSC0003DMG400007093	Source_id=RNASEQ5.4780.3	Mapping_depth=36.105025	Class=2	name="Conserved gene of unknown function"
PGSC0003DMT400079592	P1.A	QC0	6.95197	30.2026	18.5773	-2.11296	0.853675	-2.47514	0.0133184	0.999994	ST4.03ch05	Cufflinks	mRNA	8178837	8186133	.	-	.	ID=PGSC0003DMT400079592	Parent	PGSC0003DMG400030991	Source_id=RNASEQ37.2940.1	Mapping_depth=17.911436	Class=1	name="Metal-dependent phosphohydrolase HD domain-containing protein"
PGSC0003DMT400064403	P1.A	QC0	87.0357	48.0067	67.5212	0.857579	0.346999	2.47141	0.013458	0.999994	ST4.03ch10	Cufflinks	mRNA	1633457	1634676	.	-	.	ID=PGSC0003DMT400064403	Parent	PGSC0003DMG400025022	Source_id=RNASEQ5.5194.0	Mapping_depth=128.539504	Class=1	name="Avr9/Cf-9 rapidly elicited protein 20"
PGSC0003DMT400008632	P1.A	QC0	73.9002	195.753	134.826	-1.41157	0.571974	-2.46789	0.0135913	0.999994	ST4.03ch04	Cufflinks	mRNA	69042797	69047324	.	+	.	ID=PGSC0003DMT400008632	Parent	PGSC0003DMG400003344	Source_id=RNASEQ28.5739.3	Mapping_depth=38.949542	Class=1	name="Dual-specific kinase DSK1"
PGSC0003DMT400023039	P1.A	QC0	29556.4	45793.9	37675.2	-0.631674	0.256634	-2.46138	0.0138402	0.999994	ST4.03ch09	Cufflinks	mRNA	1958523	1961992	.	-	.	ID=PGSC0003DMT400023039	Parent	PGSC0003DMG400008917	Source_id=RNASEQ1.1790.0	Mapping_depth=78735.690921	Class=1	name="Heat shock protein 70"
PGSC0003DMT400010170	P1.A	QC0	129.687	60.9256	95.3062	1.08949	0.44278	2.46056	0.013872	0.999994	ST4.03ch11	Cufflinks	mRNA	7242296	7244863	.	-	.	ID=PGSC0003DMT400010170	Parent	PGSC0003DMG402003983	Source_id=RNASEQ41.4368.0	Mapping_depth=220.124508	Class=1	name="ATP binding protein"
PGSC0003DMT400054947	P1.A	QC0	20.9133	5.09069	13.002	2.03119	0.826959	2.45621	0.0140409	0.999994	ST4.03ch01	Cufflinks	mRNA	2922354	2923755	.	-	.	ID=PGSC0003DMT400054947	Parent	PGSC0003DMG400021325	Source_id=RNASEQ2.1954.0	Mapping_depth=176.350982	Class=1	name="U-box protein"
PGSC0003DMT400020870	P1.A	QC0	8696.65	12135.8	10416.2	-0.480707	0.195713	-2.45618	0.0140422	0.999994	ST4.03ch11	Cufflinks	mRNA	41686169	41688602	.	+	.	ID=PGSC0003DMT400020870	Parent	PGSC0003DMG400008078	Source_id=RNASEQ8.1915.0	Mapping_depth=11716.317095	Class=1	name="Major intrinsic protein 2"
PGSC0003DMT400060971	P1.A	QC0	32.0782	102.999	67.5386	-1.67801	0.683338	-2.45562	0.0140644	0.999994	ST4.03ch10	Cufflinks	mRNA	57644109	57648528	.	-	.	ID=PGSC0003DMT400060971	Parent	PGSC0003DMG400023718	Source_id=RNASEQ16.8309.0	Mapping_depth=7.541712	Class=1	name="PhD-finger protein"
PGSC0003DMT400020800	P1.A	QC0	356.232	265.975	311.103	0.422882	0.172272	2.45473	0.014099	0.999994	ST4.03ch11	Cufflinks	mRNA	41636813	41643864	.	-	.	ID=PGSC0003DMT400020800	Parent	PGSC0003DMG400008053	Source_id=RNASEQ8.1950.1	Mapping_depth=347.824819	Class=1	name="DsRNA-binding protein 2"
PGSC0003DMT400054980	P1.A	QC0	0	22.6416	11.3208	-6.8447	2.79507	-2.44885	0.0143312	0.999994	ST4.03ch01	Cufflinks	mRNA	2704796	2707863	.	-	.	ID=PGSC0003DMT400054980	Parent	PGSC0003DMG400021336	Source_id=RNASEQ2.2214.7	Mapping_depth=28.839427	Class=1	name="Conserved gene of unknown function"
PGSC0003DMT400070727	P1.A	QC0	0.337912	21.7877	11.0628	-5.82765	2.38564	-2.4428	0.0145739	0.999994	ST4.03ch01	Cufflinks	mRNA	74636626	74641584	.	-	.	ID=PGSC0003DMT400070727	Parent	PGSC0003DMG401027501	Source_id=RNASEQ38.5338.1	Mapping_depth=26.277875	Class=1	name="Conserved gene of unknown function"
PGSC0003DMT400075580	P1.A	QC0	114.712	225.989	170.351	-0.974661	0.399235	-2.44132	0.0146336	0.999994	ST4.03ch12	GLEAN	mRNA	57654946	57661682	.	+	.	ID=PGSC0003DMT400075580	Parent	PGSC0003DMG400029394	Source_id=PGSC0003DMG000037993	Class=2	name="Casein kinase I"
PGSC0003DMT400074501	P1.A	QC0	25.3286	6.60647	15.9675	1.93825	0.794908	2.43833	0.0147554	0.999994	ST4.03ch07	Cufflinks	mRNA	46789824	46791265	.	-	.	ID=PGSC0003DMT400074501	Parent	PGSC0003DMG400028956	Source_id=RNASEQ55.1204.0	Mapping_depth=99.607254	Class=1	name="Glycine-rich cell wall structural protein 1"
PGSC0003DMT400033674	P1.A	QC0	333.152	251.269	292.21	0.406577	0.167229	2.43127	0.0150461	0.999994	ST4.03ch03	Cufflinks	mRNA	20174648	20183799	.	+	.	ID=PGSC0003DMT400033674	Parent	PGSC0003DMG400012934	Source_id=RNASEQ3.3568.0	Mapping_depth=278.314655	Class=1	name="Glycoside hydrolase family 28 protein / polygalacturonase (pectinase) family protein"
PGSC0003DMT400074719	P1.A	QC0	9.90494	0.593325	5.24913	4.04753	1.67147	2.42154	0.0154551	0.999994	ST4.03ch08	Cufflinks	mRNA	43965118	43967202	.	+	.	ID=PGSC0003DMT400074719	Parent	PGSC0003DMG400029050	Source_id=RNASEQ47.5794.0	Mapping_depth=57.367287	Class=1	name="Aromatic amino acid decarboxylase 1B"
PGSC0003DMT400047629	P1.A	QC0	349.329	262.29	305.81	0.41176	0.170086	2.42089	0.0154824	0.999994	ST4.03ch03	Cufflinks	mRNA	45980442	45988412	.	-	.	ID=PGSC0003DMT400047629	Parent	PGSC0003DMG400018512	Source_id=RNASEQ19.2067.1	Mapping_depth=333.119539	Class=1	name="Rab GTPase activator"
PGSC0003DMT400053382	P1.A	QC0	194.123	376.276	285.2	-0.952743	0.393554	-2.42087	0.0154835	0.999994	ST4.03ch01	Cufflinks	mRNA	79830855	79836279	.	+	.	ID=PGSC0003DMT400053382	Parent	PGSC0003DMG400020711	Source_id=RNASEQ5.7793.3	Mapping_depth=80.491962	Class=1	name="Auxin response factor 1"
PGSC0003DMT400030307	P1.A	QC0	0	21.2272	10.6136	-6.75176	2.79345	-2.417	0.0156492	0.999994	ST4.03ch12	Cufflinks	mRNA	52565224	52572896	.	-	.	ID=PGSC0003DMT400030307	Parent	PGSC0003DMG400011597	Source_id=RNASEQ26.1109.2	Mapping_depth=18.350390	Class=1	name="Developmentally regulated GTP-binding protein"
PGSC0003DMT400078065	P1.A	QC0	57.4216	22.1822	39.8019	1.37107	0.567784	2.41478	0.0157448	0.999994	ST4.03ch06	Cufflinks	mRNA	57298365	57300540	.	+	.	ID=PGSC0003DMT400078065	Parent	PGSC0003DMG400030364	Source_id=RNASEQ57.5166.0	Mapping_depth=424.689202	Class=1	name="Avr9/Cf-9 rapidly elicited protein 284"
PGSC0003DMT400011824	P1.A	QC0	19.7458	0	9.87291	6.89908	2.85756	2.41433	0.0157644	0.999994	ST4.03ch12	Cufflinks	mRNA	60372053	60376349	.	+	.	ID=PGSC0003DMT400011824	Parent	PGSC0003DMG400004646	Source_id=RNASEQ10.7879.1	Mapping_depth=27.408505	Class=1	name="Calcium-dependent protein kinase"
PGSC0003DMT400037734	P1.A	QC0	23.186	6.31053	14.7483	1.87393	0.776536	2.4132	0.0158132	0.999994	ST4.03ch05	Cufflinks	mRNA	3146003	3146825	.	+	.	ID=PGSC0003DMT400037734	Parent	PGSC0003DMG400014555	Source_id=RNASEQ65.2552.1	Mapping_depth=21.238740	Class=1	name="Conserved gene of unknown function"
PGSC0003DMT400044163	P1.A	QC0	186.661	334.132	260.396	-0.841188	0.349264	-2.40846	0.01602	0.999994	ST4.03ch09	Cufflinks	mRNA	57005229	57007827	.	-	.	ID=PGSC0003DMT400044163	Parent	PGSC0003DMG400017144	Source_id=RNASEQ2.4237.1	Mapping_depth=1705.767660	Class=1	name="Succinic semialdehyde dehydrogenase"
PGSC0003DMT400054453	P1.A	QC0	62.1137	99.4412	80.7775	-0.677455	0.281917	-2.40303	0.0162601	0.999994	ST4.03ch02	GLEAN	mRNA	28727807	28730099	.	-	.	ID=PGSC0003DMT400054453	Parent	PGSC0003DMG400021135	Source_id=PGSC0003DMG000027828	Class=2	name="Ribose 5-phosphate isomerase"
PGSC0003DMT400005115	P1.A	QC0	85.2835	141.766	113.525	-0.727451	0.303228	-2.39902	0.0164389	0.999994	ST4.03ch09	Cufflinks	mRNA	7011383	7015493	.	-	.	ID=PGSC0003DMT400005115	Parent	PGSC0003DMG400002022	Source_id=RNASEQ60.1778.1	Mapping_depth=246.947764	Class=1	name="Protein phosphatase 2C 38"
PGSC0003DMT400072587	P1.A	QC0	249.075	338.056	293.566	-0.443824	0.185008	-2.39895	0.0164422	0.999994	ST4.03ch10	Cufflinks	mRNA	55937083	55939835	.	+	.	ID=PGSC0003DMT400072587	Parent	PGSC0003DMG400028245	Source_id=RNASEQ18.8283.0	Mapping_depth=182.853063	Class=1	name="Short-chain dehydrogenase/reductase 2"
PGSC0003DMT400029157	P1.A	QC0	11.1371	32.4857	21.8114	-1.53731	0.64195	-2.39475	0.0166319	0.999994	ST4.03ch07	Cufflinks	mRNA	1318185	1326417	.	-	.	ID=PGSC0003DMT400029157	Parent	PGSC0003DMG400011210	Source_id=RNASEQ45.3145.2	Mapping_depth=42.232610	Class=1	name="Conserved gene of unknown function"
PGSC0003DMT400057022	P1.A	QC0	889.007	1129.09	1009.05	-0.344816	0.144007	-2.39445	0.0166455	0.999994	ST4.03ch07	Cufflinks	mRNA	55751147	55755918	.	-	.	ID=PGSC0003DMT400057022	Parent	PGSC0003DMG400022165	Source_id=RNASEQ42.6104.1	Mapping_depth=774.651053	Class=1	name="Serine/threonine protein kinase"
PGSC0003DMT400055829	P1.A	QC0	157.452	331.58	244.516	-1.07129	0.447533	-2.39376	0.0166768	0.999994	ST4.03ch10	Cufflinks	mRNA	3930991	3932154	.	+	.	ID=PGSC0003DMT400055829	Parent	PGSC0003DMG400021684	Source_id=RNASEQ4.2135.1	Mapping_depth=129.586564	Class=1	name="E3 ubiquitin-protein ligase RMA1H1"
PGSC0003DMT400005082	P1.A	QC0	93.2529	41.3673	67.3101	1.17581	0.491249	2.39352	0.0166877	0.999994	ST4.03ch09	Cufflinks	mRNA	6959313	6963634	.	+	.	ID=PGSC0003DMT400005082	Parent	PGSC0003DMG400002011	Source_id=RNASEQ60.1726.1	Mapping_depth=74.121114	Class=1	name="Ketopantoate hydroxymethyltransferase"
PGSC0003DMT400026232	P1.A	QC0	559.587	787.99	673.788	-0.493662	0.206389	-2.3919	0.0167615	0.999994	ST4.03ch03	Cufflinks	mRNA	43628236	43632818	.	+	.	ID=PGSC0003DMT400026232	Parent	PGSC0003DMG400010118	Source_id=RNASEQ35.3219.0	Mapping_depth=428.472763	Class=1	name="Hydroxyproline-rich glycoprotein family protein"
PGSC0003DMT400008845	P1.A	QC0	2.79006	12.3168	7.55341	-2.13101	0.891694	-2.38985	0.0168553	0.999994	ST4.03ch10	Cufflinks	mRNA	32519911	32527846	.	+	.	ID=PGSC0003DMT400008845	Parent	PGSC0003DMG400003436	Source_id=RNASEQ3.3037.6	Mapping_depth=6.591233	Class=2	name="RNA-binding protein containing a PIN domain"
PGSC0003DMT400008846	P1.A	QC0	2.79006	12.3168	7.55341	-2.13101	0.891694	-2.38985	0.0168553	0.999994	ST4.03ch10	Cufflinks	mRNA	32519911	32524170	.	+	.	ID=PGSC0003DMT400008846	Parent	PGSC0003DMG400003436	Source_id=RNASEQ3.3037.7	Mapping_depth=11.671187	Class=2	name="RNA-binding protein containing a PIN domain"
PGSC0003DMT400075776	P1.A	QC0	26.3581	4.19705	15.2776	2.64785	1.10917	2.38723	0.016976	0.999994	ST4.03ch04	Cufflinks	mRNA	2777104	2778809	.	-	.	ID=PGSC0003DMT400075776	Parent	PGSC0003DMG400029463	Source_id=RNASEQ56.10269.1	Mapping_depth=26.141456	Class=1	name="Cytokinin receptor 1"
PGSC0003DMT400055830	P1.A	QC0	157.091	331.284	244.187	-1.07333	0.449991	-2.38522	0.0170691	0.999994	ST4.03ch10	Cufflinks	mRNA	3930406	3932154	.	+	.	ID=PGSC0003DMT400055830	Parent	PGSC0003DMG400021684	Source_id=RNASEQ4.2136.0	Mapping_depth=1940.516210	Class=1	name="E3 ubiquitin-protein ligase RMA1H1"
PGSC0003DMT400029156	P1.A	QC0	11.1371	32.1836	21.6603	-1.52377	0.639092	-2.38427	0.017113	0.999994	ST4.03ch07	Cufflinks	mRNA	1318185	1322875	.	-	.	ID=PGSC0003DMT400029156	Parent	PGSC0003DMG400011210	Source_id=RNASEQ45.3145.1	Mapping_depth=49.524748	Class=1	name="Conserved gene of unknown function"
PGSC0003DMT400034169	P1.A	QC0	2.72351	12.6127	7.6681	-2.18067	0.915794	-2.38118	0.0172573	0.999994	ST4.03ch01	Cufflinks	mRNA	6314231	6316028	.	+	.	ID=PGSC0003DMT400034169	Parent	PGSC0003DMG400013130	Source_id=RNASEQ21.2584.0	Mapping_depth=11.122295	Class=1	name="Conserved gene of unknown function"
PGSC0003DMT400071043	P1.A	QC0	29.7104	4.22843	16.9694	2.81681	1.18354	2.37999	0.0173132	0.999994	ST4.03ch07	Cufflinks	mRNA	51894625	51896092	.	-	.	ID=PGSC0003DMT400071043	Parent	PGSC0003DMG400027631	Source_id=RNASEQ55.3271.3	Mapping_depth=141.566106	Class=1	name="Gibberellin 2-oxidase"
PGSC0003DMT400078451	P1.A	QC0	48.8886	18.2493	33.5689	1.41668	0.595514	2.37892	0.0173634	0.999994	ST4.03ch05	Cufflinks	mRNA	3376179	3379279	.	-	.	ID=PGSC0003DMT400078451	Parent	PGSC0003DMG400030536	Source_id=RNASEQ53.4097.0	Mapping_depth=90.800920	Class=1	name="Wall-associated kinase"
PGSC0003DMT400053582	P1.A	QC0	19.2711	0	9.63555	6.86315	2.88619	2.37792	0.0174104	0.999994	ST4.03ch00	GLEAN	mRNA	2995508	2996818	.	-	.	ID=PGSC0003DMT400053582	Parent	PGSC0003DMG401020789	Source_id=PGSC0003DMG000027271	Class=2	name="Disease resistance protein R3a"
PGSC0003DMT400000009	P1.A	QC0	1108.66	1801.22	1454.94	-0.700023	0.294515	-2.37686	0.0174605	0.999994	ST4.03ch01	Cufflinks	mRNA	71293234	71298560	.	+	.	ID=PGSC0003DMT400000009	Parent	PGSC0003DMG400000003	Source_id=RNASEQ44.3712.3	Mapping_depth=127.963647	Class=1	name="SPX domain-containing membrane protein"
PGSC0003DMT400067472	P1.A	QC0	49.174	13.8066	31.4903	1.83107	0.772525	2.37024	0.0177765	0.999994	ST4.03ch08	Cufflinks	mRNA	51319568	51320810	.	+	.	ID=PGSC0003DMT400067472	Parent	PGSC0003DMG400026232	Source_id=RNASEQ50.851.0	Mapping_depth=182.131939	Class=1	name="Avr9/Cf-9 rapidly elicited protein 1"
PGSC0003DMT400000219	P1.A	QC0	18.2923	0	9.14617	6.78519	2.86493	2.36836	0.0178671	0.999994	ST4.03ch01	Cufflinks	mRNA	72721777	72725981	.	+	.	ID=PGSC0003DMT400000219	Parent	PGSC0003DMG400000065	Source_id=RNASEQ44.5027.2	Mapping_depth=65.741859	Class=1	name="Proline iminopeptidase"
PGSC0003DMT400075918	P1.A	QC0	2.29662	24.0669	13.1818	-3.42044	1.44704	-2.36374	0.0180913	0.999994	ST4.03ch04	Cufflinks	mRNA	2527219	2531653	.	+	.	ID=PGSC0003DMT400075918	Parent	PGSC0003DMG400029520	Source_id=RNASEQ56.10502.0	Mapping_depth=28.922022	Class=1	name="Serine/threonine-protein kinase PBS1"
PGSC0003DMT400037486	P1.A	QC0	0	20.8594	10.4297	-6.72658	2.84767	-2.36214	0.0181699	0.999994	ST4.03ch12	Cufflinks	mRNA	49327916	49340023	.	+	.	ID=PGSC0003DMT400037486	Parent	PGSC0003DMG400014466	Source_id=RNASEQ46.873.3	Mapping_depth=7.108227	Class=1	name="4-coumarate--CoA ligase 2"
PGSC0003DMT400069586	P1.A	QC0	157.868	75.9144	116.891	1.05469	0.446514	2.36205	0.0181743	0.999994	ST4.03ch06	Cufflinks	mRNA	52986351	52987108	.	+	.	ID=PGSC0003DMT400069586	Parent	PGSC0003DMG400027052	Source_id=RNASEQ25.7139.0	Mapping_depth=527.559367	Class=1	name="Kunitz trypsin inhibitor"
PGSC0003DMT400057684	P1.A	QC0	70.392	34.5646	52.4783	1.03012	0.437104	2.35669	0.0184387	0.999994	ST4.03ch02	Cufflinks	mRNA	35115630	35120996	.	+	.	ID=PGSC0003DMT400057684	Parent	PGSC0003DMG400022396	Source_id=RNASEQ59.348.4	Mapping_depth=50.108854	Class=1	name="Conserved gene of unknown function"
PGSC0003DMT400040940	P1.A	QC0	16.7216	2.08175	9.40167	2.99887	1.27302	2.35571	0.0184873	0.999994	ST4.03ch12	Cufflinks	mRNA	40393668	40396139	.	-	.	ID=PGSC0003DMT400040940	Parent	PGSC0003DMG400015835	Source_id=RNASEQ39.3925.2	Mapping_depth=36.545534	Class=1	name="Receptor kinase"
PGSC0003DMT400032823	P1.A	QC0	173.921	110.864	142.393	0.647499	0.274988	2.35464	0.0185406	0.999994	ST4.03ch02	Cufflinks	mRNA	47452058	47455033	.	+	.	ID=PGSC0003DMT400032823	Parent	PGSC0003DMG400012605	Source_id=RNASEQ55.7046.4	Mapping_depth=123.921110	Class=1	name="Cerebral protein"
PGSC0003DMT400008269	P1.A	QC0	3.33279	22.2311	12.7819	-2.70858	1.15102	-2.35321	0.0186121	0.999994	ST4.03ch07	Cufflinks	mRNA	438125	439636	.	-	.	ID=PGSC0003DMT400008269	Parent	PGSC0003DMG400003189	Source_id=RNASEQ67.3472.1	Mapping_depth=67.167855	Class=1	name="Conserved gene of unknown function"
PGSC0003DMT400071826	P1.A	QC0	0	20.2259	10.113	-6.68193	2.84055	-2.35234	0.0186558	0.999994	ST4.03ch09	Cufflinks	mRNA	31160862	31165356	.	-	.	ID=PGSC0003DMT400071826	Parent	PGSC0003DMG400027945	Source_id=RNASEQ5.668.0	Mapping_depth=236.848207	Class=1	name="RIN4c protein"
PGSC0003DMT400000784	P1.A	QC0	1644.42	1339.1	1491.76	0.296303	0.126216	2.34758	0.0188958	0.999994	ST4.03ch12	Cufflinks	mRNA	3919829	3929093	.	+	.	ID=PGSC0003DMT400000784	Parent	PGSC0003DMG400000289	Source_id=RNASEQ47.4585.0	Mapping_depth=1940.234120	Class=1	name="Mitochondrial-processing peptidase subunit alpha"
PGSC0003DMT400077376	P1.A	QC0	29.2312	11.1075	20.1694	1.39106	0.593308	2.34459	0.0190481	0.999994	ST4.03ch05	Cufflinks	mRNA	46876433	46881888	.	-	.	ID=PGSC0003DMT400077376	Parent	PGSC0003DMG400030098	Source_id=RNASEQ67.2623.2	Mapping_depth=43.881719	Class=1	name="Conserved gene of unknown function"
PGSC0003DMT400019730	P1.A	QC0	804.054	1085.29	944.671	-0.432189	0.184375	-2.34408	0.0190742	0.999994	ST4.03ch04	Cufflinks	mRNA	11354785	11356912	.	-	.	ID=PGSC0003DMT400019730	Parent	PGSC0003DMG400007624	Source_id=RNASEQ41.308.0	Mapping_depth=4717.414459	Class=1	name="ERD15"
PGSC0003DMT400067730	P1.A	QC0	7.80722	23.1334	15.4703	-1.56923	0.669463	-2.34402	0.0190773	0.999994	ST4.03ch11	Cufflinks	mRNA	40405320	40408958	.	-	.	ID=PGSC0003DMT400067730	Parent	PGSC0003DMG400026341	Source_id=RNASEQ14.1093.2	Mapping_depth=74.784057	Class=1	name="Ef-hand calcium binding protein"
PGSC0003DMT400077055	P1.A	QC0	218.295	144.023	181.159	0.600622	0.256507	2.34154	0.0192042	0.999994	ST4.03ch07	Cufflinks	mRNA	8168812	8171551	.	+	.	ID=PGSC0003DMT400077055	Parent	PGSC0003DMG400029967	Source_id=RNASEQ3.3319.1	Mapping_depth=125.199760	Class=1	name="Cytochrome P450"
PGSC0003DMT400019193	P1.A	QC0	166.014	116.493	141.254	0.513552	0.21957	2.3389	0.0193408	0.999994	ST4.03ch11	Cufflinks	mRNA	3576895	3581175	.	-	.	ID=PGSC0003DMT400019193	Parent	PGSC0003DMG400007425	Source_id=RNASEQ61.2705.1	Mapping_depth=102.782591	Class=1	name="Thioredoxin-like 3-2, chloroplastic"
PGSC0003DMT400041395	P1.A	QC0	60.2657	30.6237	45.4447	0.970756	0.415488	2.33642	0.0194693	0.999994	ST4.03ch07	Cufflinks	mRNA	39432984	39437979	.	-	.	ID=PGSC0003DMT400041395	Parent	PGSC0003DMG400016040	Source_id=RNASEQ13.2917.0	Mapping_depth=236.003598	Class=1	name="Ubiquinone biosynthesis protein COQ9, mitochondrial"
PGSC0003DMT400037011	P1.A	QC0	28.3334	70.1019	49.2176	-1.30071	0.556922	-2.33553	0.0195159	0.999994	ST4.03ch03	Cufflinks	mRNA	42150852	42155459	.	+	.	ID=PGSC0003DMT400037011	Parent	PGSC0003DMG400014266	Source_id=RNASEQ39.6371.1	Mapping_depth=12.111964	Class=1	name="Splicing factor"
PGSC0003DMT400079158	P1.A	QC0	586.643	168.315	377.479	1.80133	0.77211	2.333	0.0196482	0.999994	ST4.03ch04	Cufflinks	mRNA	63929478	63930600	.	+	.	ID=PGSC0003DMT400079158	Parent	PGSC0003DMG400030809	Source_id=RNASEQ62.6348.0	Mapping_depth=1596.368597	Class=1	name="Phi-1 protein"
PGSC0003DMT400079211	P1.A	QC0	0.427627	10.1628	5.29519	-4.7276	2.02688	-2.33245	0.0196769	0.999994	ST4.03ch04	Cufflinks	mRNA	64012103	64014346	.	-	.	ID=PGSC0003DMT400079211	Parent	PGSC0003DMG400030830	Source_id=RNASEQ62.6463.0	Mapping_depth=87.472077	Class=1	name="Serine/threonine-protein kinase SAPK1"
PGSC0003DMT400014305	P1.A	QC0	1075.33	1308.08	1191.7	-0.28249	0.121148	-2.33177	0.0197128	0.999994	ST4.03ch03	Cufflinks	mRNA	59458880	59461028	.	-	.	ID=PGSC0003DMT400014305	Parent	PGSC0003DMG400005613	Source_id=RNASEQ4.4065.0	Mapping_depth=97.105094	Class=1	name="Signal transducer"
PGSC0003DMT400075193	P1.A	QC0	17.6239	4.5032	11.0636	1.95649	0.839706	2.32998	0.0198074	0.999994	ST4.03ch12	GLEAN	mRNA	58588723	58591214	.	-	.	ID=PGSC0003DMT400075193	Parent	PGSC0003DMG400029252	Source_id=PGSC0003DMG000038060	Class=2	name="Conserved gene of unknown function"
PGSC0003DMT400019234	P1.A	QC0	48.0286	1.20854	24.6186	5.3136	2.28273	2.32774	0.0199261	0.999994	ST4.03ch11	Cufflinks	mRNA	3643850	3646548	.	+	.	ID=PGSC0003DMT400019234	Parent	PGSC0003DMG400007435	Source_id=RNASEQ61.2655.0	Mapping_depth=161.980333	Class=2	name="Armadillo/beta-catenin repeat family protein"
PGSC0003DMT400064504	P1.A	QC0	53.031	7.50852	30.2698	2.81848	1.21117	2.32707	0.0199616	0.999994	ST4.03ch04	Cufflinks	mRNA	61242553	61244259	.	-	.	ID=PGSC0003DMT400064504	Parent	PGSC0003DMG400025063	Source_id=RNASEQ51.5444.0	Mapping_depth=600.359160	Class=1	name="Class IV chitinase"
PGSC0003DMT400047811	P1.A	QC0	3.17135	20.3562	11.7638	-2.68216	1.15413	-2.32397	0.0201268	0.999994	ST4.03ch11	Cufflinks	mRNA	42573210	42578702	.	-	.	ID=PGSC0003DMT400047811	Parent	PGSC0003DMG400018584	Source_id=RNASEQ67.5794.0	Mapping_depth=15.427637	Class=1	name="Beta-1,3-glucuronyltransferase"
PGSC0003DMT400046672	P1.A	QC0	87.7056	141.241	114.473	-0.683732	0.294742	-2.31977	0.0203535	0.999994	ST4.03ch03	Cufflinks	mRNA	52111014	52111628	.	-	.	ID=PGSC0003DMT400046672	Parent	PGSC0003DMG400018124	Source_id=RNASEQ56.8967.0	Mapping_depth=335.918699	Class=1	name="Gene of unknown function"
PGSC0003DMT400051435	P1.A	QC0	0.967401	8.69916	4.83328	-3.08503	1.33213	-2.31587	0.0205652	0.999994	ST4.03ch07	Cufflinks	mRNA	49976426	49979142	.	+	.	ID=PGSC0003DMT400051435	Parent	PGSC0003DMG400019980	Source_id=RNASEQ50.7312.0	Mapping_depth=3.263987	Class=1	name="Pentatricopeptide repeat-containing protein"
PGSC0003DMT400047146	P1.A	QC0	2862.82	3977.27	3420.04	-0.474319	0.204908	-2.31479	0.0206245	0.999994	ST4.03ch01	Cufflinks	mRNA	78724855	78727233	.	+	.	ID=PGSC0003DMT400047146	Parent	PGSC0003DMG400018292	Source_id=RNASEQ12.3456.1	Mapping_depth=3457.890574	Class=1	name="S-adenosylmethionine synthase 1"
PGSC0003DMT400078288	P1.A	QC0	280.446	136.887	208.667	1.0336	0.447901	2.30765	0.0210186	0.999994	ST4.03ch06	Cufflinks	mRNA	57643272	57647008	.	-	.	ID=PGSC0003DMT400078288	Parent	PGSC0003DMG401030469	Source_id=RNASEQ57.5542.1	Mapping_depth=984.872192	Class=1	name="Cinnamic acid 4-hydroxylase"
PGSC0003DMT400043609	P1.A	QC0	16.7771	0	8.38853	6.66274	2.88842	2.30671	0.0210712	0.999994	ST4.03ch04	Cufflinks	mRNA	49114172	49121650	.	+	.	ID=PGSC0003DMT400043609	Parent	PGSC0003DMG401016933	Source_id=RNASEQ54.9165.2	Mapping_depth=1.865538	Class=1	name="Disease resistance protein	Calcium-binding EF-hand	AAA ATPase"
PGSC0003DMT400050764	P1.A	QC0	0	18.797	9.39851	-6.57639	2.85268	-2.30534	0.0211476	0.999994	ST4.03ch02	Cufflinks	mRNA	37026180	37032909	.	-	.	ID=PGSC0003DMT400050764	Parent	PGSC0003DMG400019716	Source_id=RNASEQ5.8273.1	Mapping_depth=6.325229	Class=1	name="Conserved gene of unknown function"
PGSC0003DMT400083179	P1.A	QC0	638.126	492.877	565.501	0.371915	0.161352	2.30499	0.0211672	0.999994	ST4.03ch06	Cufflinks	mRNA	51919134	51920084	.	+	.	ID=PGSC0003DMT400083179	Parent	PGSC0003DMG400033099	Source_id=RNASEQ43.1511.0	Mapping_depth=689.642560	Class=4	name="Short chain dehydrogenase"
PGSC0003DMT400033379	P1.A	QC0	629.809	989.965	809.887	-0.651814	0.282841	-2.30452	0.0211932	0.999994	ST4.03ch03	Cufflinks	mRNA	1975872	1978026	.	+	.	ID=PGSC0003DMT400033379	Parent	PGSC0003DMG400012822	Source_id=RNASEQ61.4479.0	Mapping_depth=4661.007916	Class=1	name="Stem-specific protein TSJT1"
PGSC0003DMT400003467	P1.A	QC0	233.06	172.969	203.015	0.429218	0.186634	2.29978	0.0214606	0.999994	ST4.03ch02	Cufflinks	mRNA	45442431	45445959	.	-	.	ID=PGSC0003DMT400003467	Parent	PGSC0003DMG400001370	Source_id=RNASEQ31.3290.1	Mapping_depth=320.654287	Class=1	name="Conserved gene of unknown function"
PGSC0003DMT400076662	P1.A	QC0	332.971	219.983	276.477	0.59725	0.259939	2.29766	0.0215812	0.999994	ST4.03ch12	Cufflinks	mRNA	9745062	9747163	.	+	.	ID=PGSC0003DMT400076662	Parent	PGSC0003DMG401029813	Source_id=RNASEQ64.7074.0	Mapping_depth=211.379171	Class=1	name="Mitochondrial transcription termination factor family protein / mTERF family protein"
PGSC0003DMT400006302	P1.A	QC0	14.6934	35.1459	24.9196	-1.26431	0.550311	-2.29744	0.0215939	0.999994	ST4.03ch07	Cufflinks	mRNA	53488980	53497519	.	-	.	ID=PGSC0003DMT400006302	Parent	PGSC0003DMG400002462	Source_id=RNASEQ4.3579.0	Mapping_depth=63.819206	Class=1	name="Beta-glucosidase 18"
PGSC0003DMT400009355	P1.A	QC0	315.941	461.82	388.88	-0.545725	0.237582	-2.297	0.0216189	0.999994	ST4.03ch02	Cufflinks	mRNA	39482866	39487581	.	+	.	ID=PGSC0003DMT400009355	Parent	PGSC0003DMG402003636	Source_id=RNASEQ17.2536.3	Mapping_depth=129.872045	Class=1	name="Endo-1,4-beta-glucanase"
PGSC0003DMT400057021	P1.A	QC0	906.377	1135.99	1021.18	-0.325844	0.141912	-2.29611	0.0216698	0.999994	ST4.03ch07	Cufflinks	mRNA	55751138	55756434	.	-	.	ID=PGSC0003DMT400057021	Parent	PGSC0003DMG400022165	Source_id=RNASEQ42.6104.0	Mapping_depth=146.814257	Class=1	name="Serine/threonine protein kinase"
PGSC0003DMT400044324	P1.A	QC0	5.29076	30.9634	18.1271	-2.52543	1.10094	-2.29387	0.0217977	0.999994	ST4.03ch09	Cufflinks	mRNA	56658642	56661197	.	+	.	ID=PGSC0003DMT400044324	Parent	PGSC0003DMG400017211	Source_id=RNASEQ2.4613.0	Mapping_depth=51.493233	Class=1	name="Disulfide oxidoreductase"
PGSC0003DMT400014398	P1.A	QC0	25.8161	6.89875	16.3574	1.89581	0.827033	2.2923	0.0218883	0.999994	ST4.03ch03	Cufflinks	mRNA	58784058	58786432	.	-	.	ID=PGSC0003DMT400014398	Parent	PGSC0003DMG400005649	Source_id=RNASEQ4.4869.1	Mapping_depth=60.197319	Class=1	name="Calmodulin-binding protein"
PGSC0003DMT400072233	P1.A	QC0	21.4792	1.51067	11.495	3.834	1.67455	2.28957	0.0220465	0.999994	ST4.03ch10	Cufflinks	mRNA	56783015	56784599	.	-	.	ID=PGSC0003DMT400072233	Parent	PGSC0003DMG400028110	Source_id=RNASEQ18.7450.5	Mapping_depth=40.986647	Class=1	name="Ubiquitin carrier protein"
PGSC0003DMT400007224	P1.A	QC0	49.1062	81.6412	65.3737	-0.726374	0.317254	-2.28956	0.0220466	0.999994	ST4.03ch01	Cufflinks	mRNA	78382354	78391017	.	+	.	ID=PGSC0003DMT400007224	Parent	PGSC0003DMG400002793	Source_id=RNASEQ9.4985.1	Mapping_depth=24.388167	Class=1	name="Conserved gene of unknown function"
PGSC0003DMT400005205	P1.A	QC0	15.8954	0	7.94772	6.58586	2.87786	2.28845	0.0221111	0.999994	ST4.03ch12	Cufflinks	mRNA	55874744	55879550	.	-	.	ID=PGSC0003DMT400005205	Parent	PGSC0003DMG401002053	Source_id=RNASEQ55.480.4	Mapping_depth=8.240460	Class=1	name="Lyase"
PGSC0003DMT400047515	P1.A	QC0	818.46	987.238	902.849	-0.271127	0.118516	-2.28768	0.022156	0.999994	ST4.03ch08	Cufflinks	mRNA	3772252	3776822	.	+	.	ID=PGSC0003DMT400047515	Parent	PGSC0003DMG400018465	Source_id=RNASEQ31.4187.2	Mapping_depth=59.372390	Class=1	name="Methyltransferase PMT20"
PGSC0003DMT400025169	P1.A	QC0	137.678	76.021	106.849	0.855017	0.373829	2.28719	0.0221849	0.999994	ST4.03ch01	Cufflinks	mRNA	845772	849291	.	+	.	ID=PGSC0003DMT400025169	Parent	PGSC0003DMG402009727	Source_id=RNASEQ18.5760.1	Mapping_depth=267.282030	Class=2	name="Calcium ion binding protein"
PGSC0003DMT400027886	P1.A	QC0	0	19.6454	9.82269	-6.64009	2.90459	-2.28606	0.0222505	0.999994	ST4.03ch05	Cufflinks	mRNA	11375191	11379026	.	+	.	ID=PGSC0003DMT400027886	Parent	PGSC0003DMG400010736	Source_id=RNASEQ19.103.1	Mapping_depth=85.715295	Class=4	name="Prenyl-dependent CAAX protease"
PGSC0003DMT400009968	P1.A	QC0	0	17.9428	8.9714	-6.50926	2.85054	-2.28352	0.0223999	0.999994	ST4.03ch09	Cufflinks	mRNA	4612442	4622047	.	+	.	ID=PGSC0003DMT400009968	Parent	PGSC0003DMG400003902	Source_id=RNASEQ66.2173.3	Mapping_depth=19.063544	Class=1	name="DNA binding protein"
PGSC0003DMT400058190	P1.A	QC0	24.5333	7.22607	15.8797	1.75621	0.769273	2.28295	0.0224331	0.999994	ST4.03ch03	Cufflinks	mRNA	4022657	4023715	.	+	.	ID=PGSC0003DMT400058190	Parent	PGSC0003DMG400022592	Source_id=RNASEQ40.821.0	Mapping_depth=115.930123	Class=4	name="ATP binding protein"
PGSC0003DMT400031769	P1.A	QC0	16.6139	3.31692	9.9654	2.32716	1.0196	2.28243	0.0224641	0.999994	ST4.03ch08	Cufflinks	mRNA	55234933	55238294	.	-	.	ID=PGSC0003DMT400031769	Parent	PGSC0003DMG400012186	Source_id=RNASEQ47.8260.0	Mapping_depth=45.594802	Class=1	name="1-amino-cyclopropane-1-carboxylate synthase"
PGSC0003DMT400080908	P1.A	QC0	84.2042	195.972	140.088	-1.21775	0.533629	-2.28202	0.0224883	0.999994	ST4.03ch10	Cufflinks	mRNA	7782167	7786953	.	-	.	ID=PGSC0003DMT400080908	Parent	PGSC0003DMG400031514	Source_id=RNASEQ12.4068.0	Mapping_depth=99.908182	Class=4	name="Chromo domain protein LHP1"
PGSC0003DMT400000543	P1.A	QC0	99.8608	59.737	79.7989	0.736379	0.322706	2.28189	0.0224959	0.999994	ST4.03ch01	Cufflinks	mRNA	72574336	72579880	.	-	.	ID=PGSC0003DMT400000543	Parent	PGSC0003DMG400000188	Source_id=RNASEQ44.4933.3	Mapping_depth=60.686898	Class=1	name="Bmru protein"
PGSC0003DMT400025322	P1.A	QC0	166.776	253.243	210.009	-0.60178	0.264238	-2.27742	0.0227611	0.999994	ST4.03ch07	Cufflinks	mRNA	9119438	9124150	.	+	.	ID=PGSC0003DMT400025322	Parent	PGSC0003DMG400009774	Source_id=RNASEQ25.4745.3	Mapping_depth=42.801212	Class=2	name="Arabinose kinase"
PGSC0003DMT400058913	P1.A	QC0	354.785	473.97	414.378	-0.419858	0.184402	-2.27686	0.0227946	0.999994	ST4.03ch03	Cufflinks	mRNA	61459905	61464216	.	-	.	ID=PGSC0003DMT400058913	Parent	PGSC0003DMG400022887	Source_id=RNASEQ61.4278.0	Mapping_depth=238.421486	Class=1	name="Ptm1"
PGSC0003DMT400042926	P1.A	QC0	16.38	0	8.18999	6.62572	2.91026	2.27668	0.0228056	0.999994	ST4.03ch06	Cufflinks	mRNA	34293468	34297678	.	+	.	ID=PGSC0003DMT400042926	Parent	PGSC0003DMG400016644	Source_id=RNASEQ64.8600.3	Mapping_depth=8.038174	Class=1	name="Glycerol-3-phosphate dehydrogenase"
PGSC0003DMT400022224	P1.A	QC0	39.7687	109.094	74.4312	-1.44872	0.63634	-2.27665	0.0228074	0.999994	ST4.03ch12	Cufflinks	mRNA	58822217	58823590	.	-	.	ID=PGSC0003DMT400022224	Parent	PGSC0003DMG400008622	Source_id=RNASEQ54.11950.6	Mapping_depth=24.443328	Class=2	name="D1 protease"
PGSC0003DMT400042835	P1.A	QC0	23.6151	5.40449	14.5098	2.12081	0.932451	2.27445	0.0229392	0.999994	ST4.03ch09	Cufflinks	mRNA	60519613	60521505	.	+	.	ID=PGSC0003DMT400042835	Parent	PGSC0003DMG400016618	Source_id=RNASEQ58.6516.0	Mapping_depth=31.998655	Class=1	name="Cytochrome P450"
PGSC0003DMT400057709	P1.A	QC0	1093.74	834.508	964.125	0.390196	0.17168	2.2728	0.023038	0.999994	ST4.03ch02	Cufflinks	mRNA	34969852	34973435	.	+	.	ID=PGSC0003DMT400057709	Parent	PGSC0003DMG400022402	Source_id=RNASEQ59.508.1	Mapping_depth=379.967654	Class=1	name="Hexose transporter 1"
PGSC0003DMT400028259	P1.A	QC0	40.8408	82.95	61.8954	-1.02137	0.449754	-2.27094	0.0231505	0.999994	ST4.03ch06	Cufflinks	mRNA	1461421	1464702	.	-	.	ID=PGSC0003DMT400028259	Parent	PGSC0003DMG400010893	Source_id=RNASEQ21.1249.1	Mapping_depth=1104.506784	Class=1	name="Bet1-like snare 1-1"
PGSC0003DMT400072259	P1.A	QC0	89.9216	139.953	114.937	-0.640819	0.282694	-2.26683	0.0234008	0.999994	ST4.03ch10	Cufflinks	mRNA	56602356	56604005	.	-	.	ID=PGSC0003DMT400072259	Parent	PGSC0003DMG400028120	Source_id=RNASEQ18.7601.0	Mapping_depth=140.351112	Class=1	name="Phytochrome kinase substrate 1,"
PGSC0003DMT400012216	P1.A	QC0	2584.72	3231.94	2908.33	-0.322902	0.142487	-2.26618	0.0234403	0.999994	ST4.03ch08	Cufflinks	mRNA	52711901	52715991	.	+	.	ID=PGSC0003DMT400012216	Parent	PGSC0003DMG400004789	Source_id=RNASEQ3.4281.0	Mapping_depth=322.615169	Class=1	name="Multicopper oxidase"
PGSC0003DMT400079495	P1.A	QC0	928.346	1598.94	1263.64	-0.783729	0.346159	-2.26407	0.0235697	0.999994	ST4.03ch01	GLEAN	mRNA	86385238	86389687	.	+	.	ID=PGSC0003DMT400079495	Parent	PGSC0003DMG400030954	Source_id=PGSC0003DMG000040104	Class=2	name="Beta-galactosidase"
PGSC0003DMT400050493	P1.A	QC0	16.501	2.70754	9.60427	2.59895	1.14817	2.26356	0.0236011	0.999994	ST4.03ch11	Cufflinks	mRNA	40755600	40756908	.	+	.	ID=PGSC0003DMT400050493	Parent	PGSC0003DMG400019623	Source_id=RNASEQ66.4812.0	Mapping_depth=6.264324	Class=1	name="U box"
PGSC0003DMT400036325	P1.A	QC0	3.17061	24.2704	13.7205	-2.89452	1.27906	-2.263	0.0236355	0.999994	ST4.03ch05	Cufflinks	mRNA	42858491	42858928	.	-	.	ID=PGSC0003DMT400036325	Parent	PGSC0003DMG400013973	Source_id=RNASEQ21.2404.0	Mapping_depth=220.180294	Class=1	name="Gene of unknown function"
PGSC0003DMT400064928	P1.A	QC0	47.6461	17.0378	32.342	1.47944	0.654651	2.25989	0.023828	0.999994	ST4.03ch08	Cufflinks	mRNA	8096073	8101325	.	+	.	ID=PGSC0003DMT400064928	Parent	PGSC0003DMG400025215	Source_id=RNASEQ34.8584.2	Mapping_depth=22.320576	Class=1	name="Inositol-tetrakisphosphate 1-kinase"
PGSC0003DMT400054077	P1.A	QC0	190.553	318.153	254.353	-0.736179	0.325844	-2.2593	0.0238648	0.999994	ST4.03ch09	Cufflinks	mRNA	8654360	8660790	.	+	.	ID=PGSC0003DMT400054077	Parent	PGSC0003DMG400020972	Source_id=RNASEQ60.5436.2	Mapping_depth=43.891574	Class=1	name="Ribosomal RNA methyltransferase"
PGSC0003DMT400068327	P1.A	QC0	447.82	635.634	541.727	-0.505826	0.224189	-2.25625	0.0240552	0.999994	ST4.03ch02	GLEAN	mRNA	25002108	25003873	.	-	.	ID=PGSC0003DMT400068327	Parent	PGSC0003DMG400026565	Source_id=PGSC0003DMG000034428	Class=2	name="Protein COBRA"
PGSC0003DMT400002079	P1.A	QC0	109.405	47.8874	78.6463	1.19098	0.528414	2.25387	0.0242042	0.999994	ST4.03ch04	Cufflinks	mRNA	58874191	58875822	.	-	.	ID=PGSC0003DMT400002079	Parent	PGSC0003DMG400000791	Source_id=RNASEQ44.136.0	Mapping_depth=935.539216	Class=1	name="Photoperiod responsive protein"
PGSC0003DMT400068300	P1.A	QC0	1.57372	23.3812	12.4775	-3.84423	1.70657	-2.25261	0.0242839	0.999994	ST4.03ch02	Cufflinks	mRNA	25047987	25054466	.	+	.	ID=PGSC0003DMT400068300	Parent	PGSC0003DMG400026552	Source_id=RNASEQ66.2697.2	Mapping_depth=18.129650	Class=1	name="Conserved gene of unknown function"
PGSC0003DMT400040301	P1.A	QC0	139.414	73.0854	106.25	0.929573	0.412671	2.25258	0.0242859	0.999994	ST4.03ch05	Cufflinks	mRNA	7164479	7174355	.	+	.	ID=PGSC0003DMT400040301	Parent	PGSC0003DMG400015603	Source_id=RNASEQ22.8725.2	Mapping_depth=35.561192	Class=1	name="Chloroplast envelope protein 1"
PGSC0003DMT400000832	P1.A	QC0	22.5617	2.70826	12.635	3.05878	1.35999	2.24912	0.0245046	0.999994	ST4.03ch12	Cufflinks	mRNA	4454734	4462067	.	+	.	ID=PGSC0003DMT400000832	Parent	PGSC0003DMG400000309	Source_id=RNASEQ47.4996.0	Mapping_depth=75.388951	Class=1	name="CONTINUOUS VASCULAR RING"
PGSC0003DMT400037336	P1.A	QC0	322.295	600.802	461.549	-0.896659	0.398955	-2.24752	0.0246069	0.999994	ST4.03ch10	Cufflinks	mRNA	898835	902543	.	-	.	ID=PGSC0003DMT400037336	Parent	PGSC0003DMG400014405	Source_id=RNASEQ50.5795.1	Mapping_depth=296.839253	Class=1	name="Heat shock cognate protein 80"
PGSC0003DMT400041654	P1.A	QC0	322.653	574.276	448.465	-0.829719	0.369468	-2.24571	0.0247225	0.999994	ST4.03ch11	Cufflinks	mRNA	2605150	2608485	.	+	.	ID=PGSC0003DMT400041654	Parent	PGSC0003DMG400016148	Source_id=RNASEQ27.1883.1	Mapping_depth=140.302198	Class=1	name="Homeodomain protein Hfi22"
PGSC0003DMT400033216	P1.A	QC0	0.629488	8.69952	4.66451	-3.68574	1.64129	-2.24564	0.0247272	0.999994	ST4.03ch01	Cufflinks	mRNA	70887411	70887787	.	-	.	ID=PGSC0003DMT400033216	Parent	PGSC0003DMG400012753	Source_id=RNASEQ33.7258.1	Mapping_depth=9.559365	Class=1	name="Conserved gene of unknown function"
PGSC0003DMT400038355	P1.A	QC0	60.558	97.5431	79.0505	-0.681315	0.303549	-2.2445	0.0248005	0.999994	ST4.03ch08	Cufflinks	mRNA	49153129	49154418	.	+	.	ID=PGSC0003DMT400038355	Parent	PGSC0003DMG400014798	Source_id=RNASEQ30.1133.0	Mapping_depth=261.139531	Class=1	name="Conserved gene of unknown function"
PGSC0003DMT400068037	P1.A	QC0	298.364	414.975	356.67	-0.473879	0.211201	-2.24373	0.0248498	0.999994	ST4.03ch12	Cufflinks	mRNA	50895780	50904769	.	+	.	ID=PGSC0003DMT400068037	Parent	PGSC0003DMG400026460	Source_id=RNASEQ37.6634.1	Mapping_depth=168.911294	Class=2	name="DNA binding protein"
PGSC0003DMT400055758	P1.A	QC0	11.682	0.889987	6.28599	3.70157	1.65185	2.24086	0.0250354	0.999994	ST4.03ch05	Cufflinks	mRNA	43791908	43799479	.	-	.	ID=PGSC0003DMT400055758	Parent	PGSC0003DMG400021653	Source_id=RNASEQ44.2196.2	Mapping_depth=6.632401	Class=1	name="RNA binding / adenosine deaminase"
PGSC0003DMT400043544	P1.A	QC0	90.5821	34.2285	62.4053	1.39994	0.624903	2.24025	0.0250747	0.999994	ST4.03ch10	Cufflinks	mRNA	45023956	45025618	.	-	.	ID=PGSC0003DMT400043544	Parent	PGSC0003DMG400016908	Source_id=RNASEQ64.2201.0	Mapping_depth=548.316296	Class=1	name="Serine-threonine protein kinase, plant-type"
PGSC0003DMT400018296	P1.A	QC0	123.391	73.1828	98.2871	0.751425	0.335543	2.23943	0.0251277	0.999994	ST4.03ch07	Cufflinks	mRNA	52574591	52575762	.	-	.	ID=PGSC0003DMT400018296	Parent	PGSC0003DMG402007101	Source_id=RNASEQ5.4980.0	Mapping_depth=1160.722560	Class=1	name="Epidermis-specific secreted glycoprotein EP1"
PGSC0003DMT400011224	P1.A	QC0	50.5116	19.1874	34.8495	1.38951	0.620697	2.23864	0.0251796	0.999994	ST4.03ch10	Cufflinks	mRNA	30856088	30858424	.	-	.	ID=PGSC0003DMT400011224	Parent	PGSC0003DMG400004396	Source_id=RNASEQ64.148.0	Mapping_depth=20.859966	Class=2	name="Kinase"
PGSC0003DMT400058565	P1.A	QC0	62.3873	34.1625	48.2749	0.86504	0.386714	2.2369	0.0252929	0.999994	ST4.03ch08	Cufflinks	mRNA	53870293	53872771	.	-	.	ID=PGSC0003DMT400058565	Parent	PGSC0003DMG400022751	Source_id=RNASEQ36.468.0	Mapping_depth=12.452602	Class=1	name="Molybdopterin cofactor sulfurase"
PGSC0003DMT400002059	P1.A	QC0	162.761	279.966	221.363	-0.784761	0.351368	-2.23344	0.0255196	0.999994	ST4.03ch04	Cufflinks	mRNA	59162737	59164813	.	+	.	ID=PGSC0003DMT400002059	Parent	PGSC0003DMG400000785	Source_id=RNASEQ44.315.3	Mapping_depth=17.435343	Class=1	name="Histidine decarboxylase"
PGSC0003DMT400014626	P1.A	QC0	15.5171	0	7.75855	6.54929	2.9334	2.23266	0.0255714	0.999994	ST4.03ch03	Cufflinks	mRNA	59040844	59044770	.	+	.	ID=PGSC0003DMT400014626	Parent	PGSC0003DMG400005718	Source_id=RNASEQ4.4542.5	Mapping_depth=17.130384	Class=1	name="Carbon catabolite repressor protein 4 homolog 5"
PGSC0003DMT400059386	P1.A	QC0	1.28288	45.8838	23.5833	-5.2147	2.33694	-2.23142	0.0256535	0.999994	ST4.03ch09	Cufflinks	mRNA	8478295	8483286	.	-	.	ID=PGSC0003DMT400059386	Parent	PGSC0003DMG400023074	Source_id=RNASEQ54.10538.1	Mapping_depth=15.854978	Class=1	name="Isoamyl acetate-hydrolyzing esterase"
PGSC0003DMT400051842	P1.A	QC0	0	17.0988	8.5494	-6.4397	2.88613	-2.23126	0.0256639	0.999994	ST4.03ch06	Cufflinks	mRNA	59193490	59197152	.	+	.	ID=PGSC0003DMT400051842	Parent	PGSC0003DMG400020118	Source_id=RNASEQ10.48.4	Mapping_depth=5.076007	Class=1	name="Oxidoreductase"
PGSC0003DMT400045556	P1.A	QC0	15.4843	5.0958	10.2901	1.60468	0.71965	2.2298	0.0257604	0.999994	ST4.03ch09	Cufflinks	mRNA	43584212	43586601	.	+	.	ID=PGSC0003DMT400045556	Parent	PGSC0003DMG400017667	Source_id=RNASEQ38.4866.3	Mapping_depth=4.627232	Class=1	name="F-Box protein"
PGSC0003DMT400058362	P1.A	QC0	273.692	425.776	349.734	-0.634715	0.284825	-2.22844	0.0258515	0.999994	ST4.03ch01	Cufflinks	mRNA	58902824	58905487	.	+	.	ID=PGSC0003DMT400058362	Parent	PGSC0003DMG400022670	Source_id=RNASEQ51.5967.1	Mapping_depth=7.592423	Class=1	name="Serine/threonine protein kinase"
PGSC0003DMT400072949	P1.A	QC0	65.9017	104.816	85.3588	-0.671416	0.301302	-2.22838	0.0258551	0.999994	ST4.03ch05	Cufflinks	mRNA	410157	415447	.	+	.	ID=PGSC0003DMT400072949	Parent	PGSC0003DMG400028378	Source_id=RNASEQ38.1515.3	Mapping_depth=24.359286	Class=1	name="ATP binding protein"
PGSC0003DMT400014816	P1.A	QC0	879.898	1225.25	1052.58	-0.476975	0.214099	-2.22782	0.0258924	0.999994	ST4.03ch08	Cufflinks	mRNA	5020306	5024291	.	+	.	ID=PGSC0003DMT400014816	Parent	PGSC0003DMG400005784	Source_id=RNASEQ16.6712.0	Mapping_depth=8414.603176	Class=1	name="Ubiquitin carrier protein"
PGSC0003DMT400083122	P1.A	QC0	129.755	84.872	107.314	0.611326	0.274709	2.22536	0.0260571	0.999994	ST4.03ch06	Cufflinks	mRNA	52026266	52027663	.	+	.	ID=PGSC0003DMT400083122	Parent	PGSC0003DMG400033063	Source_id=RNASEQ43.1414.0	Mapping_depth=86.119598	Class=4	name="Axonemal dynein light chain"
PGSC0003DMT400026272	P1.A	QC0	338.097	64.538	201.317	2.389	1.07476	2.22282	0.0262278	0.999994	ST4.03ch03	Cufflinks	mRNA	49685391	49686264	.	-	.	ID=PGSC0003DMT400026272	Parent	PGSC0003DMG400010137	Source_id=RNASEQ35.3534.0	Mapping_depth=5081.758728	Class=1	name="Cysteine protease inhibitor 1"
PGSC0003DMT400063061	P1.A	QC0	5.44702	19.1608	12.3039	-1.79301	0.806931	-2.22201	0.0262828	0.999994	ST4.03ch03	Cufflinks	mRNA	55020280	55029262	.	+	.	ID=PGSC0003DMT400063061	Parent	PGSC0003DMG400024532	Source_id=RNASEQ53.5905.2	Mapping_depth=14.622480	Class=1	name="Multidrug resistance protein"
PGSC0003DMT400047673	P1.A	QC0	168.491	113.717	141.104	0.564546	0.254157	2.22125	0.0263338	0.999994	ST4.03ch03	Cufflinks	mRNA	45662577	45668394	.	-	.	ID=PGSC0003DMT400047673	Parent	PGSC0003DMG401018530	Source_id=RNASEQ19.2364.1	Mapping_depth=208.790490	Class=1	name="Carboxylesterase np"
PGSC0003DMT400050285	P1.A	QC0	121.976	237.835	179.905	-0.965814	0.434862	-2.22097	0.0263532	0.999994	ST4.03ch03	Cufflinks	mRNA	55943853	55945734	.	-	.	ID=PGSC0003DMT400050285	Parent	PGSC0003DMG401019533	Source_id=RNASEQ6.2648.0	Mapping_depth=653.751039	Class=2	name="Gip1"
PGSC0003DMT400025739	P1.A	QC0	8550.97	11023.9	9787.43	-0.366477	0.165072	-2.22011	0.0264116	0.999994	ST4.03ch04	Cufflinks	mRNA	70848642	70851208	.	-	.	ID=PGSC0003DMT400025739	Parent	PGSC0003DMG400009938	Source_id=RNASEQ59.3130.0	Mapping_depth=2915.802698	Class=1	name="Beta-tubulin"
PGSC0003DMT400054197	P1.A	QC0	3.42102	38.8321	21.1265	-3.54889	1.59908	-2.21933	0.0264641	0.999994	ST4.03ch07	Cufflinks	mRNA	8740708	8743263	.	-	.	ID=PGSC0003DMT400054197	Parent	PGSC0003DMG400021019	Source_id=RNASEQ31.1787.0	Mapping_depth=7.491606	Class=2	name="Arginine decarboxylase"
PGSC0003DMT400044164	P1.A	QC0	186.323	320.447	253.385	-0.783443	0.353316	-2.2174	0.0265957	0.999994	ST4.03ch09	Cufflinks	mRNA	57005229	57007001	.	-	.	ID=PGSC0003DMT400044164	Parent	PGSC0003DMG400017144	Source_id=RNASEQ2.4237.2	Mapping_depth=20.612613	Class=1	name="Succinic semialdehyde dehydrogenase"
PGSC0003DMT400047514	P1.A	QC0	825.799	992.615	909.207	-0.266035	0.119995	-2.21704	0.0266203	0.999994	ST4.03ch08	Cufflinks	mRNA	3771306	3776822	.	+	.	ID=PGSC0003DMT400047514	Parent	PGSC0003DMG400018465	Source_id=RNASEQ31.4187.1	Mapping_depth=691.181220	Class=1	name="Methyltransferase PMT20"
PGSC0003DMT400017635	P1.A	QC0	105.69	32.1723	68.9313	1.7133	0.773127	2.21607	0.026687	0.999994	ST4.03ch01	Cufflinks	mRNA	65022332	65024939	.	-	.	ID=PGSC0003DMT400017635	Parent	PGSC0003DMG400006841	Source_id=RNASEQ52.2499.0	Mapping_depth=143.024457	Class=1	name="SBT4B protein"
PGSC0003DMT400076169	P1.A	QC0	1.68956	19.129	10.4093	-3.47633	1.56895	-2.2157	0.026712	0.999994	ST4.03ch09	Cufflinks	mRNA	58233887	58237010	.	+	.	ID=PGSC0003DMT400076169	Parent	PGSC0003DMG400029615	Source_id=RNASEQ59.2626.1	Mapping_depth=10.918870	Class=1	name="Inosine triphosphate pyrophosphatase"
PGSC0003DMT400066294	P1.A	QC0	25.1157	60.111	42.6133	-1.26634	0.571783	-2.21472	0.0267792	0.999994	ST4.03ch01	GLEAN	mRNA	84453498	84457760	.	+	.	ID=PGSC0003DMT400066294	Parent	PGSC0003DMG400025786	Source_id=PGSC0003DMG000033693	Class=2	name="DJ-1 family protein"
PGSC0003DMT400039764	P1.A	QC0	117.942	78.4041	98.1729	0.5907	0.266834	2.21373	0.0268471	0.999994	ST4.03ch12	Cufflinks	mRNA	517502	522332	.	+	.	ID=PGSC0003DMT400039764	Parent	PGSC0003DMG400015366	Source_id=RNASEQ26.4211.0	Mapping_depth=211.764615	Class=1	name="PRA1 family protein H"
PGSC0003DMT400064545	P1.A	QC0	675.787	855.081	765.434	-0.338973	0.153333	-2.2107	0.0270565	0.999994	ST4.03ch04	Cufflinks	mRNA	61283653	61287279	.	+	.	ID=PGSC0003DMT400064545	Parent	PGSC0003DMG400025081	Source_id=RNASEQ51.5430.2	Mapping_depth=450.953308	Class=1	name="Choline/ethanolamine kinase"
PGSC0003DMT400051401	P1.A	QC0	1630.35	1989.73	1810.04	-0.28751	0.130098	-2.20994	0.0271095	0.999994	ST4.03ch03	Cufflinks	mRNA	44510100	44517723	.	-	.	ID=PGSC0003DMT400051401	Parent	PGSC0003DMG400019963	Source_id=RNASEQ55.3800.3	Mapping_depth=121.183860	Class=1	name="ATP binding protein"
PGSC0003DMT400041591	P1.A	QC0	259.09	195.351	227.221	0.405192	0.183448	2.20875	0.0271917	0.999994	ST4.03ch11	Cufflinks	mRNA	2114554	2119953	.	+	.	ID=PGSC0003DMT400041591	Parent	PGSC0003DMG400016120	Source_id=RNASEQ27.1451.0	Mapping_depth=2366.661201	Class=1	name="1-deoxy-D-xylulose 5-phosphate synthase 2"
PGSC0003DMT400023517	P1.A	QC0	18.8299	70.7249	44.7774	-1.90146	0.860996	-2.20845	0.0272131	0.999994	ST4.03ch03	Cufflinks	mRNA	45121502	45125081	.	-	.	ID=PGSC0003DMT400023517	Parent	PGSC0003DMG400009112	Source_id=RNASEQ16.4299.1	Mapping_depth=264.757884	Class=1	name="Protein phosphatase 2C 8"
PGSC0003DMT400001622	P1.A	QC0	13.9279	0	6.96393	6.39585	2.89722	2.20758	0.0272736	0.999994	ST4.03ch03	Cufflinks	mRNA	56412282	56419831	.	+	.	ID=PGSC0003DMT400001622	Parent	PGSC0003DMG400000602	Source_id=RNASEQ26.6058.0	Mapping_depth=12.157162	Class=1	name="Conserved gene of unknown function"
PGSC0003DMT400063170	P1.A	QC0	2.56576	27.067	14.8164	-3.45921	1.56769	-2.20656	0.0273448	0.999994	ST4.03ch03	Cufflinks	mRNA	53569914	53572875	.	-	.	ID=PGSC0003DMT400063170	Parent	PGSC0003DMG400024570	Source_id=RNASEQ53.4541.3	Mapping_depth=104.640726	Class=1	name="5-formyltetrahydrofolate cycloligase"
PGSC0003DMT400053361	P1.A	QC0	99.7765	163.176	131.476	-0.705183	0.320457	-2.20055	0.0277677	0.999994	ST4.03ch01	Cufflinks	mRNA	79851120	79859866	.	-	.	ID=PGSC0003DMT400053361	Parent	PGSC0003DMG400020705	Source_id=RNASEQ5.7771.4	Mapping_depth=62.414723	Class=1	name="U2 snrnp auxiliary factor, small subunit"
PGSC0003DMT400078771	P1.A	QC0	31.4606	54.6004	43.0305	-0.80068	0.363857	-2.20053	0.027769	0.999994	ST4.03ch02	Cufflinks	mRNA	41830064	41832412	.	-	.	ID=PGSC0003DMT400078771	Parent	PGSC0003DMG402030647	Source_id=RNASEQ11.1292.0	Mapping_depth=13.481886	Class=1	name="Protease Do-like 7"
PGSC0003DMT400034293	P1.A	QC0	696.314	899.232	797.773	-0.368981	0.168012	-2.19616	0.0280806	0.999994	ST4.03ch03	Cufflinks	mRNA	53393151	53400243	.	+	.	ID=PGSC0003DMT400034293	Parent	PGSC0003DMG400013184	Source_id=RNASEQ42.405.0	Mapping_depth=14.161912	Class=2	name="Zinc finger protein"
PGSC0003DMT400025909	P1.A	QC0	0	16.1456	8.07281	-6.357	2.89462	-2.19614	0.0280817	0.999994	ST4.03ch04	Cufflinks	mRNA	71986060	71995405	.	-	.	ID=PGSC0003DMT400025909	Parent	PGSC0003DMG400010002	Source_id=RNASEQ59.4332.1	Mapping_depth=6.071080	Class=1	name="Kinetochore protein nuf2"
PGSC0003DMT400007942	P1.A	QC0	0	16.1833	8.09163	-6.36032	2.89681	-2.19563	0.0281186	0.999994	ST4.03ch02	Cufflinks	mRNA	30472507	30477797	.	+	.	ID=PGSC0003DMT400007942	Parent	PGSC0003DMG400003072	Source_id=RNASEQ46.7147.0	Mapping_depth=14.085595	Class=1	name="Phytochrome E"
PGSC0003DMT400049234	P1.A	QC0	384.142	488.932	436.537	-0.347716	0.15842	-2.1949	0.028171	0.999994	ST4.03ch10	Cufflinks	mRNA	50759618	50761544	.	+	.	ID=PGSC0003DMT400049234	Parent	PGSC0003DMG400019141	Source_id=RNASEQ58.3283.0	Mapping_depth=171.888860	Class=1	name="Glyoxal oxidase"
PGSC0003DMT400006524	P1.A	QC0	1.68956	19.7359	10.7127	-3.52223	1.60513	-2.19436	0.0282093	0.999994	ST4.03ch03	Cufflinks	mRNA	60175283	60183061	.	-	.	ID=PGSC0003DMT400006524	Parent	PGSC0003DMG400002544	Source_id=RNASEQ31.1216.4	Mapping_depth=26.027886	Class=1	name="Conserved gene of unknown function"
PGSC0003DMT400017607	P1.A	QC0	1814.37	2600.37	2207.37	-0.519066	0.236758	-2.19239	0.0283512	0.999994	ST4.03ch01	Cufflinks	mRNA	64664096	64668986	.	-	.	ID=PGSC0003DMT400017607	Parent	PGSC0003DMG400006828	Source_id=RNASEQ52.2213.2	Mapping_depth=517.735429	Class=1	name="Nucleic acid binding protein"
PGSC0003DMT400075394	P1.A	QC0	402.959	270.287	336.623	0.575807	0.263275	2.1871	0.0287355	0.999994	ST4.03ch12	Cufflinks	mRNA	57354831	57359405	.	-	.	ID=PGSC0003DMT400075394	Parent	PGSC0003DMG400029322	Source_id=RNASEQ62.8685.0	Mapping_depth=425.681259	Class=1	name="AMP dependent CoA ligase"
PGSC0003DMT400034603	P1.A	QC0	38.6151	5.3837	21.9994	2.83857	1.29809	2.18673	0.0287625	0.999994	ST4.03ch11	Cufflinks	mRNA	244136	248469	.	-	.	ID=PGSC0003DMT400034603	Parent	PGSC0003DMG400013297	Source_id=RNASEQ46.3569.1	Mapping_depth=319.599244	Class=1	name="Oligopeptide transporter OPT family"
PGSC0003DMT400008540	P1.A	QC0	0	15.8457	7.92286	-6.32995	2.89977	-2.18291	0.0290421	0.999994	ST4.03ch10	Cufflinks	mRNA	26498050	26505274	.	+	.	ID=PGSC0003DMT400008540	Parent	PGSC0003DMG400003302	Source_id=RNASEQ27.3482.2	Mapping_depth=137.358767	Class=1	name="RNA binding protein"
PGSC0003DMT400038131	P1.A	QC0	476.413	322.151	399.282	0.563698	0.25831	2.18225	0.029091	0.999994	ST4.03ch06	Cufflinks	mRNA	2062560	2066088	.	+	.	ID=PGSC0003DMT400038131	Parent	PGSC0003DMG400014703	Source_id=RNASEQ54.3005.0	Mapping_depth=489.769963	Class=2	name="Conserved gene of unknown function"
PGSC0003DMT400094657	P1.A	QC0	96.425	145.202	120.813	-0.586746	0.268962	-2.18152	0.0291452	0.999994	ST4.03ch07	GLEAN	mRNA	4606127	4607624	.	+	.	ID=PGSC0003DMT400094657	Parent	PGSC0003DMG400044228	Source_id=PGSC0003DMG000040042	Class=3	name="Midasin"
PGSC0003DMT400065835	P1.A	QC0	366.032	466.814	416.423	-0.349891	0.160454	-2.18063	0.029211	0.999994	ST4.03ch01	Cufflinks	mRNA	11998016	12004657	.	+	.	ID=PGSC0003DMT400065835	Parent	PGSC0003DMG401025624	Source_id=RNASEQ65.7496.0	Mapping_depth=472.850983	Class=1	name="Type-B response regulator"
PGSC0003DMT400006654	P1.A	QC0	7703.63	10860.8	9282.22	-0.49554	0.227497	-2.17822	0.0293897	0.999994	ST4.03ch03	Cufflinks	mRNA	60932523	60938528	.	+	.	ID=PGSC0003DMT400006654	Parent	PGSC0003DMG400002590	Source_id=RNASEQ31.541.4	Mapping_depth=821.294604	Class=1	name="Beta-galactosidase"
PGSC0003DMT400026312	P1.A	QC0	14.6769	35.1357	24.9063	-1.2736	0.584857	-2.17762	0.0294343	0.999994	ST4.03ch03	Cufflinks	mRNA	49252642	49254408	.	-	.	ID=PGSC0003DMT400026312	Parent	PGSC0003DMG400010155	Source_id=RNASEQ35.3851.0	Mapping_depth=144.275260	Class=1	name="Gene of unknown function"
PGSC0003DMT400029456	P1.A	QC0	224.334	98.3181	161.326	1.18978	0.546778	2.17599	0.0295561	0.999994	ST4.03ch01	Cufflinks	mRNA	57283292	57284878	.	-	.	ID=PGSC0003DMT400029456	Parent	PGSC0003DMG400011326	Source_id=RNASEQ10.3960.0	Mapping_depth=1240.352867	Class=1	name="Ring finger protein"
PGSC0003DMT400073642	P1.A	QC0	25.9216	49.8542	37.8879	-0.933336	0.429042	-2.1754	0.0296004	0.999994	ST4.03ch01	Cufflinks	mRNA	76347103	76351470	.	-	.	ID=PGSC0003DMT400073642	Parent	PGSC0003DMG400028603	Source_id=RNASEQ6.4190.5	Mapping_depth=57.865921	Class=1	name="Aspartic proteinase nepenthesin-1"
PGSC0003DMT400023520	P1.A	QC0	63.8735	35.7469	49.8102	0.831336	0.38241	2.17394	0.0297096	0.999994	ST4.03ch03	Cufflinks	mRNA	45138810	45139500	.	-	.	ID=PGSC0003DMT400023520	Parent	PGSC0003DMG400009113	Source_id=RNASEQ16.4314.1	Mapping_depth=206.937195	Class=2	name="Gene of unknown function"
PGSC0003DMT400071153	P1.A	QC0	682.283	848.299	765.291	-0.314033	0.144646	-2.17105	0.0299271	0.999994	ST4.03ch06	Cufflinks	mRNA	57930170	57934923	.	+	.	ID=PGSC0003DMT400071153	Parent	PGSC0003DMG400027670	Source_id=RNASEQ30.5015.3	Mapping_depth=105.573439	Class=1	name="Conserved gene of unknown function"
PGSC0003DMT400067744	P1.A	QC0	26.1122	73.7771	49.9447	-1.49249	0.687886	-2.16967	0.0300317	0.999994	ST4.03ch11	Cufflinks	mRNA	40532348	40539825	.	+	.	ID=PGSC0003DMT400067744	Parent	PGSC0003DMG400026348	Source_id=RNASEQ14.959.2	Mapping_depth=25.665134	Class=1	name="Cysteine-type peptidase"
PGSC0003DMT400000090	P1.A	QC0	37.3658	90.5279	63.9468	-1.28721	0.593683	-2.16818	0.0301453	0.999994	ST4.03ch01	Cufflinks	mRNA	71916272	71921680	.	+	.	ID=PGSC0003DMT400000090	Parent	PGSC0003DMG400000025	Source_id=RNASEQ44.4295.2	Mapping_depth=124.831259	Class=1	name="Acetyl-coenzyme A carboxylase carboxyl transferase alpha"
PGSC0003DMT400065836	P1.A	QC0	47.0181	92.856	69.937	-0.984982	0.454448	-2.16743	0.0302024	0.999994	ST4.03ch01	Cufflinks	mRNA	12000588	12004644	.	-	.	ID=PGSC0003DMT400065836	Parent	PGSC0003DMG402025624	Source_id=RNASEQ65.7496.1	Mapping_depth=225.447822	Class=1	name="Protein COBRA"
PGSC0003DMT400075702	P1.A	QC0	22.1282	7.52273	14.8255	1.55618	0.718258	2.1666	0.0302652	0.999994	ST4.03ch04	Cufflinks	mRNA	3262179	3265633	.	-	.	ID=PGSC0003DMT400075702	Parent	PGSC0003DMG401029444	Source_id=RNASEQ56.9537.8	Mapping_depth=56.584510	Class=1	name="Conserved gene of unknown function"
PGSC0003DMT400064186	P1.A	QC0	96.1448	166.462	131.303	-0.790065	0.364686	-2.16643	0.0302787	0.999994	ST4.03ch02	Cufflinks	mRNA	42995042	42996163	.	+	.	ID=PGSC0003DMT400064186	Parent	PGSC0003DMG400024936	Source_id=RNASEQ55.2719.1	Mapping_depth=131.123787	Class=1	name="LOB domain-containing protein"
PGSC0003DMT400072742	P1.A	QC0	15.7766	2.99398	9.3853	2.39478	1.10577	2.1657	0.0303338	0.999994	ST4.03ch05	Cufflinks	mRNA	772509	777008	.	-	.	ID=PGSC0003DMT400072742	Parent	PGSC0003DMG400028306	Source_id=RNASEQ38.1214.1	Mapping_depth=109.502285	Class=1	name="60S ribosomal protein L7a"
PGSC0003DMT400072481	P1.A	QC0	93.1368	44.6716	68.9042	1.06067	0.48988	2.16516	0.0303757	0.999994	ST4.03ch10	Cufflinks	mRNA	56872658	56873657	.	+	.	ID=PGSC0003DMT400072481	Parent	PGSC0003DMG400028198	Source_id=RNASEQ18.7384.0	Mapping_depth=1692.130000	Class=1	name="VQ"
PGSC0003DMT400069963	P1.A	QC0	33.2137	62.1286	47.6712	-0.90709	0.418975	-2.16502	0.0303861	0.999994	ST4.03ch05	Cufflinks	mRNA	48629307	48632235	.	-	.	ID=PGSC0003DMT400069963	Parent	PGSC0003DMG400027207	Source_id=RNASEQ34.11734.0	Mapping_depth=27.396004	Class=2	name="Conserved gene of unknown function"
PGSC0003DMT400009696	P1.A	QC0	710.416	478.656	594.536	0.569198	0.26329	2.16187	0.0306282	0.999994	ST4.03ch09	Cufflinks	mRNA	50786598	50791775	.	+	.	ID=PGSC0003DMT400009696	Parent	PGSC0003DMG400003790	Source_id=RNASEQ30.5698.0	Mapping_depth=47.089054	Class=1	name="Receptor protein kinase"
PGSC0003DMT400080602	P1.A	QC0	24.6604	69.8329	47.2467	-1.50098	0.695425	-2.15837	0.0308995	0.999994	ST4.03ch10	Cufflinks	mRNA	25588669	25591733	.	-	.	ID=PGSC0003DMT400080602	Parent	PGSC0003DMG400031385	Source_id=RNASEQ12.1287.0	Mapping_depth=56.333922	Class=2	name="Pectin acetylesterase"
PGSC0003DMT400044113	P1.A	QC0	96.6811	48.7175	72.6993	0.9884	0.458289	2.15672	0.0310278	0.999994	ST4.03ch10	Cufflinks	mRNA	52458048	52462263	.	-	.	ID=PGSC0003DMT400044113	Parent	PGSC0003DMG400017119	Source_id=RNASEQ14.4742.0	Mapping_depth=82.117350	Class=1	name="Flavonoid glucoyltransferase UGT73E2"
PGSC0003DMT400071951	P1.A	QC0	228.364	166.746	197.555	0.453153	0.210157	2.15626	0.0310634	0.999994	ST4.03ch11	Cufflinks	mRNA	18511246	18517341	.	-	.	ID=PGSC0003DMT400071951	Parent	PGSC0003DMG400027997	Source_id=RNASEQ34.87.0	Mapping_depth=1684.105041	Class=1	name="Conserved gene of unknown function"
PGSC0003DMT400071152	P1.A	QC0	685.816	850.099	767.958	-0.309723	0.143802	-2.15382	0.0312543	0.999994	ST4.03ch06	Cufflinks	mRNA	57930170	57934923	.	+	.	ID=PGSC0003DMT400071152	Parent	PGSC0003DMG400027670	Source_id=RNASEQ30.5015.2	Mapping_depth=1274.908586	Class=1	name="Conserved gene of unknown function"
PGSC0003DMT400064411	P1.A	QC0	61.8685	33.9052	47.8869	0.873331	0.405533	2.15354	0.0312764	0.999994	ST4.03ch10	Cufflinks	mRNA	1700713	1710358	.	-	.	ID=PGSC0003DMT400064411	Parent	PGSC0003DMG400025026	Source_id=RNASEQ5.5247.2	Mapping_depth=10.583395	Class=1	name="EMB2423"
PGSC0003DMT400058304	P1.A	QC0	18.5255	4.50722	11.5164	2.0296	0.943108	2.15204	0.0313944	0.999994	ST4.03ch05	Cufflinks	mRNA	6740622	6743451	.	-	.	ID=PGSC0003DMT400058304	Parent	PGSC0003DMG400022639	Source_id=RNASEQ57.2538.0	Mapping_depth=19.393389	Class=1	name="Actin binding protein"
PGSC0003DMT400041127	P1.A	QC0	410.038	589.543	499.79	-0.52513	0.244125	-2.15107	0.0314706	0.999994	ST4.03ch07	Cufflinks	mRNA	42117703	42125496	.	-	.	ID=PGSC0003DMT400041127	Parent	PGSC0003DMG400015919	Source_id=RNASEQ33.8640.0	Mapping_depth=750.889301	Class=2	name="ARF8"
PGSC0003DMT400024632	P1.A	QC0	533.887	355.155	444.521	0.587654	0.273323	2.15003	0.0315527	0.999994	ST4.03ch08	Cufflinks	mRNA	2364264	2365922	.	+	.	ID=PGSC0003DMT400024632	Parent	PGSC0003DMG400009530	Source_id=RNASEQ61.4910.2	Mapping_depth=837.538763	Class=1	name="WRKY transcription factor 3"
PGSC0003DMT400066720	P1.A	QC0	40.0639	88.1943	64.1291	-1.14359	0.531955	-2.14978	0.0315726	0.999994	ST4.03ch01	Cufflinks	mRNA	85233299	85238930	.	-	.	ID=PGSC0003DMT400066720	Parent	PGSC0003DMG402025925	Source_id=RNASEQ3.10965.3	Mapping_depth=16.679722	Class=1	name="Conserved gene of unknown function"
PGSC0003DMT400057003	P1.A	QC0	22388.1	34717.5	28552.8	-0.632912	0.294677	-2.14782	0.0317284	0.999994	ST4.03ch07	Cufflinks	mRNA	55809630	55813512	.	-	.	ID=PGSC0003DMT400057003	Parent	PGSC0003DMG400022159	Source_id=RNASEQ42.6017.0	Mapping_depth=37454.451609	Class=1	name="Heat shock cognate protein 80"
PGSC0003DMT400023005	P1.A	QC0	14.2657	0	7.13287	6.42589	2.9922	2.14755	0.0317495	0.999994	ST4.03ch09	Cufflinks	mRNA	1738955	1742391	.	-	.	ID=PGSC0003DMT400023005	Parent	PGSC0003DMG400008907	Source_id=RNASEQ1.1615.0	Mapping_depth=36.700089	Class=1	name="Protein kinase"
PGSC0003DMT400011662	P1.A	QC0	283.967	609.133	446.55	-1.10296	0.51369	-2.14714	0.0317822	0.999994	ST4.03ch12	Cufflinks	mRNA	59505180	59510840	.	+	.	ID=PGSC0003DMT400011662	Parent	PGSC0003DMG400004583	Source_id=RNASEQ10.7088.1	Mapping_depth=184.294110	Class=1	name="Mov34-1"
PGSC0003DMT400009657	P1.A	QC0	76.8818	158.397	117.64	-1.03758	0.483237	-2.14714	0.0317823	0.999994	ST4.03ch04	Cufflinks	mRNA	70592108	70594011	.	-	.	ID=PGSC0003DMT400009657	Parent	PGSC0003DMG400003770	Source_id=RNASEQ2.7746.0	Mapping_depth=335.606485	Class=1	name="Conserved gene of unknown function"
PGSC0003DMT400076880	P1.A	QC0	17.2404	5.9909	11.6157	1.52586	0.71124	2.14535	0.0319251	0.999994	ST4.03ch01	Cufflinks	mRNA	54577317	54581506	.	+	.	ID=PGSC0003DMT400076880	Parent	PGSC0003DMG402029906	Source_id=RNASEQ63.263.0	Mapping_depth=55.608592	Class=2	name="BRASSINOSTEROID INSENSITIVE 1-associated receptor kinase 1"
PGSC0003DMT400029501	P1.A	QC0	11.9975	30.03	21.0137	-1.30817	0.610048	-2.14436	0.0320037	0.999994	ST4.03ch01	GLEAN	mRNA	58029185	58029691	.	-	.	ID=PGSC0003DMT400029501	Parent	PGSC0003DMG400011344	Source_id=PGSC0003DMG000014477	Class=2	name="Chloroplast-targeted copper chaperone"
PGSC0003DMT400059387	P1.A	QC0	293.041	209.451	251.246	0.485877	0.226672	2.14353	0.0320706	0.999994	ST4.03ch09	Cufflinks	mRNA	8478295	8483286	.	-	.	ID=PGSC0003DMT400059387	Parent	PGSC0003DMG400023074	Source_id=RNASEQ54.10538.2	Mapping_depth=93.477571	Class=1	name="Isoamyl acetate-hydrolyzing esterase"
PGSC0003DMT400012728	P1.A	QC0	17.1044	3.59789	10.3511	2.23884	1.04597	2.14045	0.0323187	0.999994	ST4.03ch04	Cufflinks	mRNA	66078436	66079024	.	+	.	ID=PGSC0003DMT400012728	Parent	PGSC0003DMG400004961	Source_id=RNASEQ4.6109.2	Mapping_depth=2196.700793	Class=1	name="Amino acid transporter"
PGSC0003DMT400066317	P1.A	QC0	0	15.403	7.70152	-6.28891	2.94034	-2.13884	0.0324489	0.999994	ST4.03ch01	Cufflinks	mRNA	84525082	84530847	.	+	.	ID=PGSC0003DMT400066317	Parent	PGSC0003DMG400025791	Source_id=RNASEQ3.10200.1	Mapping_depth=20.828307	Class=2	name="Conserved gene of unknown function"
PGSC0003DMT400066318	P1.A	QC0	0	15.403	7.70152	-6.28891	2.94034	-2.13884	0.0324489	0.999994	ST4.03ch01	Cufflinks	mRNA	84525082	84530847	.	+	.	ID=PGSC0003DMT400066318	Parent	PGSC0003DMG400025791	Source_id=RNASEQ3.10200.2	Mapping_depth=6.980510	Class=2	name="Conserved gene of unknown function"
PGSC0003DMT400060377	P1.A	QC0	125.87	198.32	162.095	-0.656388	0.307049	-2.13773	0.0325387	0.999994	ST4.03ch05	Cufflinks	mRNA	51169698	51177006	.	+	.	ID=PGSC0003DMT400060377	Parent	PGSC0003DMG400023482	Source_id=RNASEQ15.9076.0	Mapping_depth=258.583234	Class=1	name="Far upstream element-binding protein"
PGSC0003DMT400052626	P1.A	QC0	141.398	78.6345	110.016	0.848241	0.39691	2.13711	0.0325888	0.999994	ST4.03ch07	Cufflinks	mRNA	50038876	50044780	.	-	.	ID=PGSC0003DMT400052626	Parent	PGSC0003DMG400020428	Source_id=RNASEQ25.4347.1	Mapping_depth=251.355798	Class=2	name="Adaptin ear-binding coat-associated protein"
PGSC0003DMT400029359	P1.A	QC0	198.638	149.552	174.095	0.410189	0.191937	2.13711	0.0325891	0.999994	ST4.03ch10	Cufflinks	mRNA	409544	413224	.	+	.	ID=PGSC0003DMT400029359	Parent	PGSC0003DMG400011280	Source_id=RNASEQ8.4463.2	Mapping_depth=289.452406	Class=1	name="Pyruvate orthophosphate dikinase regulatory protein"
PGSC0003DMT400026285	P1.A	QC0	21.5002	64.5559	43.0281	-1.58198	0.740383	-2.1367	0.0326223	0.999994	ST4.03ch03	Cufflinks	mRNA	49548299	49549151	.	-	.	ID=PGSC0003DMT400026285	Parent	PGSC0003DMG400010143	Source_id=RNASEQ35.3609.0	Mapping_depth=15927.064572	Class=1	name="Cysteine protease inhibitor 1"
PGSC0003DMT400020518	P1.A	QC0	0	14.9762	7.48809	-6.2485	2.92478	-2.1364	0.0326465	0.999994	ST4.03ch04	Cufflinks	mRNA	67821700	67822608	.	+	.	ID=PGSC0003DMT400020518	Parent	PGSC0003DMG400007947	Source_id=RNASEQ58.4817.1	Mapping_depth=375.548589	Class=1	name="WRKY transcription factor 2"
PGSC0003DMT400076094	P1.A	QC0	42.4741	20.1518	31.313	1.07474	0.503364	2.1351	0.0327526	0.999994	ST4.03ch08	Cufflinks	mRNA	45118884	45122020	.	-	.	ID=PGSC0003DMT400076094	Parent	PGSC0003DMG400029591	Source_id=RNASEQ57.1325.1	Mapping_depth=50.449762	Class=1	name="Cryptochrome DASH, chloroplastic/mitochondrial"
PGSC0003DMT400000655	P1.A	QC0	142.325	200.359	171.342	-0.49137	0.230556	-2.13123	0.0330698	0.999994	ST4.03ch01	Cufflinks	mRNA	73643419	73648701	.	-	.	ID=PGSC0003DMT400000655	Parent	PGSC0003DMG400000234	Source_id=RNASEQ44.5921.0	Mapping_depth=55.146549	Class=1	name="Conserved gene of unknown function"
PGSC0003DMT400075875	P1.A	QC0	37.297	80.7764	59.0367	-1.11358	0.523033	-2.12907	0.0332481	0.999994	ST4.03ch04	Cufflinks	mRNA	3074788	3078823	.	+	.	ID=PGSC0003DMT400075875	Parent	PGSC0003DMG400029501	Source_id=RNASEQ56.9722.0	Mapping_depth=435.903309	Class=1	name="Hydroxyproline-rich glycoprotein family protein"
PGSC0003DMT400091831	P1.A	QC0	134.905	60.7935	97.8493	1.14774	0.539268	2.12833	0.0333095	0.999994	ST4.03ch07	GLEAN	mRNA	43090211	43091854	.	+	.	ID=PGSC0003DMT400091831	Parent	PGSC0003DMG400041402	Source_id=PGSC0003DMG000022694	Class=3	name="Basic 7S globulin 2 small subunit"
PGSC0003DMT400000657	P1.A	QC0	142.752	200.655	171.704	-0.489335	0.230085	-2.12676	0.0334401	0.999994	ST4.03ch01	Cufflinks	mRNA	73643419	73649072	.	-	.	ID=PGSC0003DMT400000657	Parent	PGSC0003DMG400000234	Source_id=RNASEQ44.5921.2	Mapping_depth=107.648279	Class=1	name="Conserved gene of unknown function"
PGSC0003DMT400047145	P1.A	QC0	3030.44	4067.41	3548.93	-0.424478	0.19962	-2.12643	0.0334678	0.999994	ST4.03ch01	Cufflinks	mRNA	78725852	78727233	.	+	.	ID=PGSC0003DMT400047145	Parent	PGSC0003DMG400018292	Source_id=RNASEQ12.3455.0	Mapping_depth=26637.980621	Class=1	name="S-adenosylmethionine synthase 1"
PGSC0003DMT400074005	P1.A	QC0	64.453	96.6618	80.5574	-0.582535	0.274143	-2.12493	0.0335923	0.999994	ST4.03ch10	Cufflinks	mRNA	33504659	33511557	.	+	.	ID=PGSC0003DMT400074005	Parent	PGSC0003DMG400028766	Source_id=RNASEQ35.2103.0	Mapping_depth=345.770751	Class=2	name="Conserved gene of unknown function"
PGSC0003DMT400072701	P1.A	QC0	1707.24	1239.83	1473.54	0.460931	0.217274	2.12142	0.0338862	0.999994	ST4.03ch10	Cufflinks	mRNA	55158726	55161219	.	+	.	ID=PGSC0003DMT400072701	Parent	PGSC0003DMG400028287	Source_id=RNASEQ18.9057.0	Mapping_depth=4101.442699	Class=1	name="S-adenosylmethionine synthase"
PGSC0003DMT400078837	P1.A	QC0	287.799	184.812	236.306	0.63784	0.30092	2.11963	0.0340372	0.999994	ST4.03ch07	Cufflinks	mRNA	3493902	3495799	.	-	.	ID=PGSC0003DMT400078837	Parent	PGSC0003DMG400030683	Source_id=RNASEQ5.5914.0	Mapping_depth=288.845820	Class=1	name="Arogenate dehydrogenase"
PGSC0003DMT400077273	P1.A	QC0	12.4468	0	6.2234	6.23358	2.94553	2.11628	0.034321	0.999994	ST4.03ch06	Cufflinks	mRNA	7463480	7466230	.	+	.	ID=PGSC0003DMT400077273	Parent	PGSC0003DMG400030058	Source_id=RNASEQ33.4400.1	Mapping_depth=967.738869	Class=1	name="MAP kinase"
PGSC0003DMT400000656	P1.A	QC0	142.639	200.359	171.499	-0.48812	0.230751	-2.11535	0.0344001	0.999994	ST4.03ch01	Cufflinks	mRNA	73643419	73649072	.	-	.	ID=PGSC0003DMT400000656	Parent	PGSC0003DMG400000234	Source_id=RNASEQ44.5921.1	Mapping_depth=536.171628	Class=1	name="Conserved gene of unknown function"
PGSC0003DMT400048352	P1.A	QC0	9.83544	23.9774	16.9064	-1.30127	0.615308	-2.11483	0.0344442	0.999994	ST4.03ch11	GLEAN	mRNA	16991875	16995488	.	+	.	ID=PGSC0003DMT400048352	Parent	PGSC0003DMG401018787	Source_id=PGSC0003DMG000024489	Class=2	name="TAGL12 transcription factor"
PGSC0003DMT400039065	P1.A	QC0	48.6628	3.55995	26.1114	3.7693	1.78331	2.11365	0.034545	0.999994	ST4.03ch11	Cufflinks	mRNA	11937436	11938727	.	+	.	ID=PGSC0003DMT400039065	Parent	PGSC0003DMG400015106	Source_id=RNASEQ66.3596.1	Mapping_depth=13.789361	Class=1	name="Cell wall peroxidase"
PGSC0003DMT400047179	P1.A	QC0	13.6422	0	6.82109	6.36118	3.01018	2.11322	0.0345819	0.999994	ST4.03ch07	Cufflinks	mRNA	48775381	48780704	.	-	.	ID=PGSC0003DMT400047179	Parent	PGSC0003DMG400018314	Source_id=RNASEQ37.3599.0	Mapping_depth=41.945148	Class=1	name="Protein phosphatase-2c"
PGSC0003DMT400062373	P1.A	QC0	0	14.6948	7.34742	-6.22112	2.94391	-2.11322	0.034582	0.999994	ST4.03ch12	Cufflinks	mRNA	5872647	5877450	.	+	.	ID=PGSC0003DMT400062373	Parent	PGSC0003DMG400024275	Source_id=RNASEQ60.2921.5	Mapping_depth=44.793392	Class=1	name="Gamma aminobutyrate transaminase isoform3"
PGSC0003DMT400024364	P1.A	QC0	38.8693	63.6199	51.2446	-0.714221	0.338054	-2.11274	0.034623	0.999994	ST4.03ch02	GLEAN	mRNA	26984882	26991049	.	-	.	ID=PGSC0003DMT400024364	Parent	PGSC0003DMG400009422	Source_id=PGSC0003DMG000012035	Class=2	name="Ubiquitin family protein"
PGSC0003DMT400040236	P1.A	QC0	415.595	251.338	333.467	0.724457	0.343203	2.11087	0.0347833	0.999994	ST4.03ch05	Cufflinks	mRNA	7239163	7242611	.	-	.	ID=PGSC0003DMT400040236	Parent	PGSC0003DMG400015575	Source_id=RNASEQ22.8624.1	Mapping_depth=67.966368	Class=2	name="RNA recognition motif (RRM)-containing protein"
PGSC0003DMT400066650	P1.A	QC0	46.447	25.8056	36.1263	0.849507	0.4025	2.11057	0.034809	0.999994	ST4.03ch01	Cufflinks	mRNA	84899817	84903869	.	-	.	ID=PGSC0003DMT400066650	Parent	PGSC0003DMG400025901	Source_id=RNASEQ3.10644.1	Mapping_depth=58.438768	Class=1	name="Conserved gene of unknown function"
PGSC0003DMT400006487	P1.A	QC0	159.433	96.1937	127.814	0.728052	0.345165	2.10929	0.0349198	0.999994	ST4.03ch03	Cufflinks	mRNA	60383551	60388533	.	-	.	ID=PGSC0003DMT400006487	Parent	PGSC0003DMG400002529	Source_id=RNASEQ31.1055.0	Mapping_depth=175.228529	Class=1	name="Conserved gene of unknown function"
PGSC0003DMT400049312	P1.A	QC0	12.331	0	6.16548	6.2203	2.94916	2.10918	0.0349291	0.999994	ST4.03ch05	Cufflinks	mRNA	48918234	48921168	.	-	.	ID=PGSC0003DMT400049312	Parent	PGSC0003DMG400019165	Source_id=RNASEQ58.2486.1	Mapping_depth=58.372478	Class=1	name="PDR-type ABC transporter 2"
PGSC0003DMT400037007	P1.A	QC0	130.224	86.8471	108.535	0.58299	0.276634	2.10744	0.0350793	0.999994	ST4.03ch03	Cufflinks	mRNA	42113576	42116887	.	+	.	ID=PGSC0003DMT400037007	Parent	PGSC0003DMG400014264	Source_id=RNASEQ39.6338.5	Mapping_depth=48.135813	Class=2	name="Conserved gene of unknown function"
PGSC0003DMT400012780	P1.A	QC0	13038.2	15547.2	14292.7	-0.253966	0.120512	-2.10739	0.035084	0.999994	ST4.03ch12	Cufflinks	mRNA	53952146	53954243	.	-	.	ID=PGSC0003DMT400012780	Parent	PGSC0003DMG400004980	Source_id=RNASEQ54.8207.0	Mapping_depth=9549.952169	Class=1	name="Major intrinsic protein 1"
PGSC0003DMT400074247	P1.A	QC0	38.7273	76.3023	57.5148	-0.969734	0.460245	-2.107	0.0351178	0.999994	ST4.03ch12	Cufflinks	mRNA	53040417	53046653	.	-	.	ID=PGSC0003DMT400074247	Parent	PGSC0003DMG400028852	Source_id=RNASEQ58.4667.1	Mapping_depth=84.710180	Class=1	name="DNA binding protein"
PGSC0003DMT400014857	P1.A	QC0	13.3223	32.6675	22.9949	-1.31243	0.622907	-2.10694	0.0351232	0.999994	ST4.03ch08	Cufflinks	mRNA	5448220	5455086	.	+	.	ID=PGSC0003DMT400014857	Parent	PGSC0003DMG400005804	Source_id=RNASEQ16.7247.1	Mapping_depth=159.545776	Class=2	name="Ubiquitin-protein ligase"
PGSC0003DMT400054949	P1.A	QC0	33.6958	11.6643	22.6801	1.52338	0.723107	2.10672	0.0351422	0.999994	ST4.03ch01	Cufflinks	mRNA	2910936	2912325	.	-	.	ID=PGSC0003DMT400054949	Parent	PGSC0003DMG400021327	Source_id=RNASEQ2.1960.0	Mapping_depth=53.657378	Class=1	name="U-box protein"
PGSC0003DMT400004853	P1.A	QC0	289.645	213.841	251.743	0.437004	0.207468	2.10637	0.0351726	0.999994	ST4.03ch00	Cufflinks	mRNA	12385709	12390751	.	-	.	ID=PGSC0003DMT400004853	Parent	PGSC0003DMG400001929	Source_id=RNASEQ44.785.0	Mapping_depth=505.627282	Class=1	name="Serine/threonine-protein phosphatase"
PGSC0003DMT400076610	P1.A	QC0	74.297	3.85661	39.0768	4.26589	2.02716	2.10437	0.0353462	0.999994	ST4.03ch12	Cufflinks	mRNA	9949716	9953680	.	-	.	ID=PGSC0003DMT400076610	Parent	PGSC0003DMG400029792	Source_id=RNASEQ64.6958.0	Mapping_depth=84.086500	Class=1	name="Cellulose synthase CslE"
PGSC0003DMT400084258	P1.A	QC0	98.2649	43.5404	70.9027	1.17522	0.558867	2.10286	0.0354779	0.999994	ST4.03ch10	Cufflinks	mRNA	44104540	44105668	.	+	.	ID=PGSC0003DMT400084258	Parent	PGSC0003DMG400033902	Source_id=RNASEQ64.7377.0	Mapping_depth=47.583130	Class=4	name="RNA-binding gricine-rich protein-1c"
PGSC0003DMT400034934	P1.A	QC0	2.79301	51.9468	27.3699	-4.21305	2.00385	-2.10248	0.0355108	0.999994	ST4.03ch03	Cufflinks	mRNA	225627	232112	.	-	.	ID=PGSC0003DMT400034934	Parent	PGSC0003DMG400013429	Source_id=RNASEQ49.2599.1	Mapping_depth=128.870370	Class=1	name="Protoporphyrinogen oxidase, mitochondrial"
PGSC0003DMT400013708	P1.A	QC0	2047.72	1119.41	1583.56	0.871235	0.414571	2.10153	0.035594	0.999994	ST4.03ch04	Cufflinks	mRNA	30424953	30429561	.	+	.	ID=PGSC0003DMT400013708	Parent	PGSC0003DMG400005361	Source_id=RNASEQ59.1467.0	Mapping_depth=1591.299233	Class=1	name="Calreticulin"
PGSC0003DMT400037283	P1.A	QC0	32.4691	66.7468	49.608	-1.03293	0.492094	-2.09905	0.0358127	0.999994	ST4.03ch10	Cufflinks	mRNA	1138949	1140247	.	+	.	ID=PGSC0003DMT400037283	Parent	PGSC0003DMG400014384	Source_id=RNASEQ50.6028.0	Mapping_depth=20.386578	Class=1	name="Conserved gene of unknown function"
PGSC0003DMT400049554	P1.A	QC0	274.853	218.474	246.663	0.331323	0.157859	2.09885	0.0358304	0.999994	ST4.03ch07	Cufflinks	mRNA	53705252	53714210	.	-	.	ID=PGSC0003DMT400049554	Parent	PGSC0003DMG402019249	Source_id=RNASEQ17.6134.1	Mapping_depth=136.649044	Class=1	name="C-type cytochrome biogenesis protein"
PGSC0003DMT400001782	P1.A	QC0	69.4411	141.048	105.244	-1.0191	0.486508	-2.09472	0.0361961	0.999994	ST4.03ch07	Cufflinks	mRNA	45033113	45036254	.	-	.	ID=PGSC0003DMT400001782	Parent	PGSC0003DMG402000668	Source_id=RNASEQ12.2305.0	Mapping_depth=70.752400	Class=1	name="Nitrate transporter NRT1.1"
PGSC0003DMT400042534	P1.A	QC0	12.8138	0	6.4069	6.27273	2.99943	2.09131	0.0365001	0.999994	ST4.03ch06	Cufflinks	mRNA	49217366	49224020	.	+	.	ID=PGSC0003DMT400042534	Parent	PGSC0003DMG400016500	Source_id=RNASEQ4.2573.0	Mapping_depth=13.868860	Class=1	name="Conserved gene of unknown function"
PGSC0003DMT400007771	P1.A	QC0	21.1004	2.11349	11.6069	3.31981	1.58864	2.08972	0.036643	0.999994	ST4.03ch11	Cufflinks	mRNA	43320644	43323188	.	+	.	ID=PGSC0003DMT400007771	Parent	PGSC0003DMG400003003	Source_id=RNASEQ58.5985.2	Mapping_depth=212.608452	Class=1	name="Ubiquitin carrier protein"
PGSC0003DMT400049478	P1.A	QC0	12.5074	0	6.25371	6.23745	2.9851	2.08952	0.0366606	0.999994	ST4.03ch07	GLEAN	mRNA	54268222	54272426	.	-	.	ID=PGSC0003DMT400049478	Parent	PGSC0003DMG401019226	Source_id=PGSC0003DMG000025280	Class=2	name="Fertilization-independent endosperm protein"
PGSC0003DMT400031780	P1.A	QC0	59.4605	93.7061	76.5833	-0.64925	0.310732	-2.08942	0.03667	0.999994	ST4.03ch08	GLEAN	mRNA	55075428	55075925	.	-	.	ID=PGSC0003DMT400031780	Parent	PGSC0003DMG401012192	Source_id=PGSC0003DMG000015743	Class=2	name="Zinc finger protein"
PGSC0003DMT400044114	P1.A	QC0	95.6905	48.7226	72.2066	0.97332	0.466491	2.08647	0.0369361	0.999994	ST4.03ch10	Cufflinks	mRNA	52460270	52462263	.	-	.	ID=PGSC0003DMT400044114	Parent	PGSC0003DMG400017119	Source_id=RNASEQ14.4742.1	Mapping_depth=109.726359	Class=1	name="Flavonoid glucoyltransferase UGT73E2"
PGSC0003DMT400005536	P1.A	QC0	43.6688	10.497	27.0829	2.05119	0.985143	2.08213	0.037331	0.999994	ST4.03ch09	Cufflinks	mRNA	1033429	1034825	.	-	.	ID=PGSC0003DMT400005536	Parent	PGSC0003DMG402002164	Source_id=RNASEQ7.529.1	Mapping_depth=41.421153	Class=1	name="Glutathione-S-transferase"
PGSC0003DMT400037834	P1.A	QC0	118.091	49.8067	83.9489	1.24124	0.59649	2.08091	0.0374422	0.999994	ST4.03ch05	Cufflinks	mRNA	46063213	46064522	.	+	.	ID=PGSC0003DMT400037834	Parent	PGSC0003DMG400014597	Source_id=RNASEQ2.3524.0	Mapping_depth=266.717412	Class=1	name="Mitochondrial dicarboxylate carrier protein"
PGSC0003DMT400068512	P1.A	QC0	97.4569	38.0308	67.7438	1.35489	0.651312	2.08025	0.0375026	0.999994	ST4.03ch09	Cufflinks	mRNA	10357987	10360275	.	-	.	ID=PGSC0003DMT400068512	Parent	PGSC0003DMG400026646	Source_id=RNASEQ31.5265.0	Mapping_depth=54.923771	Class=1	name="Kinase"
PGSC0003DMT400049783	P1.A	QC0	4.45645	15.6195	10.038	-1.7901	0.860749	-2.0797	0.0375533	0.999994	ST4.03ch09	Cufflinks	mRNA	48559168	48563043	.	+	.	ID=PGSC0003DMT400049783	Parent	PGSC0003DMG400019340	Source_id=RNASEQ51.10015.0	Mapping_depth=5.043222	Class=1	name="Pentatricopeptide repeat-containing protein"
PGSC0003DMT400049097	P1.A	QC0	93.0764	159.333	126.205	-0.772447	0.371758	-2.07782	0.0377259	0.999994	ST4.03ch00	Cufflinks	mRNA	34795115	34799453	.	-	.	ID=PGSC0003DMT400049097	Parent	PGSC0003DMG400019083	Source_id=RNASEQ62.696.0	Mapping_depth=67.090771	Class=1	name="Conserved gene of unknown function"
PGSC0003DMT400022164	P1.A	QC0	1.28288	11.7187	6.50079	-3.30125	1.58961	-2.07676	0.0378233	0.999994	ST4.03ch10	Cufflinks	mRNA	52673169	52678204	.	+	.	ID=PGSC0003DMT400022164	Parent	PGSC0003DMG400008597	Source_id=RNASEQ28.4610.5	Mapping_depth=7.518856	Class=1	name="Aspartic proteinase Asp1"
PGSC0003DMT400014637	P1.A	QC0	18.1846	5.10747	11.6461	1.82006	0.877789	2.07346	0.0381297	0.999994	ST4.03ch03	Cufflinks	mRNA	58999192	59002545	.	+	.	ID=PGSC0003DMT400014637	Parent	PGSC0003DMG403005720	Source_id=RNASEQ4.4597.0	Mapping_depth=77.414330	Class=1	name="MAPKK"
PGSC0003DMT400078769	P1.A	QC0	138.58	187.626	163.103	-0.43307	0.208997	-2.07213	0.0382532	0.999994	ST4.03ch02	Cufflinks	mRNA	41811353	41815032	.	-	.	ID=PGSC0003DMT400078769	Parent	PGSC0003DMG401030647	Source_id=RNASEQ11.1256.1	Mapping_depth=147.474631	Class=1	name="DegP protease"
PGSC0003DMT400024396	P1.A	QC0	58.4332	109.717	84.0753	-0.906208	0.437416	-2.07173	0.0382906	0.999994	ST4.03ch02	Cufflinks	mRNA	27100625	27101849	.	-	.	ID=PGSC0003DMT400024396	Parent	PGSC0003DMG400009430	Source_id=RNASEQ12.4354.1	Mapping_depth=1029.297207	Class=1	name="Allantoate amidohydrolase"
PGSC0003DMT400001262	P1.A	QC0	467.374	342.575	404.974	0.448066	0.216508	2.06951	0.0384982	0.999994	ST4.03ch02	Cufflinks	mRNA	47215193	47220983	.	-	.	ID=PGSC0003DMT400001262	Parent	PGSC0003DMG400000481	Source_id=RNASEQ39.7630.0	Mapping_depth=408.942582	Class=1	name="Isocitrate dehydrogenase [NADP]"
PGSC0003DMT400044522	P1.A	QC0	54.1083	21.8716	37.99	1.29986	0.628176	2.06926	0.0385221	0.999994	ST4.03ch07	Cufflinks	mRNA	50714660	50717569	.	+	.	ID=PGSC0003DMT400044522	Parent	PGSC0003DMG400017284	Source_id=RNASEQ16.1109.1	Mapping_depth=27.079804	Class=1	name="Receptor-like kinase"
PGSC0003DMT400019296	P1.A	QC0	47.8061	142.544	95.1749	-1.5744	0.761376	-2.06784	0.0386554	0.999994	ST4.03ch04	Cufflinks	mRNA	744695	746149	.	+	.	ID=PGSC0003DMT400019296	Parent	PGSC0003DMG400007458	Source_id=RNASEQ59.1560.0	Mapping_depth=381.972509	Class=1	name="RAV"
PGSC0003DMT400046591	P1.A	QC0	382.646	568.448	475.547	-0.570178	0.275763	-2.06764	0.0386741	0.999994	ST4.03ch03	Cufflinks	mRNA	52940329	52944148	.	-	.	ID=PGSC0003DMT400046591	Parent	PGSC0003DMG400018088	Source_id=RNASEQ56.8159.0	Mapping_depth=30.150990	Class=1	name="F-box family protein"
PGSC0003DMT400078374	P1.A	QC0	187.549	116.401	151.975	0.688736	0.333106	2.06762	0.0386757	0.999994	ST4.03ch05	Cufflinks	mRNA	3775904	3779888	.	-	.	ID=PGSC0003DMT400078374	Parent	PGSC0003DMG402030515	Source_id=RNASEQ53.3680.4	Mapping_depth=239.129136	Class=1	name="TRANSPARENT TESTA 12 protein"
PGSC0003DMT400000956	P1.A	QC0	133.511	84.2006	108.856	0.665184	0.321744	2.06743	0.0386934	0.999994	ST4.03ch12	Cufflinks	mRNA	4044572	4049261	.	-	.	ID=PGSC0003DMT400000956	Parent	PGSC0003DMG400000358	Source_id=RNASEQ47.4677.3	Mapping_depth=10.633321	Class=1	name="Serine-threonine protein kinase, plant-type"
PGSC0003DMT400043395	P1.A	QC0	483.459	677.537	580.498	-0.486145	0.235336	-2.06575	0.0388522	0.999994	ST4.03ch09	Cufflinks	mRNA	51626441	51633783	.	-	.	ID=PGSC0003DMT400043395	Parent	PGSC0003DMG400016844	Source_id=RNASEQ54.10482.2	Mapping_depth=261.967297	Class=1	name="RNA binding protein"
PGSC0003DMT400029317	P1.A	QC0	89.6157	130.289	109.952	-0.537254	0.260145	-2.0652	0.0389036	0.999994	ST4.03ch10	Cufflinks	mRNA	171944	175064	.	-	.	ID=PGSC0003DMT400029317	Parent	PGSC0003DMG400011265	Source_id=RNASEQ8.4645.0	Mapping_depth=41.483499	Class=1	name="Pentatricopeptide repeat-containing protein"
PGSC0003DMT400023538	P1.A	QC0	0.675825	10.2062	5.441	-3.87961	1.87967	-2.06399	0.0390187	0.999994	ST4.03ch03	Cufflinks	mRNA	45228098	45229216	.	-	.	ID=PGSC0003DMT400023538	Parent	PGSC0003DMG400009120	Source_id=RNASEQ16.4397.5	Mapping_depth=528.228201	Class=1	name="ATP binding protein"
PGSC0003DMT400018872	P1.A	QC0	383.649	514.17	448.909	-0.420353	0.203745	-2.06313	0.0391001	0.999994	ST4.03ch02	Cufflinks	mRNA	37553912	37556037	.	+	.	ID=PGSC0003DMT400018872	Parent	PGSC0003DMG400007317	Source_id=RNASEQ34.2334.0	Mapping_depth=674.835372	Class=1	name="Cationic amino acid transporter"
PGSC0003DMT400000789	P1.A	QC0	100.613	156.619	128.616	-0.632186	0.306455	-2.0629	0.0391217	0.999994	ST4.03ch12	Cufflinks	mRNA	4002106	4002649	.	+	.	ID=PGSC0003DMT400000789	Parent	PGSC0003DMG400000292	Source_id=RNASEQ47.4649.0	Mapping_depth=4034.708519	Class=1	name="Conserved gene of unknown function"
PGSC0003DMT400060378	P1.A	QC0	185.141	130.907	158.024	0.496873	0.240906	2.06252	0.0391586	0.999994	ST4.03ch05	Cufflinks	mRNA	51169698	51177006	.	+	.	ID=PGSC0003DMT400060378	Parent	PGSC0003DMG400023482	Source_id=RNASEQ15.9076.1	Mapping_depth=213.522572	Class=1	name="Far upstream element-binding protein"
PGSC0003DMT400076671	P1.A	QC0	33.337	14.9929	24.1649	1.15489	0.561362	2.0573	0.0396574	0.999994	ST4.03ch12	Cufflinks	mRNA	9730320	9734611	.	+	.	ID=PGSC0003DMT400076671	Parent	PGSC0003DMG400029815	Source_id=RNASEQ64.7089.5	Mapping_depth=40.801225	Class=1	name="WRKY transcription factor"
PGSC0003DMT400025735	P1.A	QC0	12.2166	0	6.10829	6.20266	3.01571	2.05678	0.0397074	0.999994	ST4.03ch04	Cufflinks	mRNA	70795660	70796771	.	-	.	ID=PGSC0003DMT400025735	Parent	PGSC0003DMG400009935	Source_id=RNASEQ59.3068.5	Mapping_depth=52.840546	Class=1	name="Conserved gene of unknown function"
PGSC0003DMT400065590	P1.A	QC0	50.3045	78.0564	64.1805	-0.636966	0.309804	-2.05603	0.0397796	0.999994	ST4.03ch11	Cufflinks	mRNA	42355792	42359972	.	-	.	ID=PGSC0003DMT400065590	Parent	PGSC0003DMG400025517	Source_id=RNASEQ67.4871.1	Mapping_depth=189.695623	Class=1	name="Conserved gene of unknown function"
PGSC0003DMT400078290	P1.A	QC0	550.545	310.505	430.525	0.825538	0.401554	2.05586	0.0397961	0.999994	ST4.03ch06	Cufflinks	mRNA	57651027	57653984	.	-	.	ID=PGSC0003DMT400078290	Parent	PGSC0003DMG402030469	Source_id=RNASEQ57.5542.3	Mapping_depth=1425.262031	Class=1	name="Cinnamic acid 4-hydroxylase"
PGSC0003DMT400007410	P1.A	QC0	21.1556	6.88197	14.0188	1.62616	0.791216	2.05526	0.0398535	0.999994	ST4.03ch04	Cufflinks	mRNA	168099	173751	.	-	.	ID=PGSC0003DMT400007410	Parent	PGSC0003DMG400002850	Source_id=RNASEQ14.176.1	Mapping_depth=7.947666	Class=2	name="Aspartate/glutamate/uridylate kinase family protein"
PGSC0003DMT400005610	P1.A	QC0	26.558	0.889987	13.724	4.89626	2.38251	2.05508	0.039871	0.999994	ST4.03ch08	Cufflinks	mRNA	36737819	36740054	.	-	.	ID=PGSC0003DMT400005610	Parent	PGSC0003DMG400002200	Source_id=RNASEQ20.4206.0	Mapping_depth=128.379841	Class=1	name="Serine hydroxymethyltransferase"
PGSC0003DMT400020531	P1.A	QC0	14.1364	49.3657	31.751	-1.80838	0.88045	-2.05392	0.039983	0.999994	ST4.03ch04	Cufflinks	mRNA	67968191	67973585	.	+	.	ID=PGSC0003DMT400020531	Parent	PGSC0003DMG400007954	Source_id=RNASEQ58.4893.2	Mapping_depth=403.533187	Class=2	name="Zinc finger protein"
PGSC0003DMT400054198	P1.A	QC0	121.438	76.7691	99.1036	0.66137	0.322003	2.05392	0.0399831	0.999994	ST4.03ch07	Cufflinks	mRNA	8740708	8743263	.	-	.	ID=PGSC0003DMT400054198	Parent	PGSC0003DMG400021019	Source_id=RNASEQ31.1788.1	Mapping_depth=97.692614	Class=2	name="Arginine decarboxylase"
PGSC0003DMT400054412	P1.A	QC0	45.801	21.6592	33.7301	1.08053	0.526106	2.05384	0.0399916	0.999994	ST4.03ch02	Cufflinks	mRNA	29032941	29034215	.	-	.	ID=PGSC0003DMT400054412	Parent	PGSC0003DMG400021121	Source_id=RNASEQ52.9383.0	Mapping_depth=44.611765	Class=1	name="Esterase/lipase/thioesterase family protein"
PGSC0003DMT400060668	P1.A	QC0	64.0338	28.2909	46.1623	1.18194	0.576604	2.04984	0.0403802	0.999994	ST4.03ch04	Cufflinks	mRNA	7770476	7774933	.	-	.	ID=PGSC0003DMT400060668	Parent	PGSC0003DMG400023598	Source_id=RNASEQ52.5641.0	Mapping_depth=28.481022	Class=1	name="Conserved gene of unknown function"
PGSC0003DMT400044877	P1.A	QC0	58.5559	86.1374	72.3467	-0.558261	0.272667	-2.04741	0.0406175	0.999994	ST4.03ch07	Cufflinks	mRNA	43164006	43172665	.	+	.	ID=PGSC0003DMT400044877	Parent	PGSC0003DMG400017411	Source_id=RNASEQ16.9249.0	Mapping_depth=101.290533	Class=1	name="Transcription factor"
PGSC0003DMT400042506	P1.A	QC0	31.7154	64.8558	48.2856	-1.03651	0.50658	-2.04609	0.0407473	0.999994	ST4.03ch02	Cufflinks	mRNA	36233768	36235709	.	+	.	ID=PGSC0003DMT400042506	Parent	PGSC0003DMG400016485	Source_id=RNASEQ6.579.2	Mapping_depth=428.132744	Class=1	name="Nuclear acid binding protein"
PGSC0003DMT400019236	P1.A	QC0	4.45275	27.098	15.7754	-2.57387	1.2591	-2.04422	0.0409319	0.999994	ST4.03ch11	Cufflinks	mRNA	3643850	3646548	.	+	.	ID=PGSC0003DMT400019236	Parent	PGSC0003DMG400007435	Source_id=RNASEQ61.2655.2	Mapping_depth=15.650311	Class=2	name="Armadillo/beta-catenin repeat family protein"
PGSC0003DMT400021427	P1.A	QC0	33.8686	6.57582	20.2222	2.36173	1.15561	2.04371	0.0409819	0.999994	ST4.03ch02	Cufflinks	mRNA	29985211	29987950	.	-	.	ID=PGSC0003DMT400021427	Parent	PGSC0003DMG400008313	Source_id=RNASEQ65.4767.1	Mapping_depth=139.176073	Class=1	name="Conserved gene of unknown function"
PGSC0003DMT400013161	P1.A	QC0	1220.79	1536.56	1378.68	-0.330864	0.16193	-2.04326	0.0410268	0.999994	ST4.03ch04	Cufflinks	mRNA	69623177	69633121	.	-	.	ID=PGSC0003DMT400013161	Parent	PGSC0003DMG400005140	Source_id=RNASEQ28.5535.1	Mapping_depth=330.486549	Class=1	name="GYF domain-containing protein"
PGSC0003DMT400044162	P1.A	QC0	708.753	461.235	584.994	0.619423	0.303188	2.04303	0.041049	0.999994	ST4.03ch09	Cufflinks	mRNA	57005229	57007827	.	-	.	ID=PGSC0003DMT400044162	Parent	PGSC0003DMG400017144	Source_id=RNASEQ2.4237.0	Mapping_depth=737.851158	Class=1	name="Succinic semialdehyde dehydrogenase"
PGSC0003DMT400063546	P1.A	QC0	551.313	433.351	492.332	0.348249	0.170517	2.04231	0.0411211	0.999994	ST4.03ch01	Cufflinks	mRNA	77400855	77403129	.	+	.	ID=PGSC0003DMT400063546	Parent	PGSC0003DMG400024708	Source_id=RNASEQ37.691.0	Mapping_depth=1823.805311	Class=1	name="Rubber elongation factor protein"
PGSC0003DMT400076377	P1.A	QC0	225.176	136.639	180.908	0.718818	0.352167	2.04113	0.0412381	0.999994	ST4.03ch02	Cufflinks	mRNA	33797367	33799126	.	-	.	ID=PGSC0003DMT400076377	Parent	PGSC0003DMG400029701	Source_id=RNASEQ33.3265.0	Mapping_depth=774.971591	Class=1	name="DNA-binding WRKY	VQ"
PGSC0003DMT400036035	P1.A	QC0	24.5347	3.56542	14.0501	2.77911	1.3617	2.04091	0.0412594	0.999994	ST4.03ch02	Cufflinks	mRNA	35433081	35434189	.	+	.	ID=PGSC0003DMT400036035	Parent	PGSC0003DMG400013879	Source_id=RNASEQ6.2781.1	Mapping_depth=481.748556	Class=1	name="Quinone reductase family protein"
PGSC0003DMT400000673	P1.A	QC0	8.98017	93.9502	51.4652	-3.40304	1.66847	-2.03962	0.0413882	0.999994	ST4.03ch01	Cufflinks	mRNA	73741742	73745068	.	-	.	ID=PGSC0003DMT400000673	Parent	PGSC0003DMG400000239	Source_id=RNASEQ44.5982.4	Mapping_depth=79.558990	Class=1	name="Arginine/serine-rich splicing factor"
PGSC0003DMT400070923	P1.A	QC0	83.3179	42.1161	62.717	0.980224	0.480763	2.03889	0.0414606	0.999994	ST4.03ch06	Cufflinks	mRNA	35297776	35306389	.	-	.	ID=PGSC0003DMT400070923	Parent	PGSC0003DMG400027577	Source_id=RNASEQ4.520.5	Mapping_depth=771.711053	Class=1	name="Superoxide dismutase"
PGSC0003DMT400038146	P1.A	QC0	36.0395	16.5007	26.2701	1.12327	0.551565	2.03651	0.0416987	0.999994	ST4.03ch06	Cufflinks	mRNA	1922639	1923682	.	+	.	ID=PGSC0003DMT400038146	Parent	PGSC0003DMG400014710	Source_id=RNASEQ54.3126.0	Mapping_depth=34.831224	Class=4	name="Enzyme of the cupin superfamily"
PGSC0003DMT400051943	P1.A	QC0	25.0992	58.0447	41.5719	-1.21908	0.598626	-2.03646	0.0417041	0.999994	ST4.03ch06	Cufflinks	mRNA	58454277	58456305	.	+	.	ID=PGSC0003DMT400051943	Parent	PGSC0003DMG400020159	Source_id=RNASEQ10.798.0	Mapping_depth=106.415182	Class=1	name="Nuclear GTPase"
PGSC0003DMT400042642	P1.A	QC0	31.8298	12.5901	22.2099	1.33816	0.65788	2.03405	0.0419461	0.999994	ST4.03ch06	Cufflinks	mRNA	49323065	49326779	.	-	.	ID=PGSC0003DMT400042642	Parent	PGSC0003DMG400016535	Source_id=RNASEQ4.2656.1	Mapping_depth=92.858830	Class=1	name="Mitochondrial carnitine/acylcarnitine carrier protein"
PGSC0003DMT400079711	P1.A	QC0	27.2814	7.53367	17.4075	1.85034	0.91013	2.03305	0.0420475	0.999994	ST4.03ch03	Cufflinks	mRNA	48913347	48918844	.	+	.	ID=PGSC0003DMT400079711	Parent	PGSC0003DMG400031043	Source_id=RNASEQ41.1030.1	Mapping_depth=43.897266	Class=2	name="DNA polymerase epsilon subunit B"
PGSC0003DMT400083060	P1.A	QC0	1.28288	14.0876	7.68526	-3.55004	1.74619	-2.03301	0.0420512	0.999994	ST4.03ch06	Cufflinks	mRNA	51903713	51905428	.	-	.	ID=PGSC0003DMT400083060	Parent	PGSC0003DMG402033036	Source_id=RNASEQ43.1520.8	Mapping_depth=1.879561	Class=5	name="Nuclear protein zap"
PGSC0003DMT400027937	P1.A	QC0	189.753	93.7332	141.743	1.01659	0.500665	2.03048	0.0423078	0.999994	ST4.03ch03	Cufflinks	mRNA	38141399	38142433	.	+	.	ID=PGSC0003DMT400027937	Parent	PGSC0003DMG400010753	Source_id=RNASEQ47.712.0	Mapping_depth=701.409853	Class=1	name="Ethylene response factor 5"
PGSC0003DMT400002240	P1.A	QC0	721.4	505.934	613.667	0.510653	0.251547	2.03005	0.0423513	0.999994	ST4.03ch01	Cufflinks	mRNA	13591239	13597250	.	-	.	ID=PGSC0003DMT400002240	Parent	PGSC0003DMG401000859	Source_id=RNASEQ39.8315.0	Mapping_depth=5531.810688	Class=1	name="Hydroxyproline-rich glycoprotein family protein"
PGSC0003DMT400037132	P1.A	QC0	190.307	251.052	220.68	-0.403227	0.198632	-2.03002	0.0423544	0.999994	ST4.03ch03	Cufflinks	mRNA	42287751	42295171	.	-	.	ID=PGSC0003DMT400037132	Parent	PGSC0003DMG400014316	Source_id=RNASEQ39.6478.0	Mapping_depth=466.485873	Class=4	name="Zinc finger, C3HC4 type family protein"
PGSC0003DMT400028622	P1.A	QC0	284.33	396.519	340.425	-0.479999	0.236555	-2.02913	0.0424453	0.999994	ST4.03ch10	Cufflinks	mRNA	54089408	54094848	.	-	.	ID=PGSC0003DMT400028622	Parent	PGSC0003DMG400011015	Source_id=RNASEQ63.1947.0	Mapping_depth=439.784747	Class=1	name="Receptor protein kinase"
PGSC0003DMT400041820	P1.A	QC0	2.56429	43.7055	23.1349	-4.07037	2.00763	-2.02745	0.0426166	0.999994	ST4.03ch11	Cufflinks	mRNA	2814332	2816015	.	-	.	ID=PGSC0003DMT400041820	Parent	PGSC0003DMG400016227	Source_id=RNASEQ27.2070.1	Mapping_depth=57.378532	Class=1	name="Ubiquitin-protein ligase"
PGSC0003DMT400010444	P1.A	QC0	14.3629	40.5672	27.465	-1.51477	0.74717	-2.02735	0.042627	0.999994	ST4.03ch06	GLEAN	mRNA	51169344	51169796	.	-	.	ID=PGSC0003DMT400010444	Parent	PGSC0003DMG402004079	Source_id=PGSC0003DMG000005041	Class=2	name="D-aminoacyl-tRNA deacylase"
PGSC0003DMT400043798	P1.A	QC0	200.996	300.288	250.642	-0.580639	0.28662	-2.02581	0.0427841	0.999994	ST4.03ch04	Cufflinks	mRNA	5602756	5609381	.	-	.	ID=PGSC0003DMT400043798	Parent	PGSC0003DMG400016997	Source_id=RNASEQ55.1146.2	Mapping_depth=24.426205	Class=1	name="Pentatricopeptide repeat-containing protein"
PGSC0003DMT400070408	P1.A	QC0	8.68491	24.3482	16.5166	-1.47934	0.730519	-2.02505	0.0428622	0.999994	ST4.03ch11	Cufflinks	mRNA	44044561	44049235	.	-	.	ID=PGSC0003DMT400070408	Parent	PGSC0003DMG400027375	Source_id=RNASEQ28.745.0	Mapping_depth=42.463471	Class=1	name="Hydrolase, alpha/beta fold family protein"
PGSC0003DMT400043606	P1.A	QC0	4.05495	37.2597	20.6573	-3.18797	1.57434	-2.02496	0.0428718	0.999994	ST4.03ch04	GLEAN	mRNA	49114238	49116955	.	+	.	ID=PGSC0003DMT400043606	Parent	PGSC0003DMG401016933	Source_id=PGSC0003DMG000022090	Class=2	name="Disease resistance protein	Calcium-binding EF-hand	AAA ATPase"
PGSC0003DMT400044506	P1.A	QC0	66.9677	34.7992	50.8835	0.939965	0.464312	2.02442	0.0429265	0.999994	ST4.03ch07	Cufflinks	mRNA	50526968	50529430	.	+	.	ID=PGSC0003DMT400044506	Parent	PGSC0003DMG400017278	Source_id=RNASEQ16.896.0	Mapping_depth=32.137282	Class=1	name="Receptor-like kinase"
PGSC0003DMT400028991	P1.A	QC0	393.922	510.675	452.298	-0.37255	0.184104	-2.02358	0.0430133	0.999994	ST4.03ch07	Cufflinks	mRNA	1481012	1486170	.	+	.	ID=PGSC0003DMT400028991	Parent	PGSC0003DMG400011160	Source_id=RNASEQ45.3288.0	Mapping_depth=49.980919	Class=1	name="Serine/threonine protein kinase"
PGSC0003DMT400072137	P1.A	QC0	2721	3159.58	2940.29	-0.216056	0.106857	-2.02191	0.0431856	0.999994	ST4.03ch01	Cufflinks	mRNA	7132549	7137500	.	+	.	ID=PGSC0003DMT400072137	Parent	PGSC0003DMG400028069	Source_id=RNASEQ58.59.0	Mapping_depth=3499.448569	Class=1	name="UDP-apiose/xylose synthase"
PGSC0003DMT400015091	P1.A	QC0	229.41	98.5313	163.97	1.21854	0.602746	2.02164	0.0432132	0.999994	ST4.03ch06	Cufflinks	mRNA	54630496	54631625	.	-	.	ID=PGSC0003DMT400015091	Parent	PGSC0003DMG400005899	Source_id=RNASEQ67.656.0	Mapping_depth=2270.292035	Class=1	name="CCR4-associated factor"
PGSC0003DMT400027948	P1.A	QC0	36.5943	65.7699	51.1821	-0.840326	0.416511	-2.01754	0.0436393	0.999994	ST4.03ch04	Cufflinks	mRNA	7657344	7658011	.	-	.	ID=PGSC0003DMT400027948	Parent	PGSC0003DMG400010764	Source_id=RNASEQ61.2978.0	Mapping_depth=127.560543	Class=1	name="Glutaredoxin"
PGSC0003DMT400069756	P1.A	QC0	171.01	123.992	147.501	0.465061	0.230784	2.01514	0.0438901	0.999994	ST4.03ch05	Cufflinks	mRNA	47980608	47984023	.	+	.	ID=PGSC0003DMT400069756	Parent	PGSC0003DMG400027128	Source_id=RNASEQ34.11131.0	Mapping_depth=156.123980	Class=1	name="Binding protein"
PGSC0003DMT400026395	P1.A	QC0	24.9557	54.0308	39.4933	-1.10026	0.546259	-2.01418	0.0439906	0.999994	ST4.03ch03	Cufflinks	mRNA	49219417	49222365	.	+	.	ID=PGSC0003DMT400026395	Parent	PGSC0003DMG401010181	Source_id=RNASEQ35.3882.4	Mapping_depth=14.116489	Class=1	name="Pentatricopeptide repeat domain containing protein"
PGSC0003DMT400020229	P1.A	QC0	3.82327	20.4153	12.1193	-2.37711	1.18031	-2.01398	0.0440121	0.999994	ST4.03ch12	Cufflinks	mRNA	1946213	1947203	.	+	.	ID=PGSC0003DMT400020229	Parent	PGSC0003DMG400007820	Source_id=RNASEQ24.4564.0	Mapping_depth=327.013118	Class=1	name="Stress induced protein"
PGSC0003DMT400029241	P1.A	QC0	201.983	136.054	169.018	0.56726	0.281753	2.01332	0.0440806	0.999994	ST4.03ch10	Cufflinks	mRNA	598446	604916	.	-	.	ID=PGSC0003DMT400029241	Parent	PGSC0003DMG400011245	Source_id=RNASEQ8.4248.0	Mapping_depth=206.053663	Class=1	name="Dead box ATP-dependent RNA helicase"
PGSC0003DMT400079145	P1.A	QC0	97.9682	184.387	141.178	-0.910102	0.452234	-2.01246	0.0441716	0.999994	ST4.03ch04	Cufflinks	mRNA	63792039	63797994	.	+	.	ID=PGSC0003DMT400079145	Parent	PGSC0003DMG400030803	Source_id=RNASEQ62.6235.0	Mapping_depth=107.259923	Class=2	name="TRANSPARENT TESTA 1 protein"
PGSC0003DMT400077710	P1.A	QC0	341.265	479.424	410.345	-0.487744	0.242426	-2.01193	0.0442273	0.999994	ST4.03ch06	Cufflinks	mRNA	38882037	38884217	.	+	.	ID=PGSC0003DMT400077710	Parent	PGSC0003DMG400030232	Source_id=RNASEQ25.1833.0	Mapping_depth=897.803395	Class=1	name="Conserved gene of unknown function"
PGSC0003DMT400073074	P1.A	QC0	59.9568	11.3243	35.6406	2.403	1.19456	2.01162	0.0442596	0.999994	ST4.03ch02	Cufflinks	mRNA	31585784	31588641	.	+	.	ID=PGSC0003DMT400073074	Parent	PGSC0003DMG400028420	Source_id=RNASEQ45.1704.2	Mapping_depth=220.867069	Class=1	name="UOS1"
PGSC0003DMT400011461	P1.A	QC0	101.674	68.7413	85.2076	0.567425	0.282115	2.01133	0.044291	0.999994	ST4.03ch10	Cufflinks	mRNA	30205069	30209868	.	-	.	ID=PGSC0003DMT400011461	Parent	PGSC0003DMG400004497	Source_id=RNASEQ67.2952.0	Mapping_depth=80.869297	Class=1	name="Pentatricopeptide repeat-containing protein"
PGSC0003DMT400032233	P1.A	QC0	25.8221	8.36967	17.0959	1.62458	0.80801	2.0106	0.0443679	0.999994	ST4.03ch07	Cufflinks	mRNA	52656427	52659776	.	+	.	ID=PGSC0003DMT400032233	Parent	PGSC0003DMG402012386	Source_id=RNASEQ50.1589.11	Mapping_depth=12.320849	Class=1	name="CYP72A58"
PGSC0003DMT400032242	P1.A	QC0	25.8221	8.36967	17.0959	1.62458	0.80801	2.0106	0.0443679	0.999994	ST4.03ch07	Cufflinks	mRNA	52655815	52659776	.	+	.	ID=PGSC0003DMT400032242	Parent	PGSC0003DMG402012386	Source_id=RNASEQ50.1589.9	Mapping_depth=5.889564	Class=1	name="CYP72A58"
PGSC0003DMT400027032	P1.A	QC0	69.9934	42.9485	56.4709	0.699505	0.34837	2.00794	0.04465	0.999994	ST4.03ch02	Cufflinks	mRNA	27522628	27524043	.	-	.	ID=PGSC0003DMT400027032	Parent	PGSC0003DMG400010428	Source_id=RNASEQ25.2339.1	Mapping_depth=22.320556	Class=1	name="TRNA (Guanine-n(7)-)-methyltransferase"
PGSC0003DMT400030923	P1.A	QC0	266.225	109.062	187.643	1.28618	0.641864	2.00381	0.04509	0.999994	ST4.03ch07	Cufflinks	mRNA	294672	296216	.	-	.	ID=PGSC0003DMT400030923	Parent	PGSC0003DMG400011842	Source_id=RNASEQ30.2122.0	Mapping_depth=262.119833	Class=1	name="Chitinase"
PGSC0003DMT400009232	P1.A	QC0	11.4025	0	5.70125	6.10553	3.05012	2.00174	0.0453131	0.999994	ST4.03ch02	Cufflinks	mRNA	39116400	39126032	.	-	.	ID=PGSC0003DMT400009232	Parent	PGSC0003DMG400003585	Source_id=RNASEQ17.2850.0	Mapping_depth=122.837212	Class=1	name="Zinc finger protein"
PGSC0003DMT400044571	P1.A	QC0	727.39	433.041	580.215	0.748306	0.373893	2.00139	0.04535	0.999994	ST4.03ch07	Cufflinks	mRNA	51152717	51156534	.	+	.	ID=PGSC0003DMT400044571	Parent	PGSC0003DMG400017301	Source_id=RNASEQ16.1520.1	Mapping_depth=73.508634	Class=1	name="ER glycerol-phosphate acyltransferase"
PGSC0003DMT400063379	P1.A	QC0	10.8036	0	5.40179	6.02951	3.01383	2.00061	0.0454342	0.999994	ST4.03ch03	Cufflinks	mRNA	55453167	55455254	.	-	.	ID=PGSC0003DMT400063379	Parent	PGSC0003DMG402024654	Source_id=RNASEQ53.6423.1	Mapping_depth=17.321613	Class=1	name="Heparanase-2"
PGSC0003DMT400079733	P1.A	QC0	0	12.8331	6.41654	-6.02577	3.01206	-2.00054	0.0454416	0.999994	ST4.03ch03	Cufflinks	mRNA	48688066	48689171	.	-	.	ID=PGSC0003DMT400079733	Parent	PGSC0003DMG400031049	Source_id=RNASEQ41.831.2	Mapping_depth=135.962184	Class=1	name="Nucleic acid binding protein"
PGSC0003DMT400074660	P1.A	QC0	68.5178	39.3155	53.9167	0.8049	0.402591	1.9993	0.0455756	0.999994	ST4.03ch11	Cufflinks	mRNA	10286577	10295399	.	+	.	ID=PGSC0003DMT400074660	Parent	PGSC0003DMG400029030	Source_id=RNASEQ5.500.0	Mapping_depth=53.204084	Class=1	name="Oxysterol-binding protein"
PGSC0003DMT400039659	P1.A	QC0	4.29797	13.4812	8.88956	-1.65772	0.830306	-1.99651	0.0458783	0.999994	ST4.03ch12	Cufflinks	mRNA	190621	192629	.	-	.	ID=PGSC0003DMT400039659	Parent	PGSC0003DMG400015338	Source_id=RNASEQ26.4565.0	Mapping_depth=30.128792	Class=1	name="Pentatricopeptide repeat-containing protein"
PGSC0003DMT400062374	P1.A	QC0	10.7109	0	5.35546	6.0173	3.0179	1.99387	0.0461662	0.999994	ST4.03ch12	Cufflinks	mRNA	5873894	5877990	.	+	.	ID=PGSC0003DMT400062374	Parent	PGSC0003DMG400024275	Source_id=RNASEQ60.2921.6	Mapping_depth=23.514388	Class=1	name="Gamma aminobutyrate transaminase isoform3"
PGSC0003DMT400039384	P1.A	QC0	3478.76	5087.22	4282.99	-0.548517	0.275264	-1.9927	0.0462948	0.999994	ST4.03ch03	Cufflinks	mRNA	51465624	51468593	.	+	.	ID=PGSC0003DMT400039384	Parent	PGSC0003DMG400015229	Source_id=RNASEQ37.7137.1	Mapping_depth=809.833106	Class=1	name="BTB/POZ domain-containing protein"
PGSC0003DMT400080071	P1.A	QC0	236.864	338.266	287.565	-0.511202	0.256572	-1.99243	0.0463242	0.999994	ST4.03ch01	Cufflinks	mRNA	69052102	69060134	.	-	.	ID=PGSC0003DMT400080071	Parent	PGSC0003DMG402031176	Source_id=RNASEQ22.4607.0	Mapping_depth=471.757492	Class=1	name="ELMO domain-containing protein"
PGSC0003DMT400078157	P1.A	QC0	17.3996	6.60136	12.0005	1.39749	0.70197	1.99081	0.0465023	0.999994	ST4.03ch06	Cufflinks	mRNA	56477428	56477965	.	-	.	ID=PGSC0003DMT400078157	Parent	PGSC0003DMG400030402	Source_id=RNASEQ57.4408.0	Mapping_depth=777.708593	Class=1	name="Histone H4"
PGSC0003DMT400011424	P1.A	QC0	14.5864	29.9994	22.2929	-1.04239	0.523678	-1.99051	0.0465346	0.999994	ST4.03ch08	Cufflinks	mRNA	38302642	38303457	.	+	.	ID=PGSC0003DMT400011424	Parent	PGSC0003DMG400004480	Source_id=RNASEQ15.19.0	Mapping_depth=7.074491	Class=1	name="Conserved gene of unknown function"
PGSC0003DMT400032871	P1.A	QC0	331.572	481.543	406.558	-0.536697	0.269819	-1.9891	0.0466903	0.999994	ST4.03ch02	Cufflinks	mRNA	47328404	47337886	.	-	.	ID=PGSC0003DMT400032871	Parent	PGSC0003DMG400012627	Source_id=RNASEQ55.6883.5	Mapping_depth=28.100368	Class=1	name="RST1 (RESURRECTION1)	binding"
PGSC0003DMT400067202	P1.A	QC0	22.9386	3.9201	13.4293	2.54295	1.27845	1.98908	0.0466921	0.999994	ST4.03ch06	Cufflinks	mRNA	46339104	46343638	.	+	.	ID=PGSC0003DMT400067202	Parent	PGSC0003DMG400026125	Source_id=RNASEQ13.4527.0	Mapping_depth=13.335866	Class=1	name="Zinc finger protein"
PGSC0003DMT400000263	P1.A	QC0	61.0879	95.7795	78.4337	-0.64563	0.324606	-1.98896	0.0467053	0.999994	ST4.03ch01	Cufflinks	mRNA	73007537	73009001	.	+	.	ID=PGSC0003DMT400000263	Parent	PGSC0003DMG400000085	Source_id=RNASEQ44.5337.2	Mapping_depth=45.117181	Class=1	name="BTB/POZ protein"
PGSC0003DMT400044878	P1.A	QC0	58.8707	85.8356	72.3532	-0.545138	0.274115	-1.98872	0.0467323	0.999994	ST4.03ch07	Cufflinks	mRNA	43163087	43172665	.	+	.	ID=PGSC0003DMT400044878	Parent	PGSC0003DMG400017411	Source_id=RNASEQ16.9249.1	Mapping_depth=7.963186	Class=1	name="Transcription factor"
PGSC0003DMT400017808	P1.A	QC0	58.2515	103.348	80.7998	-0.835594	0.420415	-1.98755	0.0468617	0.999994	ST4.03ch02	Cufflinks	mRNA	26547774	26552711	.	+	.	ID=PGSC0003DMT400017808	Parent	PGSC0003DMG400006916	Source_id=RNASEQ29.5800.0	Mapping_depth=108.576444	Class=1	name="Stpk1 protein kinase"
PGSC0003DMT400059964	P1.A	QC0	65.5468	12.5211	39.034	2.38716	1.20383	1.98296	0.0473715	0.999994	ST4.03ch05	Cufflinks	mRNA	51789905	51795653	.	-	.	ID=PGSC0003DMT400059964	Parent	PGSC0003DMG400023332	Source_id=RNASEQ15.8443.0	Mapping_depth=77.908473	Class=1	name="ATP binding protein"
PGSC0003DMT400032706	P1.A	QC0	31.3065	2.96662	17.1366	3.39498	1.71443	1.98024	0.0476763	0.999994	ST4.03ch01	Cufflinks	mRNA	81899615	81900463	.	-	.	ID=PGSC0003DMT400032706	Parent	PGSC0003DMG400012559	Source_id=RNASEQ5.2151.0	Mapping_depth=84.014842	Class=1	name="Copper-transporting atpase paa1"
PGSC0003DMT400000334	P1.A	QC0	55.6917	25.5363	40.614	1.12074	0.565986	1.98016	0.0476858	0.999994	ST4.03ch01	Cufflinks	mRNA	73509539	73510646	.	+	.	ID=PGSC0003DMT400000334	Parent	PGSC0003DMG400000113	Source_id=RNASEQ44.5846.0	Mapping_depth=30.575254	Class=1	name="Conserved gene of unknown function"
PGSC0003DMT400006577	P1.A	QC0	212.735	101.838	157.286	1.06043	0.535708	1.9795	0.0477603	0.999994	ST4.03ch03	Cufflinks	mRNA	59940363	59944581	.	-	.	ID=PGSC0003DMT400006577	Parent	PGSC0003DMG400002559	Source_id=RNASEQ31.1461.0	Mapping_depth=29.051993	Class=1	name="D-glycerate 3-kinase, chloroplast"
PGSC0003DMT400029339	P1.A	QC0	2.87903	20.1599	11.5195	-2.77145	1.40148	-1.97752	0.0479831	0.999994	ST4.03ch10	Cufflinks	mRNA	701341	704234	.	+	.	ID=PGSC0003DMT400029339	Parent	PGSC0003DMG400011273	Source_id=RNASEQ8.4152.0	Mapping_depth=14.016710	Class=1	name="Phosphatase 2C family protein"
PGSC0003DMT400063080	P1.A	QC0	34.0315	12.8681	23.4498	1.39452	0.705702	1.97608	0.048146	0.999994	ST4.03ch03	Cufflinks	mRNA	55112112	55114301	.	+	.	ID=PGSC0003DMT400063080	Parent	PGSC0003DMG400024537	Source_id=RNASEQ53.5965.0	Mapping_depth=92.400453	Class=1	name="Basic 7S globulin 2 small subunit"
PGSC0003DMT400012771	P1.A	QC0	186.849	141.35	164.1	0.401603	0.203266	1.97576	0.0481822	0.999994	ST4.03ch12	Cufflinks	mRNA	54001797	54004518	.	-	.	ID=PGSC0003DMT400012771	Parent	PGSC0003DMG400004977	Source_id=RNASEQ54.8165.1	Mapping_depth=1674.199367	Class=1	name="Glutathione-s-transferase theta, gst"
PGSC0003DMT400082454	P1.A	QC0	11.5257	28.2256	19.8757	-1.31152	0.663809	-1.97575	0.0481836	0.999994	ST4.03ch04	Cufflinks	mRNA	4731471	4735981	.	-	.	ID=PGSC0003DMT400082454	Parent	PGSC0003DMG400032548	Source_id=RNASEQ34.667.1	Mapping_depth=82.117261	Class=4	name="DECOY"
PGSC0003DMT400017489	P1.A	QC0	52.299	2.07664	27.1878	4.65185	2.35548	1.97491	0.0482789	0.999994	ST4.03ch01	Cufflinks	mRNA	65459787	65466496	.	+	.	ID=PGSC0003DMT400017489	Parent	PGSC0003DMG400006793	Source_id=RNASEQ52.2968.1	Mapping_depth=23.352801	Class=2	name="DNA topoisomerase 2"
PGSC0003DMT400065554	P1.A	QC0	10.8859	0	5.44295	6.03823	3.06077	1.97278	0.0485209	0.999994	ST4.03ch06	Cufflinks	mRNA	1602261	1608035	.	-	.	ID=PGSC0003DMT400065554	Parent	PGSC0003DMG400025504	Source_id=RNASEQ46.8412.2	Mapping_depth=14.443722	Class=1	name="Serine/threonine-protein kinase"
PGSC0003DMT400021324	P1.A	QC0	926.575	608.871	767.723	0.604936	0.306779	1.9719	0.0486215	0.999994	ST4.03ch10	Cufflinks	mRNA	43730215	43737028	.	-	.	ID=PGSC0003DMT400021324	Parent	PGSC0003DMG400008269	Source_id=RNASEQ51.11106.2	Mapping_depth=46.340446	Class=1	name="Tic62 protein"
PGSC0003DMT400078524	P1.A	QC0	121.952	181.132	151.542	-0.572619	0.290874	-1.96861	0.0489975	0.999994	ST4.03ch05	Cufflinks	mRNA	3584141	3587942	.	+	.	ID=PGSC0003DMT400078524	Parent	PGSC0003DMG400030568	Source_id=RNASEQ53.3848.1	Mapping_depth=37.697429	Class=1	name="GABA-specific permease"
PGSC0003DMT400049451	P1.A	QC0	208.366	302.792	255.579	-0.535418	0.272089	-1.96781	0.0490904	0.999994	ST4.03ch10	Cufflinks	mRNA	51405993	51412491	.	-	.	ID=PGSC0003DMT400049451	Parent	PGSC0003DMG401019213	Source_id=RNASEQ58.3915.0	Mapping_depth=530.144446	Class=1	name="BRI1-KD interacting protein 130"
PGSC0003DMT400009626	P1.A	QC0	2.27345	11.0845	6.67897	-2.32607	1.18217	-1.96763	0.0491101	0.999994	ST4.03ch04	Cufflinks	mRNA	70304695	70307788	.	-	.	ID=PGSC0003DMT400009626	Parent	PGSC0003DMG400003757	Source_id=RNASEQ2.7519.0	Mapping_depth=18.278269	Class=2	name="Purple acid phosphatase"
PGSC0003DMT400049067	P1.A	QC0	50.991	24.8539	37.9225	1.04065	0.528981	1.96728	0.0491511	0.999994	ST4.03ch01	GLEAN	mRNA	7012802	7015600	.	-	.	ID=PGSC0003DMT400049067	Parent	PGSC0003DMG400019072	Source_id=PGSC0003DMG000025048	Class=2	name="M18S-3Ap"
PGSC0003DMT400050024	P1.A	QC0	10.5539	28.8751	19.7145	-1.44977	0.736963	-1.96722	0.0491581	0.999994	ST4.03ch01	Cufflinks	mRNA	74981030	74982054	.	-	.	ID=PGSC0003DMT400050024	Parent	PGSC0003DMG400019437	Source_id=RNASEQ66.5546.0	Mapping_depth=20171.991429	Class=1	name="Pathogen-and wound-inducible antifungal protein CBP20"
PGSC0003DMT400004997	P1.A	QC0	15.5479	0.603543	8.07573	4.69238	2.38625	1.96642	0.0492496	0.999994	ST4.03ch11	Cufflinks	mRNA	5977208	5983116	.	+	.	ID=PGSC0003DMT400004997	Parent	PGSC0003DMG400001976	Source_id=RNASEQ55.1964.1	Mapping_depth=18.404746	Class=2	name="Myo-inositol oxygenase"
PGSC0003DMT400029188	P1.A	QC0	22.5043	4.79258	13.6484	2.22854	1.13405	1.96511	0.0494017	0.999994	ST4.03ch07	Cufflinks	mRNA	1698348	1702228	.	-	.	ID=PGSC0003DMT400029188	Parent	PGSC0003DMG402011224	Source_id=RNASEQ45.3542.0	Mapping_depth=42.927848	Class=1	name="N-acetyltransferase"
PGSC0003DMT400063155	P1.A	QC0	46.8	93.5922	70.1961	-0.994923	0.506355	-1.96487	0.0494289	0.999994	ST4.03ch03	Cufflinks	mRNA	55666624	55668451	.	+	.	ID=PGSC0003DMT400063155	Parent	PGSC0003DMG400024562	Source_id=RNASEQ53.6605.0	Mapping_depth=199.443034	Class=1	name="Conserved gene of unknown function"
PGSC0003DMT400069757	P1.A	QC0	170.605	123.998	147.302	0.461637	0.234993	1.96447	0.0494752	0.999994	ST4.03ch05	Cufflinks	mRNA	47980608	47984023	.	+	.	ID=PGSC0003DMT400069757	Parent	PGSC0003DMG400027128	Source_id=RNASEQ34.11131.1	Mapping_depth=181.176457	Class=1	name="Binding protein"
PGSC0003DMT400028704	P1.A	QC0	9.15518	31.8778	20.5165	-1.78841	0.910564	-1.96407	0.0495223	0.999994	ST4.03ch10	Cufflinks	mRNA	54764413	54768296	.	+	.	ID=PGSC0003DMT400028704	Parent	PGSC0003DMG400011046	Source_id=RNASEQ63.1247.2	Mapping_depth=35.765468	Class=1	name="PHAP2B protein"
PGSC0003DMT400079598	P1.A	QC0	24.8995	3.91096	14.4052	2.6662	1.35789	1.96349	0.0495888	0.999994	ST4.03ch05	Cufflinks	mRNA	8201339	8204025	.	-	.	ID=PGSC0003DMT400079598	Parent	PGSC0003DMG400030993	Source_id=RNASEQ37.2949.0	Mapping_depth=30.216486	Class=1	name="Conserved gene of unknown function"
PGSC0003DMT400063758	P1.A	QC0	13.3693	38.8397	26.1045	-1.55752	0.794948	-1.95928	0.0500806	0.999994	ST4.03ch01	Cufflinks	mRNA	77840192	77841845	.	-	.	ID=PGSC0003DMT400063758	Parent	PGSC0003DMG400024777	Source_id=RNASEQ37.1096.1	Mapping_depth=86.315305	Class=1	name="Kinesin heavy chain"
PGSC0003DMT400012208	P1.A	QC0	1166.61	1445.89	1306.25	-0.308887	0.157662	-1.95917	0.0500931	0.999994	ST4.03ch08	Cufflinks	mRNA	52793968	52799142	.	+	.	ID=PGSC0003DMT400012208	Parent	PGSC0003DMG400004784	Source_id=RNASEQ3.4227.0	Mapping_depth=3144.125934	Class=1	name="Heat shock protein 70 (HSP70)-interacting protein"
PGSC0003DMT400069333	P1.A	QC0	36.8157	19.2195	28.0176	0.945907	0.482837	1.95906	0.0501058	0.999994	ST4.03ch06	GLEAN	mRNA	52914694	52916993	.	-	.	ID=PGSC0003DMT400069333	Parent	PGSC0003DMG400026970	Source_id=PGSC0003DMG000035203	Class=2	name="P40"
PGSC0003DMT400013169	P1.A	QC0	199.112	141.36	170.236	0.490349	0.250352	1.95864	0.0501549	0.999994	ST4.03ch04	Cufflinks	mRNA	69584268	69586719	.	-	.	ID=PGSC0003DMT400013169	Parent	PGSC0003DMG400005144	Source_id=RNASEQ28.5571.0	Mapping_depth=143.947798	Class=1	name="Uncharacterized membrane protein"
PGSC0003DMT400038291	P1.A	QC0	79.1685	36.8565	58.0125	1.09874	0.56112	1.95812	0.0502157	0.999994	ST4.03ch08	Cufflinks	mRNA	44122737	44123682	.	-	.	ID=PGSC0003DMT400038291	Parent	PGSC0003DMG400014776	Source_id=RNASEQ54.4405.0	Mapping_depth=458.424823	Class=1	name="Tyramine hydroxycinnamoyl transferase"
PGSC0003DMT400031919	P1.A	QC0	36.0785	62.2231	49.1508	-0.785575	0.401308	-1.95754	0.0502842	0.999994	ST4.03ch08	Cufflinks	mRNA	56533720	56536101	.	+	.	ID=PGSC0003DMT400031919	Parent	PGSC0003DMG402012244	Source_id=RNASEQ47.7108.2	Mapping_depth=116.778541	Class=1	name="Kinase"
PGSC0003DMT400044167	P1.A	QC0	20.3423	39.3732	29.8577	-0.948734	0.484789	-1.95701	0.0503467	0.999994	ST4.03ch09	Cufflinks	mRNA	57000291	57004038	.	-	.	ID=PGSC0003DMT400044167	Parent	PGSC0003DMG400017145	Source_id=RNASEQ2.4240.2	Mapping_depth=72.573498	Class=1	name="Conserved gene of unknown function"
PGSC0003DMT400033851	P1.A	QC0	12.1298	35.4998	23.8148	-1.56794	0.801442	-1.9564	0.0504177	0.999994	ST4.03ch07	Cufflinks	mRNA	38676047	38677116	.	+	.	ID=PGSC0003DMT400033851	Parent	PGSC0003DMG400013007	Source_id=RNASEQ38.622.0	Mapping_depth=142.149784	Class=1	name="Conserved gene of unknown function"
PGSC0003DMT400003982	P1.A	QC0	884.239	1214.44	1049.34	-0.457287	0.233816	-1.95575	0.0504943	0.999994	ST4.03ch02	Cufflinks	mRNA	38474706	38479186	.	-	.	ID=PGSC0003DMT400003982	Parent	PGSC0003DMG400001566	Source_id=RNASEQ48.4531.1	Mapping_depth=263.299392	Class=1	name="Conserved gene of unknown function"
PGSC0003DMT400060263	P1.A	QC0	21.6057	54.95	38.2778	-1.35071	0.690661	-1.95567	0.0505038	0.999994	ST4.03ch05	Cufflinks	mRNA	51985882	51989780	.	+	.	ID=PGSC0003DMT400060263	Parent	PGSC0003DMG400023441	Source_id=RNASEQ15.8234.1	Mapping_depth=27.022888	Class=1	name="Osmotic stress-activated protein kinase"
PGSC0003DMT400001858	P1.A	QC0	31.9525	15.907	23.9298	1.0114	0.517333	1.95503	0.050579	0.999994	ST4.03ch07	Cufflinks	mRNA	44932752	44935572	.	+	.	ID=PGSC0003DMT400001858	Parent	PGSC0003DMG400000696	Source_id=RNASEQ12.2414.0	Mapping_depth=43.010181	Class=1	name="Conserved gene of unknown function"
PGSC0003DMT400052248	P1.A	QC0	8.48379	23.4082	15.946	-1.48197	0.758435	-1.95399	0.050703	0.999994	ST4.03ch02	Cufflinks	mRNA	47740967	47742850	.	+	.	ID=PGSC0003DMT400052248	Parent	PGSC0003DMG400020268	Source_id=RNASEQ9.1982.1	Mapping_depth=241.407637	Class=1	name="F-box protein SKIP14"
PGSC0003DMT400018218	P1.A	QC0	4329.61	3303.06	3816.34	0.390467	0.200028	1.95206	0.0509312	0.999994	ST4.03ch07	Cufflinks	mRNA	52583927	52585110	.	+	.	ID=PGSC0003DMT400018218	Parent	PGSC0003DMG400007073	Source_id=RNASEQ5.4983.0	Mapping_depth=3550.090236	Class=1	name="Epidermis-specific secreted glycoprotein EP1"
PGSC0003DMT400055608	P1.A	QC0	374.333	292.719	333.526	0.355922	0.182467	1.95061	0.0511032	0.999994	ST4.03ch06	Cufflinks	mRNA	35812536	35819547	.	+	.	ID=PGSC0003DMT400055608	Parent	PGSC0003DMG400021595	Source_id=RNASEQ17.4744.0	Mapping_depth=1192.968246	Class=1	name="Ted2"
PGSC0003DMT400034193	P1.A	QC0	34.2393	9.02612	21.6327	1.91731	0.98328	1.94991	0.051187	0.999994	ST4.03ch10	Cufflinks	mRNA	3823680	3824737	.	-	.	ID=PGSC0003DMT400034193	Parent	PGSC0003DMG400013144	Source_id=RNASEQ62.563.0	Mapping_depth=117.098299	Class=1	name="Conserved gene of unknown function"
PGSC0003DMT400059782	P1.A	QC0	87.4739	120.03	103.752	-0.456904	0.234342	-1.94973	0.0512083	0.999994	ST4.03ch06	Cufflinks	mRNA	8451962	8461527	.	+	.	ID=PGSC0003DMT400059782	Parent	PGSC0003DMG400023248	Source_id=RNASEQ27.3630.0	Mapping_depth=134.183002	Class=1	name="Zinc finger protein"
PGSC0003DMT400021082	P1.A	QC0	0	11.938	5.96901	-5.92147	3.03962	-1.9481	0.0514033	0.999994	ST4.03ch10	Cufflinks	mRNA	58390632	58393960	.	-	.	ID=PGSC0003DMT400021082	Parent	PGSC0003DMG400008164	Source_id=RNASEQ61.6920.1	Mapping_depth=111.750547	Class=2	name="Triacylglycerol lipase SDP1"
PGSC0003DMT400051838	P1.A	QC0	190.634	139.958	165.296	0.446294	0.229097	1.94806	0.0514076	0.999994	ST4.03ch06	Cufflinks	mRNA	59193490	59197152	.	+	.	ID=PGSC0003DMT400051838	Parent	PGSC0003DMG400020118	Source_id=RNASEQ10.48.0	Mapping_depth=23.276188	Class=1	name="Oxidoreductase"
PGSC0003DMT400076705	P1.A	QC0	13.0292	38.9175	25.9734	-1.57774	0.8111	-1.94518	0.0517529	0.999994	ST4.03ch10	Cufflinks	mRNA	57993307	57994678	.	+	.	ID=PGSC0003DMT400076705	Parent	PGSC0003DMG400029830	Source_id=RNASEQ10.5180.0	Mapping_depth=12089.637029	Class=1	name="Glucan endo-1,3-beta-D-glucosidase"
PGSC0003DMT400062565	P1.A	QC0	611.603	491.183	551.393	0.31558	0.162292	1.94453	0.051832	0.999994	ST4.03ch09	Cufflinks	mRNA	31630062	31634834	.	-	.	ID=PGSC0003DMT400062565	Parent	PGSC0003DMG400024346	Source_id=RNASEQ16.5130.0	Mapping_depth=965.487179	Class=1	name="Ripening regulated protein"
PGSC0003DMT400016424	P1.A	QC0	229.31	416.054	322.682	-0.858263	0.441412	-1.94436	0.0518521	0.999994	ST4.03ch04	Cufflinks	mRNA	63558530	63561520	.	-	.	ID=PGSC0003DMT400016424	Parent	PGSC0003DMG400006416	Source_id=RNASEQ67.1263.1	Mapping_depth=98.045180	Class=1	name="5'-adenylylsulfate reductase-like 4"
PGSC0003DMT400016194	P1.A	QC0	0	11.7771	5.88853	-5.90166	3.03599	-1.9439	0.0519077	0.999994	ST4.03ch01	Cufflinks	mRNA	66665486	66666762	.	+	.	ID=PGSC0003DMT400016194	Parent	PGSC0003DMG400006330	Source_id=RNASEQ7.788.1	Mapping_depth=117.427335	Class=1	name="Conserved gene of unknown function"
PGSC0003DMT400023008	P1.A	QC0	43.568	9.36181	26.4649	2.21921	1.14296	1.94164	0.0521807	0.999994	ST4.03ch09	Cufflinks	mRNA	1738955	1741404	.	-	.	ID=PGSC0003DMT400023008	Parent	PGSC0003DMG400008907	Source_id=RNASEQ1.1615.3	Mapping_depth=116.022309	Class=1	name="Protein kinase"
PGSC0003DMT400049562	P1.A	QC0	143.777	98.5279	121.152	0.545461	0.28093	1.94163	0.0521822	0.999994	ST4.03ch07	Cufflinks	mRNA	53622670	53624265	.	-	.	ID=PGSC0003DMT400049562	Parent	PGSC0003DMG400019253	Source_id=RNASEQ17.6200.1	Mapping_depth=31.470251	Class=1	name="S-adenosylmethionine-dependent methyltransferase"
PGSC0003DMT400054830	P1.A	QC0	104.544	142.011	123.278	-0.442096	0.227958	-1.93938	0.0524555	0.999994	ST4.03ch10	Cufflinks	mRNA	2730286	2731298	.	+	.	ID=PGSC0003DMT400054830	Parent	PGSC0003DMG400021284	Source_id=RNASEQ53.820.0	Mapping_depth=238.538993	Class=1	name="Conserved gene of unknown function"
PGSC0003DMT400076685	P1.A	QC0	150.296	225.444	187.87	-0.58158	0.299891	-1.93931	0.0524642	0.999994	ST4.03ch10	Cufflinks	mRNA	57878454	57880800	.	+	.	ID=PGSC0003DMT400076685	Parent	PGSC0003DMG400029822	Source_id=RNASEQ10.5050.6	Mapping_depth=21.389949	Class=2	name="Replication factor A"
PGSC0003DMT400049315	P1.A	QC0	34.9077	13.1998	24.0538	1.39369	0.71893	1.93856	0.0525546	0.999994	ST4.03ch10	GLEAN	mRNA	49871695	49874535	.	-	.	ID=PGSC0003DMT400049315	Parent	PGSC0003DMG400019167	Source_id=PGSC0003DMG000025154	Class=2	name="ATP binding protein"
PGSC0003DMT400017111	P1.A	QC0	0	11.6873	5.84367	-5.89077	3.03995	-1.93779	0.0526493	0.999994	ST4.03ch10	Cufflinks	mRNA	48978066	48982521	.	+	.	ID=PGSC0003DMT400017111	Parent	PGSC0003DMG400006678	Source_id=RNASEQ1.2810.1	Mapping_depth=94.741940	Class=1	name="Aspartate aminotransferase"
PGSC0003DMT400042641	P1.A	QC0	1.25898	10.813	6.03599	-3.03489	1.56724	-1.93645	0.052812	0.999994	ST4.03ch06	Cufflinks	mRNA	49323065	49324328	.	-	.	ID=PGSC0003DMT400042641	Parent	PGSC0003DMG400016535	Source_id=RNASEQ4.2655.0	Mapping_depth=52.955819	Class=1	name="Mitochondrial carnitine/acylcarnitine carrier protein"
PGSC0003DMT400041633	P1.A	QC0	510.564	278.063	394.313	0.876831	0.452927	1.93592	0.0528771	0.999994	ST4.03ch11	Cufflinks	mRNA	2401549	2402875	.	+	.	ID=PGSC0003DMT400041633	Parent	PGSC0003DMG400016140	Source_id=RNASEQ27.1736.0	Mapping_depth=5049.125848	Class=1	name="Mitochondrial dicarboxylate carrier protein"
PGSC0003DMT400023193	P1.A	QC0	23.3184	2.3733	12.8458	3.29085	1.70005	1.93574	0.0528997	0.999994	ST4.03ch01	Cufflinks	mRNA	61847861	61849980	.	+	.	ID=PGSC0003DMT400023193	Parent	PGSC0003DMG400008985	Source_id=RNASEQ56.5878.1	Mapping_depth=1105.504923	Class=1	name="Basic 7S globulin 2 small subunit"
PGSC0003DMT400009302	P1.A	QC0	45.3436	15.9347	30.6391	1.50956	0.780544	1.93399	0.0531149	0.999994	ST4.03ch02	GLEAN	mRNA	40080334	40085985	.	+	.	ID=PGSC0003DMT400009302	Parent	PGSC0003DMG400003612	Source_id=PGSC0003DMG000004479	Class=2	name="Glycosyltransferase"
PGSC0003DMT400054519	P1.A	QC0	145.88	247.795	196.837	-0.762265	0.395334	-1.92816	0.0538356	0.999994	ST4.03ch02	Cufflinks	mRNA	29748543	29754357	.	+	.	ID=PGSC0003DMT400054519	Parent	PGSC0003DMG400021160	Source_id=RNASEQ52.8661.1	Mapping_depth=1091.615910	Class=2	name="Lupus la ribonucleoprotein"
PGSC0003DMT400022810	P1.A	QC0	10.2564	0	5.12821	5.9521	3.08747	1.92782	0.0538772	0.999994	ST4.03ch09	Cufflinks	mRNA	2039527	2045142	.	+	.	ID=PGSC0003DMT400022810	Parent	PGSC0003DMG400008850	Source_id=RNASEQ1.1867.0	Mapping_depth=92.763593	Class=1	name="Short-chain dehydrogenase"
PGSC0003DMT400052546	P1.A	QC0	1.68956	15.6235	8.65653	-3.18595	1.65275	-1.92766	0.053897	0.999994	ST4.03ch12	Cufflinks	mRNA	11639499	11648140	.	-	.	ID=PGSC0003DMT400052546	Parent	PGSC0003DMG400020389	Source_id=RNASEQ22.9999.0	Mapping_depth=21.143557	Class=1	name="HUA enhancer 2"
PGSC0003DMT400075611	P1.A	QC0	17795	23308.2	20551.6	-0.389366	0.202039	-1.92718	0.0539571	0.999994	ST4.03ch12	Cufflinks	mRNA	57454332	57458059	.	+	.	ID=PGSC0003DMT400075611	Parent	PGSC0003DMG400029408	Source_id=RNASEQ62.8599.0	Mapping_depth=59300.969493	Class=1	name="Catalase"
PGSC0003DMT400004778	P1.A	QC0	119.666	67.8141	93.74	0.816541	0.423961	1.92598	0.0541064	0.999994	ST4.03ch04	Cufflinks	mRNA	51165288	51166839	.	-	.	ID=PGSC0003DMT400004778	Parent	PGSC0003DMG400001895	Source_id=RNASEQ8.2871.0	Mapping_depth=212.145619	Class=2	name="Conserved gene of unknown function"
PGSC0003DMT400031211	P1.A	QC0	9.63284	22.7766	16.2047	-1.24564	0.647366	-1.92417	0.0543327	0.999994	ST4.03ch03	Cufflinks	mRNA	22439527	22446901	.	-	.	ID=PGSC0003DMT400031211	Parent	PGSC0003DMG401011958	Source_id=RNASEQ26.2556.2	Mapping_depth=12.509794	Class=1	name="Binding protein"
PGSC0003DMT400051083	P1.A	QC0	31.5323	50.7186	41.1255	-0.685965	0.356873	-1.92215	0.0545863	0.999994	ST4.03ch02	Cufflinks	mRNA	7667933	7672590	.	+	.	ID=PGSC0003DMT400051083	Parent	PGSC0003DMG400019836	Source_id=RNASEQ39.3424.1	Mapping_depth=6.833894	Class=1	name="Pentatricopeptide repeat-containing protein"
PGSC0003DMT400000804	P1.A	QC0	0	11.4757	5.73783	-5.86425	3.05392	-1.92024	0.054828	0.999994	ST4.03ch12	Cufflinks	mRNA	4097342	4100971	.	+	.	ID=PGSC0003DMT400000804	Parent	PGSC0003DMG400000298	Source_id=RNASEQ47.4725.2	Mapping_depth=19.868960	Class=1	name="Transferase, transferring pentosyl groups"
PGSC0003DMT400047174	P1.A	QC0	1.28288	10.8269	6.05489	-3.17956	1.65601	-1.92001	0.0548561	0.999994	ST4.03ch07	Cufflinks	mRNA	49000868	49002579	.	-	.	ID=PGSC0003DMT400047174	Parent	PGSC0003DMG400018311	Source_id=RNASEQ37.3401.0	Mapping_depth=137.999670	Class=1	name="Conserved gene of unknown function"
PGSC0003DMT400009488	P1.A	QC0	9.88252	0	4.94126	5.9009	3.0756	1.91862	0.0550326	0.999994	ST4.03ch04	Cufflinks	mRNA	70064666	70068131	.	+	.	ID=PGSC0003DMT400009488	Parent	PGSC0003DMG400003698	Source_id=RNASEQ2.7354.4	Mapping_depth=18.055955	Class=1	name="Inositol-pentakisphosphate 2-kinase"
PGSC0003DMT400032025	P1.A	QC0	124.58	168.35	146.465	-0.430577	0.22468	-1.9164	0.0553137	0.999994	ST4.03ch08	Cufflinks	mRNA	55867759	55873590	.	+	.	ID=PGSC0003DMT400032025	Parent	PGSC0003DMG400012287	Source_id=RNASEQ47.7756.1	Mapping_depth=105.643526	Class=1	name="Leucine-rich repeat family protein"
PGSC0003DMT400009194	P1.A	QC0	104.818	60.6734	82.7455	0.785461	0.41003	1.91562	0.0554136	0.999994	ST4.03ch02	Cufflinks	mRNA	39306410	39308204	.	-	.	ID=PGSC0003DMT400009194	Parent	PGSC0003DMG402003567	Source_id=RNASEQ17.2657.3	Mapping_depth=51.527806	Class=1	name="Ferredoxin--NADP reductase, leaf-type isozyme, chloroplastic"
PGSC0003DMT400081441	P1.A	QC0	707.481	1047.92	877.701	-0.565707	0.295409	-1.91499	0.0554932	0.999994	ST4.03ch09	Cufflinks	mRNA	53047991	53049776	.	-	.	ID=PGSC0003DMT400081441	Parent	PGSC0003DMG400031840	Source_id=RNASEQ18.4330.0	Mapping_depth=363.057111	Class=4	name="Glycosyltransferase, CAZy family GT8"
PGSC0003DMT400070378	P1.A	QC0	26.3641	60.0556	43.2098	-1.18253	0.618114	-1.91313	0.0557315	0.999994	ST4.03ch11	Cufflinks	mRNA	4242916	4250552	.	+	.	ID=PGSC0003DMT400070378	Parent	PGSC0003DMG400027362	Source_id=RNASEQ5.4283.1	Mapping_depth=67.749798	Class=2	name="Glu-rich protein"
PGSC0003DMT400064877	P1.A	QC0	15.7123	4.20071	9.9565	1.89021	0.988295	1.9126	0.0557995	0.999994	ST4.03ch01	Cufflinks	mRNA	85740215	85741666	.	-	.	ID=PGSC0003DMT400064877	Parent	PGSC0003DMG400025191	Source_id=RNASEQ33.3830.0	Mapping_depth=22.800000	Class=1	name="Dehydration-responsive protein RD22"
PGSC0003DMT400065843	P1.A	QC0	0	11.7285	5.86426	-5.89578	3.0828	-1.91247	0.0558154	0.999994	ST4.03ch03	Cufflinks	mRNA	49152065	49158071	.	+	.	ID=PGSC0003DMT400065843	Parent	PGSC0003DMG400025629	Source_id=RNASEQ61.2897.1	Mapping_depth=53.144215	Class=1	name="Conserved gene of unknown function"
PGSC0003DMT400056540	P1.A	QC0	11.9721	26.7506	19.3614	-1.15731	0.605676	-1.91078	0.0560328	0.999994	ST4.03ch10	Cufflinks	mRNA	44422249	44422857	.	-	.	ID=PGSC0003DMT400056540	Parent	PGSC0003DMG400021978	Source_id=RNASEQ40.4425.0	Mapping_depth=80.347563	Class=1	name="Auxin-induced SAUR"
PGSC0003DMT400065185	P1.A	QC0	18.3707	39.9268	29.1487	-1.12497	0.588817	-1.91056	0.0560613	0.999994	ST4.03ch03	Cufflinks	mRNA	53173791	53177784	.	-	.	ID=PGSC0003DMT400065185	Parent	PGSC0003DMG400025334	Source_id=RNASEQ19.2882.5	Mapping_depth=28.451487	Class=1	name="Nitrate transporter"
PGSC0003DMT400063182	P1.A	QC0	237.195	321.767	279.481	-0.442447	0.231621	-1.91022	0.0561046	0.999994	ST4.03ch03	Cufflinks	mRNA	53664130	53668654	.	-	.	ID=PGSC0003DMT400063182	Parent	PGSC0003DMG400024575	Source_id=RNASEQ53.4629.0	Mapping_depth=516.918811	Class=1	name="Microtubule-associated protein TORTIFOLIA1"
PGSC0003DMT400020201	P1.A	QC0	4.00639	13.1885	8.59745	-1.73554	0.910652	-1.90582	0.0566732	0.999994	ST4.03ch12	Cufflinks	mRNA	1524350	1529909	.	+	.	ID=PGSC0003DMT400020201	Parent	PGSC0003DMG400007808	Source_id=RNASEQ24.4044.0	Mapping_depth=13.844654	Class=1	name="Conserved gene of unknown function"
PGSC0003DMT400038193	P1.A	QC0	584.545	791.163	687.854	-0.438359	0.230033	-1.90563	0.0566977	0.999994	ST4.03ch01	Cufflinks	mRNA	6528224	6536021	.	-	.	ID=PGSC0003DMT400038193	Parent	PGSC0003DMG400014730	Source_id=RNASEQ46.6509.0	Mapping_depth=257.366477	Class=1	name="ATP binding protein"
PGSC0003DMT400008123	P1.A	QC0	121.081	279.868	200.474	-1.21192	0.636119	-1.90517	0.0567576	0.999994	ST4.03ch08	Cufflinks	mRNA	23893655	23898398	.	+	.	ID=PGSC0003DMT400008123	Parent	PGSC0003DMG400003133	Source_id=RNASEQ1.285.1	Mapping_depth=57.736705	Class=1	name="Pentatricopeptide repeat-containing protein"
PGSC0003DMT400075789	P1.A	QC0	0.427627	10.74	5.58383	-4.80723	2.52441	-1.9043	0.0568713	0.999994	ST4.03ch04	Cufflinks	mRNA	2682200	2683926	.	-	.	ID=PGSC0003DMT400075789	Parent	PGSC0003DMG400029468	Source_id=RNASEQ56.10387.3	Mapping_depth=9.947215	Class=1	name="Cleavage and polyadenylation specificity factor"
PGSC0003DMT400071480	P1.A	QC0	83.3216	163.088	123.205	-0.963956	0.506694	-1.90244	0.0571132	0.999994	ST4.03ch03	Cufflinks	mRNA	941408	945520	.	+	.	ID=PGSC0003DMT400071480	Parent	PGSC0003DMG402027811	Source_id=RNASEQ48.2393.0	Mapping_depth=41.967123	Class=1	name="Leucine-rich repeat family protein / protein kinase family protein"
PGSC0003DMT400067302	P1.A	QC0	119.747	81.4532	100.6	0.554655	0.291648	1.9018	0.0571972	0.999994	ST4.03ch07	Cufflinks	mRNA	47259693	47262414	.	-	.	ID=PGSC0003DMT400067302	Parent	PGSC0003DMG400026172	Source_id=RNASEQ19.4159.0	Mapping_depth=40.620867	Class=2	name="Pentatricopeptide repeat-containing protein"
PGSC0003DMT400031873	P1.A	QC0	28.5705	64.5245	46.5475	-1.1727	0.616909	-1.90093	0.0573118	0.999994	ST4.03ch08	Cufflinks	mRNA	56772101	56781950	.	+	.	ID=PGSC0003DMT400031873	Parent	PGSC0003DMG400012226	Source_id=RNASEQ47.6869.3	Mapping_depth=18.853760	Class=1	name="Ubiquitin carboxyl-terminal hydrolase family protein"
PGSC0003DMT400057248	P1.A	QC0	51.6	116.729	84.1644	-1.17632	0.619549	-1.89866	0.0576086	0.999994	ST4.03ch07	Cufflinks	mRNA	56479258	56488637	.	+	.	ID=PGSC0003DMT400057248	Parent	PGSC0003DMG402022236	Source_id=RNASEQ42.5363.0	Mapping_depth=16.842489	Class=1	name="GTP-binding protein"
PGSC0003DMT400066588	P1.A	QC0	212.113	114.977	163.545	0.882664	0.46491	1.89857	0.0576212	0.999994	ST4.03ch01	Cufflinks	mRNA	84367850	84369855	.	-	.	ID=PGSC0003DMT400066588	Parent	PGSC0003DMG400025884	Source_id=RNASEQ3.10060.0	Mapping_depth=379.935194	Class=1	name="U-box domain-containing protein 25"
PGSC0003DMT400008124	P1.A	QC0	121.509	280.477	200.993	-1.20996	0.637554	-1.89782	0.0577203	0.999994	ST4.03ch08	Cufflinks	mRNA	23893655	23898398	.	+	.	ID=PGSC0003DMT400008124	Parent	PGSC0003DMG400003133	Source_id=RNASEQ1.285.2	Mapping_depth=124.421422	Class=1	name="Pentatricopeptide repeat-containing protein"
PGSC0003DMT400067977	P1.A	QC0	14.6493	5.08522	9.86725	1.52859	0.805506	1.89767	0.0577393	0.999994	ST4.03ch09	Cufflinks	mRNA	59385823	59386293	.	-	.	ID=PGSC0003DMT400067977	Parent	PGSC0003DMG404026432	Source_id=RNASEQ35.670.0	Mapping_depth=5.619461	Class=2	name="Tir-nbs-lrr resistance protein"
PGSC0003DMT400020527	P1.A	QC0	9.25081	21.9092	15.58	-1.22638	0.646396	-1.89725	0.0577948	0.999994	ST4.03ch04	Cufflinks	mRNA	67954793	67959556	.	+	.	ID=PGSC0003DMT400020527	Parent	PGSC0003DMG400007953	Source_id=RNASEQ58.4884.0	Mapping_depth=27.992906	Class=1	name="Transcription factor"
PGSC0003DMT400071828	P1.A	QC0	103.798	70.7541	87.2759	0.550532	0.290178	1.89722	0.0577985	0.999994	ST4.03ch09	Cufflinks	mRNA	31160398	31165356	.	-	.	ID=PGSC0003DMT400071828	Parent	PGSC0003DMG400027945	Source_id=RNASEQ5.668.2	Mapping_depth=144.734337	Class=1	name="RIN4c protein"
PGSC0003DMT400010408	P1.A	QC0	530.19	662.796	596.493	-0.321362	0.169414	-1.89691	0.0578405	0.999994	ST4.03ch06	Cufflinks	mRNA	51230550	51236191	.	+	.	ID=PGSC0003DMT400010408	Parent	PGSC0003DMG402004066	Source_id=RNASEQ30.3902.1	Mapping_depth=207.180660	Class=1	name="Conserved gene of unknown function"
PGSC0003DMT400030410	P1.A	QC0	141.463	187.631	164.547	-0.403776	0.212923	-1.89635	0.0579137	0.999994	ST4.03ch05	Cufflinks	mRNA	47432375	47434899	.	-	.	ID=PGSC0003DMT400030410	Parent	PGSC0003DMG400011644	Source_id=RNASEQ45.2259.1	Mapping_depth=185.018096	Class=1	name="Elongation factor"
PGSC0003DMT400022217	P1.A	QC0	19.5804	51.4797	35.53	-1.39552	0.737219	-1.89295	0.0583647	0.999994	ST4.03ch12	GLEAN	mRNA	58820811	58827381	.	-	.	ID=PGSC0003DMT400022217	Parent	PGSC0003DMG400008622	Source_id=PGSC0003DMG000011029	Class=2	name="D1 protease"
PGSC0003DMT400008125	P1.A	QC0	121.509	279.571	200.54	-1.2053	0.637439	-1.89084	0.0586456	0.999994	ST4.03ch08	Cufflinks	mRNA	23893655	23898398	.	+	.	ID=PGSC0003DMT400008125	Parent	PGSC0003DMG400003133	Source_id=RNASEQ1.285.3	Mapping_depth=53.420778	Class=1	name="Pentatricopeptide repeat-containing protein"
PGSC0003DMT400066734	P1.A	QC0	33.7109	11.0349	22.3729	1.61262	0.853361	1.88973	0.0587943	0.999994	ST4.03ch01	Cufflinks	mRNA	85361089	85363180	.	-	.	ID=PGSC0003DMT400066734	Parent	PGSC0003DMG400025931	Source_id=RNASEQ3.11156.2	Mapping_depth=229.329274	Class=1	name="GTP-binding protein alpha subunit, gna"
PGSC0003DMT400063183	P1.A	QC0	237.871	319.355	278.613	-0.427565	0.226286	-1.88949	0.0588263	0.999994	ST4.03ch03	Cufflinks	mRNA	53664130	53668654	.	-	.	ID=PGSC0003DMT400063183	Parent	PGSC0003DMG400024575	Source_id=RNASEQ53.4629.1	Mapping_depth=48.611033	Class=1	name="Microtubule-associated protein TORTIFOLIA1"
PGSC0003DMT400051190	P1.A	QC0	161.321	57.784	109.553	1.48042	0.784092	1.88807	0.059016	0.999994	ST4.03ch10	Cufflinks	mRNA	5630304	5632242	.	-	.	ID=PGSC0003DMT400051190	Parent	PGSC0003DMG400019882	Source_id=RNASEQ20.8865.0	Mapping_depth=203.863439	Class=1	name="UDP-glucose:glucosyltransferase"
PGSC0003DMT400014569	P1.A	QC0	0.427627	10.5145	5.47106	-4.77638	2.52987	-1.888	0.0590265	0.999994	ST4.03ch03	Cufflinks	mRNA	59316046	59318483	.	+	.	ID=PGSC0003DMT400014569	Parent	PGSC0003DMG400005704	Source_id=RNASEQ4.4188.1	Mapping_depth=507.211272	Class=1	name="Transcription initiation factor IIE alpha subunit family protein"
PGSC0003DMT400073887	P1.A	QC0	51.6076	86.6728	69.1402	-0.751344	0.398152	-1.88708	0.0591502	0.999994	ST4.03ch04	Cufflinks	mRNA	47052454	47055928	.	+	.	ID=PGSC0003DMT400073887	Parent	PGSC0003DMG400028710	Source_id=RNASEQ1.3235.0	Mapping_depth=155.969851	Class=1	name="Ammonium transporter 1 member 2"
PGSC0003DMT400082380	P1.A	QC0	64.0059	103.3	83.6532	-0.69593	0.368946	-1.88627	0.0592592	0.999994	ST4.03ch11	Cufflinks	mRNA	35260201	35262588	.	-	.	ID=PGSC0003DMT400082380	Parent	PGSC0003DMG400032506	Source_id=RNASEQ2.1078.0	Mapping_depth=37.649117	Class=6	name="Copper ion binding protein"
PGSC0003DMT400030409	P1.A	QC0	141.801	187.933	164.867	-0.402642	0.213501	-1.8859	0.0593085	0.999994	ST4.03ch05	Cufflinks	mRNA	47432375	47434899	.	-	.	ID=PGSC0003DMT400030409	Parent	PGSC0003DMG400011644	Source_id=RNASEQ45.2259.0	Mapping_depth=378.978478	Class=1	name="Elongation factor"
PGSC0003DMT400020894	P1.A	QC0	0.675825	17.1295	8.90264	-4.63855	2.46009	-1.88552	0.0593597	0.999994	ST4.03ch11	Cufflinks	mRNA	41458631	41459934	.	+	.	ID=PGSC0003DMT400020894	Parent	PGSC0003DMG400008090	Source_id=RNASEQ8.2101.0	Mapping_depth=89.456098	Class=1	name="Kinase"
PGSC0003DMT400070485	P1.A	QC0	26.6537	1.20709	13.9304	4.46583	2.37029	1.88409	0.0595531	0.999994	ST4.03ch11	Cufflinks	mRNA	44069117	44084483	.	+	.	ID=PGSC0003DMT400070485	Parent	PGSC0003DMG400027403	Source_id=RNASEQ28.713.1	Mapping_depth=17.225368	Class=2	name="ThiF family protein"
PGSC0003DMT400044763	P1.A	QC0	17.757	33.5794	25.6682	-0.911134	0.483648	-1.88388	0.0595813	0.999994	ST4.03ch07	Cufflinks	mRNA	43609053	43613440	.	-	.	ID=PGSC0003DMT400044763	Parent	PGSC0003DMG400017374	Source_id=RNASEQ16.8834.0	Mapping_depth=11.539255	Class=2	name="Pentatricopeptide repeat-containing protein"
PGSC0003DMT400029191	P1.A	QC0	178.036	236.337	207.187	-0.407217	0.216169	-1.88379	0.0595935	0.999994	ST4.03ch07	Cufflinks	mRNA	1717351	1723862	.	-	.	ID=PGSC0003DMT400029191	Parent	PGSC0003DMG400011225	Source_id=RNASEQ45.3557.0	Mapping_depth=343.257817	Class=2	name="Ankyrin repeat-rich protein"
PGSC0003DMT400049561	P1.A	QC0	143.124	99.1266	121.126	0.53007	0.281392	1.88374	0.0596002	0.999994	ST4.03ch07	Cufflinks	mRNA	53622670	53624265	.	-	.	ID=PGSC0003DMT400049561	Parent	PGSC0003DMG400019253	Source_id=RNASEQ17.6200.0	Mapping_depth=803.304217	Class=1	name="S-adenosylmethionine-dependent methyltransferase"
PGSC0003DMT400023058	P1.A	QC0	193.904	141.242	167.573	0.455977	0.24214	1.88311	0.0596849	0.999994	ST4.03ch09	GLEAN	mRNA	2090188	2092140	.	-	.	ID=PGSC0003DMT400023058	Parent	PGSC0003DMG400008927	Source_id=PGSC0003DMG000011444	Class=2	name="Pentatricopeptide repeat-containing protein, chloroplastic"
PGSC0003DMT400071219	P1.A	QC0	198.899	136.321	167.61	0.544489	0.289153	1.88305	0.0596937	0.999994	ST4.03ch10	Cufflinks	mRNA	48443026	48444121	.	+	.	ID=PGSC0003DMT400071219	Parent	PGSC0003DMG400027692	Source_id=RNASEQ58.9917.0	Mapping_depth=1697.198905	Class=1	name="Calcium-binding protein CAST"
PGSC0003DMT400041012	P1.A	QC0	0.314744	10.1795	5.24714	-4.72979	2.51328	-1.88192	0.0598468	0.999994	ST4.03ch04	Cufflinks	mRNA	43893793	43894822	.	-	.	ID=PGSC0003DMT400041012	Parent	PGSC0003DMG401015867	Source_id=RNASEQ31.4614.0	Mapping_depth=143.433005	Class=1	name="F-box family protein"
PGSC0003DMT400018345	P1.A	QC0	0.629488	7.79457	4.21203	-3.54491	1.88411	-1.88148	0.0599064	0.999994	ST4.03ch06	Cufflinks	mRNA	55146029	55147166	.	+	.	ID=PGSC0003DMT400018345	Parent	PGSC0003DMG400007125	Source_id=RNASEQ20.9390.1	Mapping_depth=154.400170	Class=1	name="Conserved gene of unknown function"
PGSC0003DMT400027174	P1.A	QC0	386.367	283.621	334.994	0.445666	0.236888	1.88133	0.0599264	0.999994	ST4.03ch01	Cufflinks	mRNA	4637077	4645541	.	-	.	ID=PGSC0003DMT400027174	Parent	PGSC0003DMG400010485	Source_id=RNASEQ65.2996.0	Mapping_depth=461.080469	Class=2	name="Poly(P)/ATP NAD kinase"
PGSC0003DMT400033683	P1.A	QC0	9.65083	0	4.82541	5.86297	3.11809	1.88031	0.060066	0.999994	ST4.03ch03	Cufflinks	mRNA	19807869	19812106	.	+	.	ID=PGSC0003DMT400033683	Parent	PGSC0003DMG400012937	Source_id=RNASEQ3.3715.4	Mapping_depth=22.652914	Class=2	name="Conserved gene of unknown function"
PGSC0003DMT400001405	P1.A	QC0	1381.81	1877.54	1629.67	-0.441963	0.235061	-1.88021	0.0600799	0.999994	ST4.03ch02	GLEAN	mRNA	47039080	47041322	.	+	.	ID=PGSC0003DMT400001405	Parent	PGSC0003DMG400000523	Source_id=PGSC0003DMG000000502	Class=2	name="Kinesin light chain"
PGSC0003DMT400018339	P1.A	QC0	203.238	128.465	165.852	0.660326	0.351341	1.87944	0.0601841	0.999994	ST4.03ch06	Cufflinks	mRNA	55116164	55117713	.	+	.	ID=PGSC0003DMT400018339	Parent	PGSC0003DMG400007122	Source_id=RNASEQ20.9345.0	Mapping_depth=5672.038710	Class=1	name="Arogenate dehydratase"
PGSC0003DMT400051194	P1.A	QC0	36.9687	11.6432	24.3059	1.66573	0.88665	1.87868	0.0602876	0.999994	ST4.03ch10	Cufflinks	mRNA	5614014	5617022	.	-	.	ID=PGSC0003DMT400051194	Parent	PGSC0003DMG400019884	Source_id=RNASEQ20.8877.0	Mapping_depth=87.361082	Class=1	name="WRKY transcription factor"
PGSC0003DMT400032336	P1.A	QC0	56.5792	91.7101	74.1447	-0.701538	0.373478	-1.87839	0.0603277	0.999994	ST4.03ch07	Cufflinks	mRNA	53266315	53267985	.	+	.	ID=PGSC0003DMT400032336	Parent	PGSC0003DMG400012421	Source_id=RNASEQ50.2068.1	Mapping_depth=33.846507	Class=2	name="Alpha-expansin 12"
PGSC0003DMT400051085	P1.A	QC0	31.9599	50.7186	41.3393	-0.667726	0.355493	-1.87831	0.0603386	0.999994	ST4.03ch02	Cufflinks	mRNA	7667933	7673272	.	+	.	ID=PGSC0003DMT400051085	Parent	PGSC0003DMG400019836	Source_id=RNASEQ39.3424.3	Mapping_depth=5.593107	Class=1	name="Pentatricopeptide repeat-containing protein"
PGSC0003DMT400031918	P1.A	QC0	162.405	233.285	197.845	-0.519071	0.276414	-1.87788	0.0603983	0.999994	ST4.03ch08	Cufflinks	mRNA	56532503	56536101	.	+	.	ID=PGSC0003DMT400031918	Parent	PGSC0003DMG402012244	Source_id=RNASEQ47.7108.1	Mapping_depth=50.267646	Class=1	name="Kinase"
PGSC0003DMT400071114	P1.A	QC0	199.583	140.657	170.12	0.503576	0.268538	1.87525	0.0607587	0.999994	ST4.03ch07	Cufflinks	mRNA	51754140	51760207	.	+	.	ID=PGSC0003DMT400071114	Parent	PGSC0003DMG400027653	Source_id=RNASEQ55.3388.1	Mapping_depth=313.817484	Class=2	name="Bystin"
PGSC0003DMT400029192	P1.A	QC0	87.3388	32.9784	60.1586	1.40365	0.748629	1.87496	0.0607988	0.999994	ST4.03ch07	GLEAN	mRNA	1758061	1759266	.	-	.	ID=PGSC0003DMT400029192	Parent	PGSC0003DMG400011226	Source_id=PGSC0003DMG000014297	Class=2	name="Sodium/potassium/calcium exchanger 6"
PGSC0003DMT400061942	P1.A	QC0	1599.05	1944.15	1771.6	-0.281421	0.15013	-1.87451	0.0608598	0.999994	ST4.03ch04	Cufflinks	mRNA	59881127	59884571	.	+	.	ID=PGSC0003DMT400061942	Parent	PGSC0003DMG400024107	Source_id=RNASEQ18.547.0	Mapping_depth=370.223215	Class=1	name="GT2 protein"
PGSC0003DMT400062337	P1.A	QC0	76.5039	30.554	53.529	1.32207	0.705504	1.87393	0.0609396	0.999994	ST4.03ch09	GLEAN	mRNA	1235025	1237340	.	-	.	ID=PGSC0003DMT400062337	Parent	PGSC0003DMG400024260	Source_id=PGSC0003DMG000031699	Class=2	name="Receptor protein kinase zmpk1"
PGSC0003DMT400008936	P1.A	QC0	20.6067	0.889987	10.7484	4.52918	2.41707	1.87383	0.0609536	0.999994	ST4.03ch01	Cufflinks	mRNA	2394073	2396834	.	-	.	ID=PGSC0003DMT400008936	Parent	PGSC0003DMG402003479	Source_id=RNASEQ18.3885.1	Mapping_depth=165.893361	Class=1	name="Oxidoreductase, 2OG-Fe(II) oxygenase family protein"
PGSC0003DMT400097233	P1.A	QC0	567.004	798.621	682.812	-0.49301	0.263115	-1.87375	0.0609653	0.999994	ST4.03ch03	GLEAN	mRNA	61238412	61239443	.	+	.	ID=PGSC0003DMT400097233	Parent	PGSC0003DMG400046804	Source_id=PGSC0003DMG000003087	Class=3	name="Mitochondrial substrate carrier family protein isoform 1"
PGSC0003DMT400017493	P1.A	QC0	85.0247	128.188	106.606	-0.588082	0.313856	-1.87373	0.0609678	0.999994	ST4.03ch01	Cufflinks	mRNA	65546499	65548874	.	+	.	ID=PGSC0003DMT400017493	Parent	PGSC0003DMG400006794	Source_id=RNASEQ52.2990.11	Mapping_depth=28.244666	Class=1	name="PHD finger family protein"
PGSC0003DMT400055242	P1.A	QC0	9.53794	0	4.76897	5.8463	3.12131	1.87303	0.0610644	0.999994	ST4.03ch02	Cufflinks	mRNA	42743990	42748866	.	-	.	ID=PGSC0003DMT400055242	Parent	PGSC0003DMG400021446	Source_id=RNASEQ38.2443.0	Mapping_depth=15.911186	Class=2	name="Adenylyl-sulfate kinase, chloroplastic"
PGSC0003DMT400035899	P1.A	QC0	15.7288	60.9597	38.3442	-1.9498	1.04196	-1.87129	0.0613052	0.999994	ST4.03ch04	Cufflinks	mRNA	22322074	22327197	.	+	.	ID=PGSC0003DMT400035899	Parent	PGSC0003DMG400013821	Source_id=RNASEQ42.4738.5	Mapping_depth=125.558586	Class=1	name="Potassium transporter"
PGSC0003DMT400083737	P1.A	QC0	336.219	538.304	437.262	-0.677181	0.362	-1.87067	0.0613913	0.999994	ST4.03ch01	Cufflinks	mRNA	82314789	82318067	.	+	.	ID=PGSC0003DMT400083737	Parent	PGSC0003DMG400033569	Source_id=RNASEQ56.6845.0	Mapping_depth=46.935866	Class=4	name="NPH3 (NON-PHOTOTROPIC HYPOCOTYL 3)"
PGSC0003DMT400055231	P1.A	QC0	61.2779	37.5352	49.4066	0.703729	0.376237	1.87044	0.0614227	0.999994	ST4.03ch02	Cufflinks	mRNA	42685630	42686681	.	-	.	ID=PGSC0003DMT400055231	Parent	PGSC0003DMG400021441	Source_id=RNASEQ38.2379.0	Mapping_depth=173.545627	Class=1	name="Ribosomal protein L12 family protein"
PGSC0003DMT400014553	P1.A	QC0	29.2916	6.92064	18.1061	2.07829	1.11166	1.86954	0.0615481	0.999994	ST4.03ch03	Cufflinks	mRNA	59450705	59454519	.	+	.	ID=PGSC0003DMT400014553	Parent	PGSC0003DMG400005697	Source_id=RNASEQ4.4072.0	Mapping_depth=19.737609	Class=1	name="Conserved gene of unknown function"
PGSC0003DMT400056037	P1.A	QC0	117.221	80.1757	98.6984	0.544964	0.291569	1.86907	0.0616124	0.999994	ST4.03ch12	Cufflinks	mRNA	41614768	41618045	.	+	.	ID=PGSC0003DMT400056037	Parent	PGSC0003DMG400021767	Source_id=RNASEQ52.6456.2	Mapping_depth=164.084098	Class=1	name="Putative Pepidyl-tRNA hydrolase family protein"
PGSC0003DMT400038853	P1.A	QC0	9.16036	0	4.58018	5.79173	3.10065	1.86791	0.061775	0.999994	ST4.03ch07	Cufflinks	mRNA	46044047	46045132	.	+	.	ID=PGSC0003DMT400038853	Parent	PGSC0003DMG400015015	Source_id=RNASEQ27.1242.1	Mapping_depth=47.054714	Class=1	name="WRKY transcription factor"
PGSC0003DMT400040576	P1.A	QC0	59.4649	28.7153	44.0901	1.05042	0.562785	1.86647	0.0619755	0.999994	ST4.03ch11	GLEAN	mRNA	1727561	1737153	.	+	.	ID=PGSC0003DMT400040576	Parent	PGSC0003DMG400015687	Source_id=PGSC0003DMG000020363	Class=2	name="Conserved gene of unknown function"
PGSC0003DMT400062936	P1.A	QC0	9.11402	0	4.55701	5.78455	3.10153	1.86506	0.0621725	0.999994	ST4.03ch03	GLEAN	mRNA	54266695	54267999	.	+	.	ID=PGSC0003DMT400062936	Parent	PGSC0003DMG400024494	Source_id=PGSC0003DMG000032186	Class=2	name="Phosphoglycerate mutase"
PGSC0003DMT400012213	P1.A	QC0	0	10.8728	5.43642	-5.7864	3.10257	-1.86504	0.0621763	0.999994	ST4.03ch08	Cufflinks	mRNA	52733695	52738089	.	+	.	ID=PGSC0003DMT400012213	Parent	PGSC0003DMG400004788	Source_id=RNASEQ3.4266.0	Mapping_depth=546.835044	Class=4	name="Thylakoid lumenal protein, chloroplastic"
PGSC0003DMT400021079	P1.A	QC0	125.897	71.8623	98.8797	0.810822	0.434931	1.86425	0.0622862	0.999994	ST4.03ch10	Cufflinks	mRNA	58386326	58387277	.	-	.	ID=PGSC0003DMT400021079	Parent	PGSC0003DMG400008163	Source_id=RNASEQ61.6916.0	Mapping_depth=1689.335573	Class=1	name="Calcium-binding allergen Ole e"
PGSC0003DMT400008040	P1.A	QC0	480.02	792.894	636.457	-0.723033	0.387998	-1.8635	0.0623924	0.999994	ST4.03ch01	Cufflinks	mRNA	82934359	82937627	.	-	.	ID=PGSC0003DMT400008040	Parent	PGSC0003DMG400003108	Source_id=RNASEQ14.4014.1	Mapping_depth=128.678513	Class=1	name="Bromodomain-containing RNA-binding protein 1"
PGSC0003DMT400033825	P1.A	QC0	4.38694	16.4893	10.4381	-1.88978	1.01448	-1.8628	0.0624898	0.999994	ST4.03ch08	Cufflinks	mRNA	32537635	32545008	.	-	.	ID=PGSC0003DMT400033825	Parent	PGSC0003DMG402012996	Source_id=RNASEQ58.7576.0	Mapping_depth=30.557074	Class=2	name="Cyclic AMP receptor"
PGSC0003DMT400033826	P1.A	QC0	4.38694	16.4893	10.4381	-1.88978	1.01448	-1.8628	0.0624898	0.999994	ST4.03ch08	Cufflinks	mRNA	32537635	32543424	.	-	.	ID=PGSC0003DMT400033826	Parent	PGSC0003DMG402012996	Source_id=RNASEQ58.7576.1	Mapping_depth=144.480751	Class=2	name="Cyclic AMP receptor"
PGSC0003DMT400023527	P1.A	QC0	28.1164	7.7654	17.9409	1.8492	0.993384	1.86152	0.0626707	0.999994	ST4.03ch03	Cufflinks	mRNA	45157567	45160096	.	-	.	ID=PGSC0003DMT400023527	Parent	PGSC0003DMG400009116	Source_id=RNASEQ16.4345.0	Mapping_depth=7.770797	Class=1	name="Membrane receptor 1"
PGSC0003DMT400007643	P1.A	QC0	9.90125	21.0305	15.4659	-1.0863	0.583818	-1.86068	0.0627893	0.999994	ST4.03ch04	Cufflinks	mRNA	25066393	25068432	.	+	.	ID=PGSC0003DMT400007643	Parent	PGSC0003DMG400002951	Source_id=RNASEQ10.3795.0	Mapping_depth=11.558824	Class=1	name="Pentatricopeptide repeat-containing protein"
PGSC0003DMT400021160	P1.A	QC0	951.32	763.077	857.198	0.317507	0.170691	1.86013	0.0628668	0.999994	ST4.03ch08	Cufflinks	mRNA	34810778	34813728	.	+	.	ID=PGSC0003DMT400021160	Parent	PGSC0003DMG400008193	Source_id=RNASEQ64.6092.0	Mapping_depth=2327.736513	Class=1	name="Ran binding protein-1"
PGSC0003DMT400034106	P1.A	QC0	2006.38	1653.47	1829.93	0.278917	0.149978	1.85972	0.0629245	0.999994	ST4.03ch02	Cufflinks	mRNA	24183991	24188089	.	+	.	ID=PGSC0003DMT400034106	Parent	PGSC0003DMG400013102	Source_id=RNASEQ25.2587.0	Mapping_depth=679.739920	Class=1	name="Leucyl-tRNA synthetase"
PGSC0003DMT400018414	P1.A	QC0	6.42033	52.8649	29.6426	-3.03429	1.63308	-1.85802	0.0631665	0.999994	ST4.03ch06	Cufflinks	mRNA	55096366	55101167	.	-	.	ID=PGSC0003DMT400018414	Parent	PGSC0003DMG400007149	Source_id=RNASEQ20.9327.0	Mapping_depth=12.250631	Class=2	name="Phosphoglycerate mutase"
PGSC0003DMT400002024	P1.A	QC0	73.4464	33.5962	53.5213	1.12256	0.604353	1.85745	0.0632465	0.999994	ST4.03ch04	Cufflinks	mRNA	58797723	58798972	.	+	.	ID=PGSC0003DMT400002024	Parent	PGSC0003DMG400000771	Source_id=RNASEQ44.43.0	Mapping_depth=65.152000	Class=1	name="Protein MKS1"
PGSC0003DMT400023679	P1.A	QC0	452.588	541.439	497.014	-0.257172	0.138459	-1.85738	0.0632566	0.999994	ST4.03ch03	Cufflinks	mRNA	61939334	61945215	.	+	.	ID=PGSC0003DMT400023679	Parent	PGSC0003DMG400009160	Source_id=RNASEQ39.9674.0	Mapping_depth=868.459586	Class=1	name="RNA-binding protein with multiple splicing"
PGSC0003DMT400053850	P1.A	QC0	9.06769	0	4.53384	5.77733	3.11086	1.85715	0.0632899	0.999994	ST4.03ch00	GLEAN	mRNA	24401553	24401915	.	+	.	ID=PGSC0003DMT400053850	Parent	PGSC0003DMG400020894	Source_id=PGSC0003DMG000027439	Class=2	name="Kinase"
PGSC0003DMT400075319	P1.A	QC0	0	10.4817	5.24084	-5.73371	3.08807	-1.85673	0.0633492	0.999994	ST4.03ch12	Cufflinks	mRNA	57882953	57886642	.	-	.	ID=PGSC0003DMT400075319	Parent	PGSC0003DMG400029292	Source_id=RNASEQ62.8237.1	Mapping_depth=36.207667	Class=1	name="Cadmium-induced protein AS8"
PGSC0003DMT400002573	P1.A	QC0	17.1036	33.9516	25.5276	-0.973685	0.524475	-1.85649	0.0633833	0.999994	ST4.03ch11	Cufflinks	mRNA	6411755	6415976	.	+	.	ID=PGSC0003DMT400002573	Parent	PGSC0003DMG400000988	Source_id=RNASEQ31.6555.0	Mapping_depth=276.422805	Class=1	name="Synovial sarcoma associated ss18 protein"
PGSC0003DMT400008025	P1.A	QC0	5.6055	26.0439	15.8247	-2.19577	1.18311	-1.85592	0.0634647	0.999994	ST4.03ch01	Cufflinks	mRNA	83058986	83060816	.	-	.	ID=PGSC0003DMT400008025	Parent	PGSC0003DMG400003102	Source_id=RNASEQ14.3914.1	Mapping_depth=261.283973	Class=1	name="L-galactose dehydrogenase"
PGSC0003DMT400074444	P1.A	QC0	266.436	108.021	187.229	1.30153	0.701819	1.85451	0.063666	0.999994	ST4.03ch06	Cufflinks	mRNA	50341582	50345664	.	-	.	ID=PGSC0003DMT400074444	Parent	PGSC0003DMG400028929	Source_id=RNASEQ19.5343.0	Mapping_depth=419.704410	Class=1	name="4-coumarate--CoA ligase 2"
PGSC0003DMT400072637	P1.A	QC0	33.0148	54.6478	43.8313	-0.732707	0.395118	-1.8544	0.0636821	0.999994	ST4.03ch10	Cufflinks	mRNA	55556892	55558663	.	+	.	ID=PGSC0003DMT400072637	Parent	PGSC0003DMG400028264	Source_id=RNASEQ18.8701.2	Mapping_depth=280.204540	Class=1	name="Repressor of silencing 1"
PGSC0003DMT400001570	P1.A	QC0	144.236	81.4981	112.867	0.826436	0.445673	1.85436	0.0636882	0.999994	ST4.03ch03	Cufflinks	mRNA	46449680	46458376	.	+	.	ID=PGSC0003DMT400001570	Parent	PGSC0003DMG400000582	Source_id=RNASEQ57.3960.2	Mapping_depth=273.652415	Class=1	name="1-aminocyclopropane-1-carboxylate oxidase"
PGSC0003DMT400039555	P1.A	QC0	3.71481	12.3117	8.01323	-1.75547	0.947674	-1.85239	0.0639693	0.999994	ST4.03ch03	Cufflinks	mRNA	50668234	50668746	.	-	.	ID=PGSC0003DMT400039555	Parent	PGSC0003DMG400015301	Source_id=RNASEQ37.7895.0	Mapping_depth=695.692008	Class=5	name="Conserved gene of unknown function"
PGSC0003DMT400061927	P1.A	QC0	388.369	280.558	334.464	0.468984	0.253186	1.85233	0.0639785	0.999994	ST4.03ch04	Cufflinks	mRNA	60037508	60039135	.	+	.	ID=PGSC0003DMT400061927	Parent	PGSC0003DMG400024100	Source_id=RNASEQ18.473.0	Mapping_depth=763.900491	Class=1	name="Conserved gene of unknown function"
PGSC0003DMT400043028	P1.A	QC0	120.286	49.868	85.0771	1.27068	0.686113	1.852	0.0640256	0.999994	ST4.03ch03	Cufflinks	mRNA	5716979	5725025	.	+	.	ID=PGSC0003DMT400043028	Parent	PGSC0003DMG400016687	Source_id=RNASEQ8.1234.1	Mapping_depth=9.326161	Class=2	name="NADH dehydrogenase"
PGSC0003DMT400047220	P1.A	QC0	224.998	306.1	265.549	-0.444622	0.24017	-1.85128	0.0641291	0.999994	ST4.03ch01	Cufflinks	mRNA	74024336	74026082	.	+	.	ID=PGSC0003DMT400047220	Parent	PGSC0003DMG400018332	Source_id=RNASEQ37.4144.0	Mapping_depth=123.606182	Class=1	name="DNA binding protein"
PGSC0003DMT400068086	P1.A	QC0	48.632	18.8525	33.7422	1.3667	0.738434	1.85081	0.0641968	0.999994	ST4.03ch03	Cufflinks	mRNA	47563557	47564906	.	+	.	ID=PGSC0003DMT400068086	Parent	PGSC0003DMG400026481	Source_id=RNASEQ13.3944.0	Mapping_depth=42.992593	Class=2	name="Inositol polyphosphate kinase"
PGSC0003DMT400056951	P1.A	QC0	281.321	459.932	370.626	-0.706844	0.382119	-1.8498	0.0643421	0.999994	ST4.03ch07	Cufflinks	mRNA	56123389	56129053	.	-	.	ID=PGSC0003DMT400056951	Parent	PGSC0003DMG400022143	Source_id=RNASEQ42.5694.1	Mapping_depth=297.696786	Class=1	name="WRKY DNA-binding protein"
PGSC0003DMT400063407	P1.A	QC0	9.3659	0.900568	5.13324	3.37017	1.82349	1.8482	0.0645739	0.999994	ST4.03ch03	Cufflinks	mRNA	55631876	55633324	.	-	.	ID=PGSC0003DMT400063407	Parent	PGSC0003DMG400024664	Source_id=RNASEQ53.6587.0	Mapping_depth=49.792961	Class=2	name="Conserved gene of unknown function"
PGSC0003DMT400078226	P1.A	QC0	89.2174	36.3454	62.7814	1.29661	0.701868	1.84737	0.064694	0.999994	ST4.03ch06	Cufflinks	mRNA	57111860	57115147	.	-	.	ID=PGSC0003DMT400078226	Parent	PGSC0003DMG400030441	Source_id=RNASEQ57.4979.0	Mapping_depth=68.106605	Class=1	name="Binding protein"
PGSC0003DMT400048001	P1.A	QC0	147.105	53.6966	100.401	1.45484	0.788459	1.84517	0.0650126	0.999994	ST4.03ch01	Cufflinks	mRNA	87964844	87965704	.	+	.	ID=PGSC0003DMT400048001	Parent	PGSC0003DMG400018651	Source_id=RNASEQ7.2822.0	Mapping_depth=2488.279311	Class=1	name="Amino acid transporter"
PGSC0003DMT400053244	P1.A	QC0	33.1689	55.5185	44.3437	-0.737923	0.400014	-1.84474	0.0650749	0.999994	ST4.03ch12	Cufflinks	mRNA	5308825	5313889	.	-	.	ID=PGSC0003DMT400053244	Parent	PGSC0003DMG400020667	Source_id=RNASEQ14.2696.0	Mapping_depth=50.010981	Class=1	name="Conserved gene of unknown function"
PGSC0003DMT400095838	P1.A	QC0	69.3095	99.3752	84.3423	-0.521663	0.282831	-1.84443	0.0651199	0.999994	ST4.03ch01	GLEAN	mRNA	78023453	78024601	.	+	.	ID=PGSC0003DMT400095838	Parent	PGSC0003DMG400045409	Source_id=PGSC0003DMG000003296	Class=3	name="Conserved gene of unknown function"
PGSC0003DMT400069917	P1.A	QC0	58.3085	87.3551	72.8318	-0.578051	0.313429	-1.84428	0.0651419	0.999994	ST4.03ch05	Cufflinks	mRNA	48090781	48095798	.	-	.	ID=PGSC0003DMT400069917	Parent	PGSC0003DMG400027187	Source_id=RNASEQ34.11201.2	Mapping_depth=113.028155	Class=1	name="Proline transporter 3"
PGSC0003DMT400047424	P1.A	QC0	151.265	89.8644	120.565	0.748243	0.406295	1.84163	0.0655299	0.999994	ST4.03ch05	Cufflinks	mRNA	4620155	4621397	.	-	.	ID=PGSC0003DMT400047424	Parent	PGSC0003DMG400018430	Source_id=RNASEQ57.2920.1	Mapping_depth=87.514268	Class=1	name="MTERF domain containing protein"
PGSC0003DMT400045829	P1.A	QC0	52.5496	29.9658	41.2577	0.805867	0.43761	1.84152	0.0655457	0.999994	ST4.03ch12	Cufflinks	mRNA	55487082	55487677	.	-	.	ID=PGSC0003DMT400045829	Parent	PGSC0003DMG400017772	Source_id=RNASEQ67.3143.0	Mapping_depth=1996.119213	Class=5	name="Arabinogalactan-protein"
PGSC0003DMT400046923	P1.A	QC0	19.5955	43.7472	31.6714	-1.14602	0.622658	-1.84052	0.0656912	0.999994	ST4.03ch01	Cufflinks	mRNA	79312505	79314868	.	-	.	ID=PGSC0003DMT400046923	Parent	PGSC0003DMG400018222	Source_id=RNASEQ12.2923.3	Mapping_depth=76.771019	Class=1	name="Conserved gene of unknown function"
PGSC0003DMT400037976	P1.A	QC0	224.721	144.836	184.778	0.635992	0.345624	1.84013	0.0657496	0.999994	ST4.03ch06	Cufflinks	mRNA	498506	502972	.	+	.	ID=PGSC0003DMT400037976	Parent	PGSC0003DMG400014646	Source_id=RNASEQ22.7503.2	Mapping_depth=370.251525	Class=1	name="Nucellin"
PGSC0003DMT400084201	P1.A	QC0	8914.84	6581.72	7748.28	0.437698	0.237994	1.83911	0.0658983	0.999994	ST4.03ch05	Cufflinks	mRNA	44298708	44304105	.	+	.	ID=PGSC0003DMT400084201	Parent	PGSC0003DMG400033874	Source_id=RNASEQ63.4218.0	Mapping_depth=4325.374068	Class=4	name="Malic enzyme"
PGSC0003DMT400055455	P1.A	QC0	7.60758	22.442	15.0248	-1.55171	0.843774	-1.83902	0.0659128	0.999994	ST4.03ch04	Cufflinks	mRNA	67296727	67300419	.	-	.	ID=PGSC0003DMT400055455	Parent	PGSC0003DMG400021533	Source_id=RNASEQ60.1432.0	Mapping_depth=32.279613	Class=1	name="Hspc200"
PGSC0003DMT400004796	P1.A	QC0	29.2118	48.654	38.9329	-0.727635	0.395679	-1.83895	0.0659221	0.999994	ST4.03ch09	Cufflinks	mRNA	16283292	16289109	.	+	.	ID=PGSC0003DMT400004796	Parent	PGSC0003DMG400001907	Source_id=RNASEQ34.8921.0	Mapping_depth=29.385846	Class=1	name="Conserved gene of unknown function"
PGSC0003DMT400058627	P1.A	QC0	789.204	1060.02	924.611	-0.425029	0.231216	-1.83823	0.066028	0.999994	ST4.03ch01	Cufflinks	mRNA	431737	436807	.	+	.	ID=PGSC0003DMT400058627	Parent	PGSC0003DMG400022778	Source_id=RNASEQ39.9122.1	Mapping_depth=969.595027	Class=1	name="Alpha,alpha-trehalose-phosphate synthase [UDP-forming] 6"
PGSC0003DMT400047868	P1.A	QC0	38.5276	13.5096	26.0186	1.50856	0.820675	1.8382	0.0660334	0.999994	ST4.03ch05	Cufflinks	mRNA	10314934	10318381	.	-	.	ID=PGSC0003DMT400047868	Parent	PGSC0003DMG400018604	Source_id=RNASEQ17.5253.0	Mapping_depth=205.443405	Class=1	name="Chloroplast phosphate transporter"
PGSC0003DMT400049264	P1.A	QC0	479.484	596.172	537.828	-0.313737	0.170706	-1.83787	0.0660809	0.999994	ST4.03ch10	Cufflinks	mRNA	51122242	51124989	.	+	.	ID=PGSC0003DMT400049264	Parent	PGSC0003DMG402019151	Source_id=RNASEQ58.3595.0	Mapping_depth=1064.817927	Class=2	name="S-acyltransferase"
PGSC0003DMT400057382	P1.A	QC0	23.696	46.7394	35.2177	-0.980184	0.533334	-1.83784	0.0660856	0.999994	ST4.03ch07	Cufflinks	mRNA	55518213	55527275	.	+	.	ID=PGSC0003DMT400057382	Parent	PGSC0003DMG400022278	Source_id=RNASEQ42.6235.0	Mapping_depth=34.891661	Class=2	name="Histone deacetylase"
PGSC0003DMT400045760	P1.A	QC0	9.11032	0	4.55516	5.78028	3.14583	1.83744	0.0661443	0.999994	ST4.03ch02	Cufflinks	mRNA	37457262	37462742	.	-	.	ID=PGSC0003DMT400045760	Parent	PGSC0003DMG400017744	Source_id=RNASEQ52.3976.0	Mapping_depth=8.630621	Class=2	name="Peroxidase 31"
PGSC0003DMT400065143	P1.A	QC0	846.492	1034.19	940.339	-0.288212	0.156877	-1.83718	0.0661828	0.999994	ST4.03ch04	Cufflinks	mRNA	56298874	56308850	.	+	.	ID=PGSC0003DMT400065143	Parent	PGSC0003DMG401025318	Source_id=RNASEQ61.688.0	Mapping_depth=28.047316	Class=1	name="Zinc finger (CCCH-type) protein"
PGSC0003DMT400050754	P1.A	QC0	12.5111	28.4752	20.4931	-1.16798	0.635977	-1.83651	0.0662824	0.999994	ST4.03ch02	Cufflinks	mRNA	37058956	37060305	.	-	.	ID=PGSC0003DMT400050754	Parent	PGSC0003DMG400019713	Source_id=RNASEQ5.8254.0	Mapping_depth=11.433711	Class=1	name="Conserved gene of unknown function"
PGSC0003DMT400046404	P1.A	QC0	7.24872	29.387	18.3179	-2.00046	1.08989	-1.83547	0.0664355	0.999994	ST4.03ch07	Cufflinks	mRNA	5538720	5544541	.	-	.	ID=PGSC0003DMT400046404	Parent	PGSC0003DMG400018009	Source_id=RNASEQ14.4550.1	Mapping_depth=22.987262	Class=1	name="Pentatricopeptide repeat-containing protein"
PGSC0003DMT400008266	P1.A	QC0	40.5302	10.8601	25.6952	1.9007	1.03604	1.83458	0.0665681	0.999994	ST4.03ch07	GLEAN	mRNA	444915	450160	.	-	.	ID=PGSC0003DMT400008266	Parent	PGSC0003DMG400003188	Source_id=PGSC0003DMG000003851	Class=2	name="Lysosomal pro-X carboxypeptidase"
PGSC0003DMT400058775	P1.A	QC0	79.3443	151.012	115.178	-0.934888	0.509893	-1.8335	0.0667289	0.999994	ST4.03ch10	Cufflinks	mRNA	4546775	4550307	.	+	.	ID=PGSC0003DMT400058775	Parent	PGSC0003DMG400022833	Source_id=RNASEQ60.2311.2	Mapping_depth=199.147538	Class=1	name="Interferon-induced guanylate-binding protein"
PGSC0003DMT400071416	P1.A	QC0	211.472	153.988	182.73	0.453938	0.247596	1.83338	0.0667464	0.999994	ST4.03ch11	GLEAN	mRNA	9772001	9781509	.	-	.	ID=PGSC0003DMT400071416	Parent	PGSC0003DMG400027787	Source_id=PGSC0003DMG000035999	Class=2	name="Eukaryotic translation initiation factor 3f, eif3f"
PGSC0003DMT400002698	P1.A	QC0	9.3839	21.2703	15.3271	-1.17157	0.639052	-1.8333	0.0667587	0.999994	ST4.03ch07	Cufflinks	mRNA	54537404	54544001	.	+	.	ID=PGSC0003DMT400002698	Parent	PGSC0003DMG401001040	Source_id=RNASEQ32.4667.0	Mapping_depth=40.405540	Class=2	name="F-box protein"
PGSC0003DMT400037530	P1.A	QC0	6.9325	24.4134	15.673	-1.82498	0.995734	-1.8328	0.0668322	0.999994	ST4.03ch12	Cufflinks	mRNA	48647133	48650985	.	+	.	ID=PGSC0003DMT400037530	Parent	PGSC0003DMG400014477	Source_id=RNASEQ46.1446.0	Mapping_depth=16.658963	Class=2	name="Pentatricopeptide repeat-containing protein"
PGSC0003DMT400015349	P1.A	QC0	1631.39	2513.08	2072.23	-0.623084	0.340334	-1.8308	0.0671299	0.999994	ST4.03ch04	Cufflinks	mRNA	2110961	2114650	.	+	.	ID=PGSC0003DMT400015349	Parent	PGSC0003DMG400005987	Source_id=RNASEQ48.1708.1	Mapping_depth=284.819015	Class=1	name="E3 ubiquitin ligase PUB14"
PGSC0003DMT400045867	P1.A	QC0	35.4813	63.3247	49.403	-0.828039	0.452365	-1.83047	0.06718	0.999994	ST4.03ch02	Cufflinks	mRNA	5509248	5512550	.	-	.	ID=PGSC0003DMT400045867	Parent	PGSC0003DMG400017793	Source_id=RNASEQ46.6979.0	Mapping_depth=20.288066	Class=1	name="Pentatricopeptide repeat-containing protein"
PGSC0003DMT400063380	P1.A	QC0	50.9609	94.1906	72.5758	-0.883304	0.482658	-1.83008	0.0672376	0.999994	ST4.03ch03	Cufflinks	mRNA	55453167	55455254	.	-	.	ID=PGSC0003DMT400063380	Parent	PGSC0003DMG402024654	Source_id=RNASEQ53.6423.2	Mapping_depth=257.964282	Class=1	name="Heparanase-2"
PGSC0003DMT400057842	P1.A	QC0	172.271	216.709	194.49	-0.332527	0.181746	-1.82962	0.0673067	0.999994	ST4.03ch01	Cufflinks	mRNA	75728145	75732380	.	-	.	ID=PGSC0003DMT400057842	Parent	PGSC0003DMG400022459	Source_id=RNASEQ40.2311.1	Mapping_depth=121.355278	Class=1	name="BY-2 kinesin 5"
PGSC0003DMT400067769	P1.A	QC0	88.3203	137.453	112.887	-0.632	0.34574	-1.82796	0.0675548	0.999994	ST4.03ch11	Cufflinks	mRNA	40402248	40404838	.	+	.	ID=PGSC0003DMT400067769	Parent	PGSC0003DMG400026358	Source_id=RNASEQ14.1097.1	Mapping_depth=90.714494	Class=1	name="Conserved gene of unknown function"
PGSC0003DMT400056261	P1.A	QC0	24.3575	3.6143	13.9859	2.74817	1.50344	1.82792	0.0675617	0.999994	ST4.03ch10	Cufflinks	mRNA	3583146	3590032	.	+	.	ID=PGSC0003DMT400056261	Parent	PGSC0003DMG400021859	Source_id=RNASEQ55.2301.0	Mapping_depth=20.199010	Class=1	name="Conserved gene of unknown function"
PGSC0003DMT400067081	P1.A	QC0	79.2413	111.468	95.3546	-0.490118	0.268231	-1.82722	0.067666	0.999994	ST4.03ch06	Cufflinks	mRNA	46482624	46485831	.	-	.	ID=PGSC0003DMT400067081	Parent	PGSC0003DMG400026076	Source_id=RNASEQ13.4315.0	Mapping_depth=2198.717858	Class=1	name="Pit2 protein"
PGSC0003DMT400095799	P1.A	QC0	33.7878	11.7092	22.7485	1.5253	0.834954	1.82681	0.0677281	0.999994	ST4.03ch05	GLEAN	mRNA	38795837	38797447	.	-	.	ID=PGSC0003DMT400095799	Parent	PGSC0003DMG400045370	Source_id=PGSC0003DMG000023223	Class=3	name="Basic 7S globulin 2 small subunit"
PGSC0003DMT400031666	P1.A	QC0	11.9041	3.59716	7.75061	1.71317	0.937915	1.82658	0.0677633	0.999994	ST4.03ch08	Cufflinks	mRNA	56069296	56071116	.	-	.	ID=PGSC0003DMT400031666	Parent	PGSC0003DMG400012143	Source_id=RNASEQ47.7496.0	Mapping_depth=15.768983	Class=1	name="ATP binding protein"
PGSC0003DMT400048897	P1.A	QC0	13.2752	30.5683	21.9217	-1.20904	0.662331	-1.82543	0.0679356	0.999994	ST4.03ch11	Cufflinks	mRNA	18370326	18376778	.	-	.	ID=PGSC0003DMT400048897	Parent	PGSC0003DMG400018999	Source_id=RNASEQ8.3551.2	Mapping_depth=48.477789	Class=1	name="RNA binding protein"
PGSC0003DMT400078986	P1.A	QC0	176.446	121.457	148.951	0.538366	0.294925	1.82543	0.067936	0.999994	ST4.03ch07	Cufflinks	mRNA	3122211	3124354	.	+	.	ID=PGSC0003DMT400078986	Parent	PGSC0003DMG401030736	Source_id=RNASEQ5.6256.2	Mapping_depth=253.603746	Class=1	name="Zinc finger family protein"
PGSC0003DMT400048280	P1.A	QC0	170.221	116.351	143.286	0.548702	0.300592	1.82541	0.0679396	0.999994	ST4.03ch07	Cufflinks	mRNA	2681656	2686146	.	-	.	ID=PGSC0003DMT400048280	Parent	PGSC0003DMG402018758	Source_id=RNASEQ21.3687.2	Mapping_depth=115.791448	Class=1	name="Hexose transporter 3"
PGSC0003DMT400022754	P1.A	QC0	107.095	59.2404	83.1675	0.852882	0.467248	1.82533	0.0679514	0.999994	ST4.03ch09	Cufflinks	mRNA	1591816	1595924	.	+	.	ID=PGSC0003DMT400022754	Parent	PGSC0003DMG400008827	Source_id=RNASEQ1.1471.2	Mapping_depth=195.907259	Class=1	name="Carbonic anhydrase"
PGSC0003DMT400059855	P1.A	QC0	534.943	420.693	477.818	0.34662	0.189912	1.82517	0.067976	0.999994	ST4.03ch11	Cufflinks	mRNA	13355415	13359998	.	-	.	ID=PGSC0003DMT400059855	Parent	PGSC0003DMG400023282	Source_id=RNASEQ41.2403.0	Mapping_depth=524.982486	Class=1	name="Leucine-rich repeat transmembrane protein kinase"
PGSC0003DMT400067600	P1.A	QC0	326.735	80.1329	203.434	2.02722	1.11081	1.82499	0.0680026	0.999994	ST4.03ch08	Cufflinks	mRNA	1866504	1869017	.	+	.	ID=PGSC0003DMT400067600	Parent	PGSC0003DMG400026280	Source_id=RNASEQ67.1796.1	Mapping_depth=248.633029	Class=1	name="Aromatic amino acid decarboxylase 2"
PGSC0003DMT400044312	P1.A	QC0	98.6992	69.0339	83.8666	0.517824	0.28389	1.82403	0.0681475	0.999994	ST4.03ch09	Cufflinks	mRNA	56780636	56782829	.	+	.	ID=PGSC0003DMT400044312	Parent	PGSC0003DMG403017205	Source_id=RNASEQ2.4489.6	Mapping_depth=14.241684	Class=1	name="Nucleolar GTP-binding protein"
PGSC0003DMT400035192	P1.A	QC0	110.824	80.4169	95.6203	0.462655	0.253751	1.82326	0.0682638	0.999994	ST4.03ch05	Cufflinks	mRNA	9465568	9469319	.	-	.	ID=PGSC0003DMT400035192	Parent	PGSC0003DMG400013525	Source_id=RNASEQ10.6561.0	Mapping_depth=80.779537	Class=1	name="Kinase"
PGSC0003DMT400020834	P1.A	QC0	27.2425	3.31692	15.2797	3.03588	1.66702	1.82114	0.0685853	0.999994	ST4.03ch11	Cufflinks	mRNA	41180320	41182265	.	-	.	ID=PGSC0003DMT400020834	Parent	PGSC0003DMG400008063	Source_id=RNASEQ8.2311.0	Mapping_depth=193.809024	Class=2	name="Fasciclin-like AGP 13"
PGSC0003DMT400007000	P1.A	QC0	2524.35	1878.8	2201.57	0.425918	0.233896	1.82098	0.0686106	0.999994	ST4.03ch09	Cufflinks	mRNA	3322259	3327483	.	-	.	ID=PGSC0003DMT400007000	Parent	PGSC0003DMG400002703	Source_id=RNASEQ53.2496.0	Mapping_depth=5396.070162	Class=2	name="Monodehydroascorbate reductase"
PGSC0003DMT400027619	P1.A	QC0	45.7981	28.8014	37.2997	0.667763	0.366931	1.81986	0.0687803	0.999994	ST4.03ch01	Cufflinks	mRNA	59449964	59455298	.	-	.	ID=PGSC0003DMT400027619	Parent	PGSC0003DMG400010653	Source_id=RNASEQ64.988.2	Mapping_depth=43.133287	Class=2	name="VAP27-2"
PGSC0003DMT400065819	P1.A	QC0	109.186	152.694	130.94	-0.480801	0.264225	-1.81967	0.0688097	0.999994	ST4.03ch12	Cufflinks	mRNA	8301763	8306669	.	-	.	ID=PGSC0003DMT400065819	Parent	PGSC0003DMG400025620	Source_id=RNASEQ20.4402.1	Mapping_depth=20.996946	Class=1	name="Breast carcinoma amplified sequence"
PGSC0003DMT400022934	P1.A	QC0	56.9546	35.1645	46.0595	0.69784	0.384007	1.81726	0.069178	0.999994	ST4.03ch09	Cufflinks	mRNA	1273335	1280882	.	-	.	ID=PGSC0003DMT400022934	Parent	PGSC0003DMG400008887	Source_id=RNASEQ1.1129.2	Mapping_depth=36.785815	Class=1	name="Kinase family protein"
PGSC0003DMT400022935	P1.A	QC0	56.9546	35.1645	46.0595	0.69784	0.384007	1.81726	0.069178	0.999994	ST4.03ch09	Cufflinks	mRNA	1273335	1280882	.	-	.	ID=PGSC0003DMT400022935	Parent	PGSC0003DMG400008887	Source_id=RNASEQ1.1129.3	Mapping_depth=13.333338	Class=1	name="Kinase family protein"
PGSC0003DMT400047630	P1.A	QC0	86.993	140.861	113.927	-0.70209	0.386374	-1.81713	0.0691976	0.999994	ST4.03ch03	Cufflinks	mRNA	45980442	45982596	.	-	.	ID=PGSC0003DMT400047630	Parent	PGSC0003DMG400018512	Source_id=RNASEQ19.2067.2	Mapping_depth=15.737011	Class=1	name="Rab GTPase activator"
PGSC0003DMT400004792	P1.A	QC0	200.885	91.9279	146.406	1.12704	0.62164	1.813	0.0698311	0.999994	ST4.03ch09	Cufflinks	mRNA	16289535	16291595	.	-	.	ID=PGSC0003DMT400004792	Parent	PGSC0003DMG400001905	Source_id=RNASEQ34.8917.0	Mapping_depth=36.858639	Class=1	name="Alpha-expansin 8"
PGSC0003DMT400020978	P1.A	QC0	316.673	168.446	242.56	0.909578	0.501763	1.81276	0.0698682	0.999994	ST4.03ch11	Cufflinks	mRNA	40963142	40969307	.	+	.	ID=PGSC0003DMT400020978	Parent	PGSC0003DMG400008122	Source_id=RNASEQ8.2507.1	Mapping_depth=654.313617	Class=1	name="AMP dependent CoA ligase"
PGSC0003DMT400073073	P1.A	QC0	893.295	700.794	797.045	0.349772	0.193199	1.81042	0.0702303	0.999994	ST4.03ch02	Cufflinks	mRNA	31585784	31593839	.	+	.	ID=PGSC0003DMT400073073	Parent	PGSC0003DMG400028420	Source_id=RNASEQ45.1704.1	Mapping_depth=65.616660	Class=1	name="UOS1"
PGSC0003DMT400049648	P1.A	QC0	87.7982	49.001	68.3996	0.837039	0.462682	1.8091	0.070435	0.999994	ST4.03ch07	Cufflinks	mRNA	53701916	53704073	.	+	.	ID=PGSC0003DMT400049648	Parent	PGSC0003DMG400019285	Source_id=RNASEQ17.6144.0	Mapping_depth=122.010707	Class=1	name="Conserved gene of unknown function"
PGSC0003DMT400055227	P1.A	QC0	47.3582	28.2259	37.7921	0.745288	0.412075	1.80862	0.0705099	0.999994	ST4.03ch02	Cufflinks	mRNA	42657960	42662384	.	-	.	ID=PGSC0003DMT400055227	Parent	PGSC0003DMG400021439	Source_id=RNASEQ38.2343.0	Mapping_depth=52.437847	Class=1	name="Cytochrome P450"
PGSC0003DMT400008049	P1.A	QC0	140.731	209.247	174.989	-0.567908	0.314015	-1.80854	0.0705227	0.999994	ST4.03ch01	Cufflinks	mRNA	86608965	86615561	.	-	.	ID=PGSC0003DMT400008049	Parent	PGSC0003DMG400003111	Source_id=RNASEQ14.4120.2	Mapping_depth=268.708249	Class=1	name="Clathrin binding protein"
PGSC0003DMT400014452	P1.A	QC0	88.8381	58.8493	73.8437	0.589446	0.326271	1.80661	0.0708225	0.999994	ST4.03ch03	GLEAN	mRNA	58433900	58439785	.	-	.	ID=PGSC0003DMT400014452	Parent	PGSC0003DMG402005669	Source_id=PGSC0003DMG000007389	Class=2	name="Oxidoreductase, acting on the CH-CH group of donors"
PGSC0003DMT400040310	P1.A	QC0	219.802	99.6707	159.736	1.14027	0.631528	1.80557	0.0709849	0.999994	ST4.03ch05	Cufflinks	mRNA	7093667	7098815	.	+	.	ID=PGSC0003DMT400040310	Parent	PGSC0003DMG400015607	Source_id=RNASEQ22.8806.0	Mapping_depth=68.125730	Class=1	name="Iaa-amino acid hydrolase 10"
PGSC0003DMT400000674	P1.A	QC0	57.7006	88.8727	73.2867	-0.630987	0.349479	-1.80551	0.070995	0.999994	ST4.03ch01	Cufflinks	mRNA	73741742	73745068	.	-	.	ID=PGSC0003DMT400000674	Parent	PGSC0003DMG400000239	Source_id=RNASEQ44.5982.5	Mapping_depth=157.860673	Class=1	name="Arginine/serine-rich splicing factor"
PGSC0003DMT400069822	P1.A	QC0	891.287	1165.53	1028.41	-0.386784	0.214293	-1.80493	0.0710856	0.999994	ST4.03ch05	Cufflinks	mRNA	48492654	48497748	.	+	.	ID=PGSC0003DMT400069822	Parent	PGSC0003DMG400027149	Source_id=RNASEQ34.11580.0	Mapping_depth=1057.684480	Class=1	name="CBL-interacting protein kinase 1"
PGSC0003DMT400081988	P1.A	QC0	416.986	317.266	367.126	0.393477	0.218212	1.80318	0.0713592	0.999994	ST4.03ch01	Cufflinks	mRNA	1642148	1648615	.	-	.	ID=PGSC0003DMT400081988	Parent	PGSC0003DMG400032189	Source_id=RNASEQ24.7442.2	Mapping_depth=374.497832	Class=4	name="Metal tolerance protein"
PGSC0003DMT400011357	P1.A	QC0	7.78628	20.1329	13.9596	-1.34947	0.748411	-1.80311	0.0713712	0.999994	ST4.03ch12	Cufflinks	mRNA	27282236	27283689	.	-	.	ID=PGSC0003DMT400011357	Parent	PGSC0003DMG400004448	Source_id=RNASEQ27.4529.0	Mapping_depth=13.057281	Class=1	name="Anthocyanin acyltransferase"
PGSC0003DMT400021743	P1.A	QC0	56.7002	30.6354	43.6678	0.881648	0.489565	1.80088	0.0717214	0.999994	ST4.03ch05	Cufflinks	mRNA	49875563	49881769	.	-	.	ID=PGSC0003DMT400021743	Parent	PGSC0003DMG400008440	Source_id=RNASEQ67.6721.0	Mapping_depth=119.760752	Class=1	name="AKIN beta2"
PGSC0003DMT400000438	P1.A	QC0	35.6905	63.5262	49.6084	-0.828841	0.460305	-1.80063	0.0717605	0.999994	ST4.03ch01	Cufflinks	mRNA	71705275	71711284	.	-	.	ID=PGSC0003DMT400000438	Parent	PGSC0003DMG400000149	Source_id=RNASEQ44.4097.2	Mapping_depth=29.343917	Class=1	name="Cytochrome P450"
PGSC0003DMT400046018	P1.A	QC0	6.77401	19.2681	13.021	-1.53346	0.851713	-1.80044	0.0717912	0.999994	ST4.03ch03	Cufflinks	mRNA	18622932	18624592	.	-	.	ID=PGSC0003DMT400046018	Parent	PGSC0003DMG400017854	Source_id=RNASEQ4.3653.1	Mapping_depth=34.387610	Class=1	name="Acetylglucosaminyltransferase"
PGSC0003DMT400074998	P1.A	QC0	62.9436	98.6425	80.7931	-0.643514	0.357728	-1.79889	0.0720357	0.999994	ST4.03ch06	Cufflinks	mRNA	5784054	5793112	.	-	.	ID=PGSC0003DMT400074998	Parent	PGSC0003DMG400029168	Source_id=RNASEQ15.6354.2	Mapping_depth=63.286496	Class=1	name="Ubiquitin-protein ligase"
PGSC0003DMT400000897	P1.A	QC0	67.0178	137.744	102.381	-1.03814	0.577104	-1.79887	0.0720387	0.999994	ST4.03ch12	Cufflinks	mRNA	3683175	3686417	.	-	.	ID=PGSC0003DMT400000897	Parent	PGSC0003DMG400000339	Source_id=RNASEQ47.4445.1	Mapping_depth=743.608913	Class=1	name="Beta-galactosidase"
PGSC0003DMT400030434	P1.A	QC0	33.3917	1.77997	17.5858	4.22872	2.35143	1.79836	0.0721194	0.999994	ST4.03ch05	Cufflinks	mRNA	47454227	47455452	.	+	.	ID=PGSC0003DMT400030434	Parent	PGSC0003DMG400011657	Source_id=RNASEQ45.2245.0	Mapping_depth=431.645345	Class=1	name="ATP binding protein"
PGSC0003DMT400083215	P1.A	QC0	1174.02	1822.61	1498.32	-0.634103	0.352713	-1.79779	0.0722104	0.999994	ST4.03ch01	Cufflinks	mRNA	61708127	61709740	.	+	.	ID=PGSC0003DMT400083215	Parent	PGSC0003DMG400033123	Source_id=RNASEQ46.681.0	Mapping_depth=1197.230483	Class=4	name="Basic 7S globulin 2 small subunit"
PGSC0003DMT400064554	P1.A	QC0	556.544	308.862	432.703	0.848759	0.472123	1.79775	0.0722165	0.999994	ST4.03ch04	Cufflinks	mRNA	61089724	61091577	.	+	.	ID=PGSC0003DMT400064554	Parent	PGSC0003DMG401025083	Source_id=RNASEQ51.5559.2	Mapping_depth=2287.813651	Class=1	name="Peroxidase 12"
PGSC0003DMT400026988	P1.A	QC0	8.41503	0	4.20751	5.6697	3.15517	1.79695	0.0723432	0.999994	ST4.03ch02	Cufflinks	mRNA	22221183	22224017	.	+	.	ID=PGSC0003DMT400026988	Parent	PGSC0003DMG400010411	Source_id=RNASEQ60.5135.0	Mapping_depth=7.135331	Class=1	name="Kinase family protein"
PGSC0003DMT400034837	P1.A	QC0	10.669	23.6972	17.1831	-1.1374	0.633388	-1.79574	0.0725351	0.999994	ST4.03ch03	Cufflinks	mRNA	383299	385208	.	+	.	ID=PGSC0003DMT400034837	Parent	PGSC0003DMG400013392	Source_id=RNASEQ49.2761.0	Mapping_depth=34.664921	Class=1	name="CBL-interacting protein kinase 20"
PGSC0003DMT400067925	P1.A	QC0	165.974	235.328	200.651	-0.500566	0.278899	-1.79479	0.0726867	0.999994	ST4.03ch09	Cufflinks	mRNA	59221287	59224724	.	+	.	ID=PGSC0003DMT400067925	Parent	PGSC0003DMG402026419	Source_id=RNASEQ35.516.3	Mapping_depth=199.690076	Class=1	name="ATP binding"
PGSC0003DMT400027827	P1.A	QC0	881.455	684.227	782.841	0.365938	0.203906	1.79464	0.0727114	0.999994	ST4.03ch07	Cufflinks	mRNA	36872404	36875884	.	-	.	ID=PGSC0003DMT400027827	Parent	PGSC0003DMG400010712	Source_id=RNASEQ8.3661.4	Mapping_depth=784.455355	Class=1	name="Glyoxalase/bleomycin resistance protein/dioxygenase"
PGSC0003DMT400040196	P1.A	QC0	23.278	45.9213	34.5996	-0.983097	0.547979	-1.79404	0.0728064	0.999994	ST4.03ch11	Cufflinks	mRNA	45127918	45135650	.	-	.	ID=PGSC0003DMT400040196	Parent	PGSC0003DMG400015551	Source_id=RNASEQ6.3070.3	Mapping_depth=20.796211	Class=1	name="Nudix hydrolase"
PGSC0003DMT400073986	P1.A	QC0	17.9581	37.5998	27.779	-1.07746	0.600705	-1.79366	0.0728669	0.999994	ST4.03ch07	GLEAN	mRNA	6714639	6717121	.	-	.	ID=PGSC0003DMT400073986	Parent	PGSC0003DMG400028754	Source_id=PGSC0003DMG000037161	Class=2	name="Conserved gene of unknown function"
PGSC0003DMT400010448	P1.A	QC0	290.586	201.085	245.836	0.530391	0.295873	1.79263	0.073032	0.999994	ST4.03ch06	Cufflinks	mRNA	51169135	51175201	.	-	.	ID=PGSC0003DMT400010448	Parent	PGSC0003DMG402004079	Source_id=RNASEQ30.3831.3	Mapping_depth=56.565902	Class=2	name="D-aminoacyl-tRNA deacylase"
PGSC0003DMT400016202	P1.A	QC0	22.6172	5.07062	13.8439	2.15341	1.2013	1.79257	0.0730413	0.999994	ST4.03ch01	Cufflinks	mRNA	66575648	66577464	.	+	.	ID=PGSC0003DMT400016202	Parent	PGSC0003DMG402006333	Source_id=RNASEQ7.871.6	Mapping_depth=10.970355	Class=1	name="Protein kinase family protein"
PGSC0003DMT400070974	P1.A	QC0	25.4602	8.9984	17.2293	1.49488	0.834428	1.7915	0.0732135	0.999994	ST4.03ch06	GLEAN	mRNA	34821200	34828886	.	+	.	ID=PGSC0003DMT400070974	Parent	PGSC0003DMG400027602	Source_id=PGSC0003DMG000035727	Class=2	name="Uroporphyrinogen decarboxylase, chloroplastic"
PGSC0003DMT400020682	P1.A	QC0	109.442	71.8666	90.6544	0.605184	0.33801	1.79043	0.0733846	0.999994	ST4.03ch04	Cufflinks	mRNA	68290805	68295986	.	-	.	ID=PGSC0003DMT400020682	Parent	PGSC0003DMG400008017	Source_id=RNASEQ58.5195.0	Mapping_depth=9.011534	Class=2	name="Protein translocase"
PGSC0003DMT400027919	P1.A	QC0	41.6953	74.2217	57.9585	-0.837965	0.468109	-1.79011	0.0734369	0.999994	ST4.03ch05	Cufflinks	mRNA	11406830	11409165	.	-	.	ID=PGSC0003DMT400027919	Parent	PGSC0003DMG400010745	Source_id=RNASEQ19.126.6	Mapping_depth=11.586039	Class=1	name="Ubiquitin-protein ligase"
PGSC0003DMT400031374	P1.A	QC0	1294.01	1601.7	1447.85	-0.307157	0.171853	-1.78732	0.073886	0.999994	ST4.03ch03	Cufflinks	mRNA	48273251	48280627	.	+	.	ID=PGSC0003DMT400031374	Parent	PGSC0003DMG400012026	Source_id=RNASEQ26.2488.1	Mapping_depth=285.926663	Class=1	name="Conserved gene of unknown function"
PGSC0003DMT400055228	P1.A	QC0	47.0435	27.9293	37.4864	0.750764	0.420061	1.78727	0.0738932	0.999994	ST4.03ch02	Cufflinks	mRNA	42660248	42662403	.	-	.	ID=PGSC0003DMT400055228	Parent	PGSC0003DMG400021439	Source_id=RNASEQ38.2343.2	Mapping_depth=29.455047	Class=1	name="Cytochrome P450"
PGSC0003DMT400039807	P1.A	QC0	199.533	293.024	246.279	-0.551661	0.308888	-1.78596	0.0741065	0.999994	ST4.03ch12	Cufflinks	mRNA	241797	245128	.	+	.	ID=PGSC0003DMT400039807	Parent	PGSC0003DMG400015385	Source_id=RNASEQ26.4509.0	Mapping_depth=60.471426	Class=1	name="Phosphoenolpyruvate carboxylase"
PGSC0003DMT400079736	P1.A	QC0	628.421	535.729	582.075	0.230167	0.128879	1.78591	0.0741134	0.999994	ST4.03ch03	Cufflinks	mRNA	48729228	48737666	.	-	.	ID=PGSC0003DMT400079736	Parent	PGSC0003DMG400031050	Source_id=RNASEQ41.866.1	Mapping_depth=222.351068	Class=1	name="Conserved gene of unknown function"
PGSC0003DMT400073576	P1.A	QC0	249.507	121.588	185.547	1.0382	0.581365	1.7858	0.0741316	0.999994	ST4.03ch01	Cufflinks	mRNA	76413776	76420502	.	+	.	ID=PGSC0003DMT400073576	Parent	PGSC0003DMG400028580	Source_id=RNASEQ6.4221.0	Mapping_depth=91.448936	Class=1	name="Mahogunin"
PGSC0003DMT400090475	P1.A	QC0	88.0134	52.5406	70.277	0.742925	0.416233	1.78488	0.0742808	0.999994	ST4.03ch03	GLEAN	mRNA	38152838	38153575	.	+	.	ID=PGSC0003DMT400090475	Parent	PGSC0003DMG400040046	Source_id=PGSC0003DMG000013792	Class=3	name="Ethylene response factor 5"
PGSC0003DMT400042073	P1.A	QC0	5.96288	29.8285	17.8957	-2.34669	1.31505	-1.78449	0.0743437	0.999994	ST4.03ch06	Cufflinks	mRNA	40015235	40016538	.	+	.	ID=PGSC0003DMT400042073	Parent	PGSC0003DMG400016317	Source_id=RNASEQ64.2934.0	Mapping_depth=33.277945	Class=1	name="LEAUX=ARABIDOPSIS auxin-regulated protein homolog"
PGSC0003DMT400010993	P1.A	QC0	426.363	305.328	365.846	0.480236	0.269124	1.78444	0.0743522	0.999994	ST4.03ch08	Cufflinks	mRNA	22239060	22243387	.	-	.	ID=PGSC0003DMT400010993	Parent	PGSC0003DMG400004306	Source_id=RNASEQ10.1400.0	Mapping_depth=140.119435	Class=1	name="Ubiquitin-protein ligase BRE1A"
PGSC0003DMT400011839	P1.A	QC0	441.692	267.481	354.586	0.724131	0.405815	1.78439	0.074361	0.999994	ST4.03ch12	Cufflinks	mRNA	60447862	60450627	.	+	.	ID=PGSC0003DMT400011839	Parent	PGSC0003DMG400004649	Source_id=RNASEQ10.7973.1	Mapping_depth=31.175593	Class=1	name="GRAS family transcription factor"
PGSC0003DMT400073032	P1.A	QC0	38.5597	79.147	58.8533	-1.03712	0.581301	-1.78414	0.0744007	0.999994	ST4.03ch02	Cufflinks	mRNA	31105327	31108008	.	+	.	ID=PGSC0003DMT400073032	Parent	PGSC0003DMG400028407	Source_id=RNASEQ45.1164.6	Mapping_depth=30.530675	Class=1	name="Receptor kinase RLPK1"
PGSC0003DMT400050758	P1.A	QC0	10.6885	1.20709	5.94778	3.15344	1.76768	1.78394	0.074433	0.999994	ST4.03ch02	Cufflinks	mRNA	37047957	37057117	.	-	.	ID=PGSC0003DMT400050758	Parent	PGSC0003DMG400019714	Source_id=RNASEQ5.8257.2	Mapping_depth=27.573706	Class=2	name="Tubulin gamma complex-associated protein"
PGSC0003DMT400018803	P1.A	QC0	0	9.55961	4.77981	-5.60092	3.14208	-1.78255	0.0746596	0.999994	ST4.03ch06	Cufflinks	mRNA	102817	106781	.	-	.	ID=PGSC0003DMT400018803	Parent	PGSC0003DMG400007289	Source_id=RNASEQ4.1840.1	Mapping_depth=272.312399	Class=1	name="Importin subunit alpha"
PGSC0003DMT400043121	P1.A	QC0	48.7451	76.576	62.6605	-0.645939	0.362387	-1.78246	0.0746748	0.999994	ST4.03ch02	Cufflinks	mRNA	36949588	36952473	.	-	.	ID=PGSC0003DMT400043121	Parent	PGSC0003DMG400016732	Source_id=RNASEQ14.2388.1	Mapping_depth=13.953407	Class=1	name="Protein SET DOMAIN GROUP"
PGSC0003DMT400043122	P1.A	QC0	48.7451	76.576	62.6605	-0.645939	0.362387	-1.78246	0.0746748	0.999994	ST4.03ch02	Cufflinks	mRNA	36949588	36951753	.	-	.	ID=PGSC0003DMT400043122	Parent	PGSC0003DMG400016732	Source_id=RNASEQ14.2388.2	Mapping_depth=25.901744	Class=1	name="Protein SET DOMAIN GROUP"
PGSC0003DMT400069887	P1.A	QC0	1670.61	1005.92	1338.26	0.731819	0.410718	1.7818	0.0747812	0.999994	ST4.03ch05	Cufflinks	mRNA	47848068	47850373	.	-	.	ID=PGSC0003DMT400069887	Parent	PGSC0003DMG400027176	Source_id=RNASEQ34.11040.1	Mapping_depth=6505.022033	Class=1	name="Transcription factor"
PGSC0003DMT400072211	P1.A	QC0	24.2012	3.31144	13.7563	2.8659	1.6102	1.77984	0.0751021	0.999994	ST4.03ch10	Cufflinks	mRNA	56976620	56979290	.	-	.	ID=PGSC0003DMT400072211	Parent	PGSC0003DMG400028099	Source_id=RNASEQ18.7278.0	Mapping_depth=65.613180	Class=1	name="B-type cyclin"
PGSC0003DMT400080834	P1.A	QC0	100.622	163.145	131.884	-0.697121	0.391767	-1.77943	0.0751695	0.999994	ST4.03ch00	Cufflinks	mRNA	8833432	8843391	.	+	.	ID=PGSC0003DMT400080834	Parent	PGSC0003DMG400031482	Source_id=RNASEQ19.2437.1	Mapping_depth=38.655639	Class=1	name="CST complex subunit CTC1"
PGSC0003DMT400050193	P1.A	QC0	20.8133	3.87705	12.3452	2.42747	1.36577	1.77737	0.0755072	0.999994	ST4.03ch11	Cufflinks	mRNA	5153570	5159046	.	+	.	ID=PGSC0003DMT400050193	Parent	PGSC0003DMG400019489	Source_id=RNASEQ41.1741.1	Mapping_depth=794.477431	Class=1	name="Salt-induced AAA-Type ATPase"
PGSC0003DMT400055386	P1.A	QC0	599.265	748.77	674.017	-0.322153	0.181462	-1.77532	0.0758455	0.999994	ST4.03ch04	Cufflinks	mRNA	67065799	67073597	.	+	.	ID=PGSC0003DMT400055386	Parent	PGSC0003DMG400021506	Source_id=RNASEQ60.1187.1	Mapping_depth=396.032601	Class=1	name="Calcium ATPase"
PGSC0003DMT400058521	P1.A	QC0	4711.04	3704.55	4207.8	0.346639	0.19526	1.77527	0.0758529	0.999994	ST4.03ch08	Cufflinks	mRNA	53735299	53740498	.	+	.	ID=PGSC0003DMT400058521	Parent	PGSC0003DMG400022731	Source_id=RNASEQ36.354.0	Mapping_depth=1963.388242	Class=1	name="PGR5 1A, chloroplastic"
PGSC0003DMT400020684	P1.A	QC0	109.127	71.8666	90.497	0.600959	0.338562	1.77503	0.0758926	0.999994	ST4.03ch04	Cufflinks	mRNA	68290805	68295986	.	-	.	ID=PGSC0003DMT400020684	Parent	PGSC0003DMG400008017	Source_id=RNASEQ58.5195.2	Mapping_depth=65.737105	Class=2	name="Protein translocase"
PGSC0003DMT400040568	P1.A	QC0	4.23438	26.5481	15.3912	-2.64606	1.49151	-1.77408	0.0760497	0.999994	ST4.03ch11	Cufflinks	mRNA	1750259	1751152	.	+	.	ID=PGSC0003DMT400040568	Parent	PGSC0003DMG400015685	Source_id=RNASEQ14.3401.0	Mapping_depth=166.183001	Class=1	name="High mobility group protein"
PGSC0003DMT400015577	P1.A	QC0	82.5196	116.718	99.6188	-0.49924	0.28164	-1.77262	0.0762918	0.999994	ST4.03ch09	Cufflinks	mRNA	55045502	55053734	.	+	.	ID=PGSC0003DMT400015577	Parent	PGSC0003DMG401006082	Source_id=RNASEQ65.5133.0	Mapping_depth=373.812484	Class=1	name="Conserved gene of unknown function"
PGSC0003DMT400053999	P1.A	QC0	34.4414	70.7862	52.6138	-1.03471	0.583758	-1.77249	0.0763128	0.999994	ST4.03ch07	Cufflinks	mRNA	37506793	37511571	.	-	.	ID=PGSC0003DMT400053999	Parent	PGSC0003DMG400020951	Source_id=RNASEQ20.8306.1	Mapping_depth=53.432710	Class=1	name="DNA binding protein"
PGSC0003DMT400044826	P1.A	QC0	34.7448	18.3412	26.543	0.919024	0.518572	1.77222	0.076358	0.999994	ST4.03ch07	Cufflinks	mRNA	43570430	43574452	.	+	.	ID=PGSC0003DMT400044826	Parent	PGSC0003DMG400017398	Source_id=RNASEQ16.8865.1	Mapping_depth=12.975285	Class=1	name="Snf1-kinase beta subunit, plants"
PGSC0003DMT400001149	P1.A	QC0	51.1127	32.4482	41.7804	0.655126	0.369821	1.77147	0.0764826	0.999994	ST4.03ch11	Cufflinks	mRNA	39558017	39559674	.	+	.	ID=PGSC0003DMT400001149	Parent	PGSC0003DMG400000432	Source_id=RNASEQ10.2959.0	Mapping_depth=138.548794	Class=1	name="Glucosyltransferase"
PGSC0003DMT400018834	P1.A	QC0	223.028	319.681	271.355	-0.518903	0.292936	-1.77139	0.0764965	0.999994	ST4.03ch06	Cufflinks	mRNA	163077	166388	.	+	.	ID=PGSC0003DMT400018834	Parent	PGSC0003DMG400007302	Source_id=RNASEQ4.1807.1	Mapping_depth=94.605636	Class=1	name="Heat shock protein binding protein"
PGSC0003DMT400058690	P1.A	QC0	10.0829	26.4934	18.2881	-1.38703	0.783926	-1.76934	0.0768375	0.999994	ST4.03ch01	Cufflinks	mRNA	489323	497747	.	-	.	ID=PGSC0003DMT400058690	Parent	PGSC0003DMG401022797	Source_id=RNASEQ39.9199.2	Mapping_depth=12.839505	Class=1	name="SEC14 cytosolic factor / phosphoglyceride transfer family protein"
PGSC0003DMT400023798	P1.A	QC0	165.411	126.128	145.769	0.38855	0.219617	1.76922	0.0768573	0.999994	ST4.03ch11	Cufflinks	mRNA	9178752	9185971	.	-	.	ID=PGSC0003DMT400023798	Parent	PGSC0003DMG400009210	Source_id=RNASEQ16.2008.0	Mapping_depth=578.254822	Class=2	name="Polyadenylate-binding protein"
PGSC0003DMT400051734	P1.A	QC0	223.564	316.733	270.149	-0.500234	0.282959	-1.76787	0.0770828	0.999994	ST4.03ch06	Cufflinks	mRNA	58519113	58527585	.	-	.	ID=PGSC0003DMT400051734	Parent	PGSC0003DMG401020085	Source_id=RNASEQ10.728.3	Mapping_depth=64.182390	Class=1	name="Leucine-rich repeat family protein"
PGSC0003DMT400016064	P1.A	QC0	111.753	65.0029	88.3778	0.782652	0.442726	1.7678	0.077094	0.999994	ST4.03ch01	Cufflinks	mRNA	60432074	60439306	.	+	.	ID=PGSC0003DMT400016064	Parent	PGSC0003DMG400006281	Source_id=RNASEQ39.792.3	Mapping_depth=39.720885	Class=1	name="Conserved gene of unknown function"
PGSC0003DMT400054396	P1.A	QC0	148.626	211.467	180.047	-0.50941	0.288169	-1.76775	0.0771031	0.999994	ST4.03ch02	Cufflinks	mRNA	29157241	29163589	.	-	.	ID=PGSC0003DMT400054396	Parent	PGSC0003DMG400021113	Source_id=RNASEQ52.9254.1	Mapping_depth=200.291266	Class=1	name="Sphingolipid fatty acid alpha hydroxylase"
PGSC0003DMT400077433	P1.A	QC0	8.42093	0	4.21047	5.66552	3.20597	1.76718	0.0771986	0.999994	ST4.03ch08	Cufflinks	mRNA	38205473	38210817	.	+	.	ID=PGSC0003DMT400077433	Parent	PGSC0003DMG400030116	Source_id=RNASEQ54.3790.1	Mapping_depth=14.615986	Class=1	name="Conserved gene of unknown function"
PGSC0003DMT400066865	P1.A	QC0	34.1683	59.9257	47.047	-0.818357	0.463139	-1.76698	0.0772318	0.999994	ST4.03ch01	Cufflinks	mRNA	69347450	69350106	.	-	.	ID=PGSC0003DMT400066865	Parent	PGSC0003DMG400025994	Source_id=RNASEQ39.2915.0	Mapping_depth=17.582470	Class=1	name="BZIP domain class transcription factor"
PGSC0003DMT400051696	P1.A	QC0	578.159	462.149	520.154	0.322389	0.182669	1.76488	0.0775837	0.999994	ST4.03ch06	Cufflinks	mRNA	58681668	58689067	.	-	.	ID=PGSC0003DMT400051696	Parent	PGSC0003DMG400020075	Source_id=RNASEQ10.561.1	Mapping_depth=186.630901	Class=1	name="Casein kinase"
PGSC0003DMT400020685	P1.A	QC0	108.7	71.8666	90.2832	0.595398	0.337412	1.7646	0.077631	0.999994	ST4.03ch04	Cufflinks	mRNA	68290805	68295986	.	-	.	ID=PGSC0003DMT400020685	Parent	PGSC0003DMG400008017	Source_id=RNASEQ58.5195.3	Mapping_depth=153.572991	Class=2	name="Protein translocase"
PGSC0003DMT400055482	P1.A	QC0	10.5771	21.3381	15.9576	-1.00993	0.572406	-1.76436	0.0776708	0.999994	ST4.03ch09	Cufflinks	mRNA	5712033	5712899	.	-	.	ID=PGSC0003DMT400055482	Parent	PGSC0003DMG400021545	Source_id=RNASEQ3.5697.0	Mapping_depth=343.483276	Class=1	name="Conserved gene of unknown function"
PGSC0003DMT400023414	P1.A	QC0	5.15175	20.7105	12.9311	-1.97651	1.12144	-1.76248	0.0779886	0.999994	ST4.03ch03	Cufflinks	mRNA	44783865	44786960	.	+	.	ID=PGSC0003DMT400023414	Parent	PGSC0003DMG400009066	Source_id=RNASEQ16.4041.5	Mapping_depth=11.428795	Class=1	name="Beta-1,3-galactosyltransferase sqv-2"
PGSC0003DMT400067280	P1.A	QC0	98.6967	137.964	118.33	-0.485063	0.275286	-1.76203	0.0780641	0.999994	ST4.03ch07	Cufflinks	mRNA	47641291	47645024	.	-	.	ID=PGSC0003DMT400067280	Parent	PGSC0003DMG400026161	Source_id=RNASEQ19.3781.0	Mapping_depth=33.087656	Class=1	name="NBS-LRR type disease resistance protein"
PGSC0003DMT400031821	P1.A	QC0	0	9.2885	4.64425	-5.55935	3.15709	-1.76091	0.0782535	0.999994	ST4.03ch08	Cufflinks	mRNA	54793177	54800593	.	-	.	ID=PGSC0003DMT400031821	Parent	PGSC0003DMG400012208	Source_id=RNASEQ47.8648.1	Mapping_depth=13.959006	Class=1	name="Mitochondrial carrier protein"
PGSC0003DMT400067281	P1.A	QC0	99.4159	137.667	118.541	-0.47161	0.268031	-1.75953	0.0784869	0.999994	ST4.03ch07	Cufflinks	mRNA	47641291	47644135	.	-	.	ID=PGSC0003DMT400067281	Parent	PGSC0003DMG400026161	Source_id=RNASEQ19.3781.1	Mapping_depth=88.880537	Class=1	name="NBS-LRR type disease resistance protein"
PGSC0003DMT400037619	P1.A	QC0	359.363	497.309	428.336	-0.466692	0.265242	-1.7595	0.0784934	0.999994	ST4.03ch08	Cufflinks	mRNA	42856354	42864676	.	-	.	ID=PGSC0003DMT400037619	Parent	PGSC0003DMG400014507	Source_id=RNASEQ9.230.0	Mapping_depth=173.891403	Class=1	name="BZIP protein"
PGSC0003DMT400025596	P1.A	QC0	333.619	532.3	432.959	-0.672583	0.38264	-1.75774	0.0787913	0.999994	ST4.03ch04	Cufflinks	mRNA	71278254	71281228	.	+	.	ID=PGSC0003DMT400025596	Parent	PGSC0003DMG400009889	Source_id=RNASEQ59.3559.0	Mapping_depth=116.837743	Class=1	name="Conserved gene of unknown function"
PGSC0003DMT400038494	P1.A	QC0	2.65696	12.948	7.80249	-2.25366	1.28216	-1.7577	0.078798	0.999994	ST4.03ch08	Cufflinks	mRNA	2548397	2549703	.	+	.	ID=PGSC0003DMT400038494	Parent	PGSC0003DMG400014859	Source_id=RNASEQ67.6650.0	Mapping_depth=53.292656	Class=1	name="Mitochondrial import inner membrane translocase subunit TIM16"
PGSC0003DMT400006901	P1.A	QC0	66.1911	30.1752	48.1832	1.12982	0.642899	1.75739	0.0788522	0.999994	ST4.03ch09	GLEAN	mRNA	3685173	3689517	.	+	.	ID=PGSC0003DMT400006901	Parent	PGSC0003DMG400002678	Source_id=PGSC0003DMG000003271	Class=2	name="Conserved gene of unknown function"
PGSC0003DMT400012965	P1.A	QC0	118.801	189.69	154.245	-0.67413	0.383619	-1.75729	0.0788684	0.999994	ST4.03ch03	Cufflinks	mRNA	2544026	2549333	.	+	.	ID=PGSC0003DMT400012965	Parent	PGSC0003DMG401005053	Source_id=RNASEQ38.4451.0	Mapping_depth=38.147109	Class=1	name="Uncharacterized GPI-anchored protein"
PGSC0003DMT400072022	P1.A	QC0	8.27897	0	4.13948	5.64124	3.21127	1.7567	0.0789689	0.999994	ST4.03ch00	Cufflinks	mRNA	20405633	20406933	.	-	.	ID=PGSC0003DMT400072022	Parent	PGSC0003DMG400028021	Source_id=RNASEQ3.3432.2	Mapping_depth=19.696238	Class=1	name="Short chain alcohol dehydrogenase"
PGSC0003DMT400069686	P1.A	QC0	151.484	102.822	127.153	0.560032	0.318804	1.75666	0.078975	0.999994	ST4.03ch06	Cufflinks	mRNA	52295905	52301197	.	+	.	ID=PGSC0003DMT400069686	Parent	PGSC0003DMG400027091	Source_id=RNASEQ25.8096.0	Mapping_depth=348.341164	Class=1	name="Exosome complex exonuclease RRP40"
PGSC0003DMT400032836	P1.A	QC0	106.748	149.58	128.164	-0.486994	0.277241	-1.75657	0.0789909	0.999994	ST4.03ch02	Cufflinks	mRNA	47523088	47527457	.	+	.	ID=PGSC0003DMT400032836	Parent	PGSC0003DMG400012610	Source_id=RNASEQ55.7164.1	Mapping_depth=302.286293	Class=1	name="Conserved gene of unknown function"
PGSC0003DMT400068293	P1.A	QC0	234.583	132.638	183.61	0.820605	0.46721	1.75639	0.0790213	0.999994	ST4.03ch02	Cufflinks	mRNA	24907881	24913763	.	+	.	ID=PGSC0003DMT400068293	Parent	PGSC0003DMG400026549	Source_id=RNASEQ66.2591.0	Mapping_depth=112.993008	Class=1	name="Amino acid transporter"
PGSC0003DMT400033687	P1.A	QC0	162.792	124.291	143.542	0.388304	0.22109	1.75632	0.0790341	0.999994	ST4.03ch12	Cufflinks	mRNA	22234934	22238372	.	+	.	ID=PGSC0003DMT400033687	Parent	PGSC0003DMG400012940	Source_id=RNASEQ31.6072.0	Mapping_depth=231.932195	Class=1	name="Beta-1,3-glucanase, acidic"
PGSC0003DMT400002053	P1.A	QC0	330.646	215.977	273.311	0.613045	0.349062	1.75627	0.0790431	0.999994	ST4.03ch04	Cufflinks	mRNA	59097017	59099035	.	+	.	ID=PGSC0003DMT400002053	Parent	PGSC0003DMG400000783	Source_id=RNASEQ44.272.0	Mapping_depth=1553.656629	Class=1	name="Extensin"
PGSC0003DMT400008631	P1.A	QC0	190.053	264.733	227.393	-0.480884	0.273922	-1.75555	0.0791654	0.999994	ST4.03ch04	Cufflinks	mRNA	69044699	69047324	.	+	.	ID=PGSC0003DMT400008631	Parent	PGSC0003DMG400003344	Source_id=RNASEQ28.5739.2	Mapping_depth=73.576487	Class=1	name="Dual-specific kinase DSK1"
PGSC0003DMT400018236	P1.A	QC0	3847.74	5862.27	4855	-0.607469	0.346066	-1.75535	0.0791989	0.999994	ST4.03ch07	Cufflinks	mRNA	52142533	52144824	.	-	.	ID=PGSC0003DMT400018236	Parent	PGSC0003DMG400007078	Source_id=RNASEQ5.4592.0	Mapping_depth=1905.736837	Class=2	name="Acetolactate synthase"
PGSC0003DMT400065589	P1.A	QC0	34.176	8.07119	21.1236	2.08266	1.18665	1.75508	0.0792449	0.999994	ST4.03ch11	Cufflinks	mRNA	42355792	42359972	.	-	.	ID=PGSC0003DMT400065589	Parent	PGSC0003DMG400025517	Source_id=RNASEQ67.4871.0	Mapping_depth=10.356771	Class=1	name="Conserved gene of unknown function"
PGSC0003DMT400015578	P1.A	QC0	82.5196	116.12	99.3196	-0.491812	0.280309	-1.75453	0.0793392	0.999994	ST4.03ch09	Cufflinks	mRNA	55045502	55054309	.	+	.	ID=PGSC0003DMT400015578	Parent	PGSC0003DMG401006082	Source_id=RNASEQ65.5133.1	Mapping_depth=42.106001	Class=1	name="Conserved gene of unknown function"
PGSC0003DMT400007699	P1.A	QC0	5.64592	18.6554	12.1506	-1.70006	0.968957	-1.75453	0.0793405	0.999994	ST4.03ch11	Cufflinks	mRNA	43403752	43408499	.	-	.	ID=PGSC0003DMT400007699	Parent	PGSC0003DMG402002977	Source_id=RNASEQ58.5723.2	Mapping_depth=39.073480	Class=1	name="Protein kinase"
PGSC0003DMT400032087	P1.A	QC0	13.4351	4.19998	8.81756	1.66607	0.949613	1.75447	0.0793495	0.999994	ST4.03ch08	Cufflinks	mRNA	55379410	55380034	.	+	.	ID=PGSC0003DMT400032087	Parent	PGSC0003DMG400012315	Source_id=RNASEQ47.8146.0	Mapping_depth=117.168000	Class=1	name="Conserved gene of unknown function"
PGSC0003DMT400055531	P1.A	QC0	412.857	275.57	344.213	0.582239	0.331973	1.75387	0.079452	0.999994	ST4.03ch09	Cufflinks	mRNA	5530471	5533348	.	+	.	ID=PGSC0003DMT400055531	Parent	PGSC0003DMG402021564	Source_id=RNASEQ3.5813.1	Mapping_depth=701.403208	Class=1	name="Phenylalanine ammonia-lyase"
PGSC0003DMT400019854	P1.A	QC0	122.493	226.826	174.66	-0.885229	0.504999	-1.75293	0.0796138	0.999994	ST4.03ch05	Cufflinks	mRNA	9880016	9883513	.	+	.	ID=PGSC0003DMT400019854	Parent	PGSC0003DMG400007679	Source_id=RNASEQ30.8458.3	Mapping_depth=457.723508	Class=1	name="Lipase"
PGSC0003DMT400027065	P1.A	QC0	107.267	50.5275	78.8973	1.08361	0.618233	1.75276	0.0796434	0.999994	ST4.03ch02	Cufflinks	mRNA	27540399	27542051	.	+	.	ID=PGSC0003DMT400027065	Parent	PGSC0003DMG400010439	Source_id=RNASEQ25.2318.0	Mapping_depth=245.843920	Class=1	name="CHP-rich zinc finger protein"
PGSC0003DMT400027620	P1.A	QC0	45.1454	28.8014	36.9734	0.646562	0.369064	1.7519	0.0797916	0.999994	ST4.03ch01	Cufflinks	mRNA	59449964	59455298	.	-	.	ID=PGSC0003DMT400027620	Parent	PGSC0003DMG400010653	Source_id=RNASEQ64.988.3	Mapping_depth=39.413458	Class=2	name="VAP27-2"
PGSC0003DMT400068226	P1.A	QC0	123.79	172.531	148.16	-0.474745	0.270995	-1.75186	0.0797984	0.999994	ST4.03ch11	Cufflinks	mRNA	39730453	39735497	.	+	.	ID=PGSC0003DMT400068226	Parent	PGSC0003DMG400026524	Source_id=RNASEQ41.662.1	Mapping_depth=343.221206	Class=2	name="Splicing factor U2af small subunit A"
PGSC0003DMT400030435	P1.A	QC0	197.791	275.779	236.785	-0.478483	0.273359	-1.75038	0.0800527	0.999994	ST4.03ch05	Cufflinks	mRNA	47451265	47455452	.	+	.	ID=PGSC0003DMT400030435	Parent	PGSC0003DMG400011657	Source_id=RNASEQ45.2245.1	Mapping_depth=36.749188	Class=1	name="ATP binding protein"
PGSC0003DMT400034650	P1.A	QC0	250.888	168.75	209.819	0.572539	0.327133	1.75017	0.080089	0.999994	ST4.03ch11	Cufflinks	mRNA	1074801	1081903	.	+	.	ID=PGSC0003DMT400034650	Parent	PGSC0003DMG400013313	Source_id=RNASEQ46.2615.1	Mapping_depth=69.901532	Class=1	name="Cdk10/11"
PGSC0003DMT400069888	P1.A	QC0	1635.21	992.411	1313.81	0.720418	0.412231	1.74761	0.0805318	0.999994	ST4.03ch05	Cufflinks	mRNA	47848068	47851043	.	-	.	ID=PGSC0003DMT400069888	Parent	PGSC0003DMG400027176	Source_id=RNASEQ34.11041.0	Mapping_depth=399.077492	Class=1	name="Transcription factor"
PGSC0003DMT400073031	P1.A	QC0	39.2124	79.147	59.1797	-1.01268	0.579969	-1.74609	0.0807954	0.999994	ST4.03ch02	Cufflinks	mRNA	31104190	31108007	.	+	.	ID=PGSC0003DMT400073031	Parent	PGSC0003DMG400028407	Source_id=RNASEQ45.1164.5	Mapping_depth=39.562238	Class=1	name="Receptor kinase RLPK1"
PGSC0003DMT400057433	P1.A	QC0	152.509	116.79	134.649	0.387178	0.221766	1.74588	0.0808314	0.999994	ST4.03ch07	Cufflinks	mRNA	55102809	55108030	.	+	.	ID=PGSC0003DMT400057433	Parent	PGSC0003DMG400022301	Source_id=RNASEQ42.6653.1	Mapping_depth=482.792166	Class=1	name="GrpE protein homolog"
PGSC0003DMT400023190	P1.A	QC0	44.0402	6.93231	25.4863	2.66614	1.5277	1.7452	0.0809495	0.999994	ST4.03ch01	Cufflinks	mRNA	61814380	61815980	.	+	.	ID=PGSC0003DMT400023190	Parent	PGSC0003DMG400008982	Source_id=RNASEQ56.5872.0	Mapping_depth=64.425413	Class=1	name="Basic 7S globulin 2 small subunit"
PGSC0003DMT400076189	P1.A	QC0	25.9687	46.4161	36.1924	-0.835357	0.478784	-1.74475	0.0810287	0.999994	ST4.03ch09	Cufflinks	mRNA	58420150	58422045	.	+	.	ID=PGSC0003DMT400076189	Parent	PGSC0003DMG400029624	Source_id=RNASEQ59.2782.0	Mapping_depth=8.707868	Class=1	name="S-adenosyl-L-methionine: salicylic acid carboxyl methyltransferase"
PGSC0003DMT400059045	P1.A	QC0	91.9259	222.14	157.033	-1.27252	0.729826	-1.74359	0.0812299	0.999994	ST4.03ch11	Cufflinks	mRNA	31236561	31237587	.	+	.	ID=PGSC0003DMT400059045	Parent	PGSC0003DMG400022933	Source_id=RNASEQ3.6062.1	Mapping_depth=1118.618720	Class=1	name="Auxin-induced beta-glucosidase"
PGSC0003DMT400077136	P1.A	QC0	16.5249	0.889987	8.70745	4.21307	2.4164	1.74353	0.0812409	0.999994	ST4.03ch11	GLEAN	mRNA	37066320	37071347	.	-	.	ID=PGSC0003DMT400077136	Parent	PGSC0003DMG401029997	Source_id=PGSC0003DMG000038924	Class=2	name="Nucleic acid binding protein"
PGSC0003DMT400001914	P1.A	QC0	641.241	520.86	581.051	0.299706	0.171978	1.7427	0.0813855	0.999994	ST4.03ch01	Cufflinks	mRNA	85925678	85931347	.	-	.	ID=PGSC0003DMT400001914	Parent	PGSC0003DMG400000726	Source_id=RNASEQ49.746.0	Mapping_depth=1292.756778	Class=1	name="NADH:ubiquinone oxidoreductase"
PGSC0003DMT400003794	P1.A	QC0	45.0094	65.4758	55.2426	-0.541224	0.310898	-1.74084	0.0817114	0.999994	ST4.03ch09	Cufflinks	mRNA	57241236	57244680	.	-	.	ID=PGSC0003DMT400003794	Parent	PGSC0003DMG400001502	Source_id=RNASEQ48.4219.0	Mapping_depth=403.580916	Class=1	name="Conserved gene of unknown function"
PGSC0003DMT400036778	P1.A	QC0	15.9023	43.5159	29.7091	-1.44838	0.832523	-1.73975	0.0819028	0.999994	ST4.03ch03	Cufflinks	mRNA	58089017	58090620	.	+	.	ID=PGSC0003DMT400036778	Parent	PGSC0003DMG400014184	Source_id=RNASEQ9.3842.2	Mapping_depth=98.123675	Class=1	name="Nudix hydrolase 17, mitochondrial"
PGSC0003DMT400039311	P1.A	QC0	25.5448	13.799	19.6719	0.887453	0.510233	1.73931	0.0819801	0.999994	ST4.03ch03	Cufflinks	mRNA	50565407	50568184	.	-	.	ID=PGSC0003DMT400039311	Parent	PGSC0003DMG400015203	Source_id=RNASEQ37.7996.0	Mapping_depth=1489.663718	Class=1	name="Protein transport protein SEC61 subunit gamma"
PGSC0003DMT400048267	P1.A	QC0	357.432	287.607	322.52	0.31436	0.180809	1.73862	0.0821009	0.999994	ST4.03ch07	Cufflinks	mRNA	2518908	2530238	.	-	.	ID=PGSC0003DMT400048267	Parent	PGSC0003DMG400018753	Source_id=RNASEQ21.3557.0	Mapping_depth=333.435631	Class=2	name="Ribitol kinase"
PGSC0003DMT400058104	P1.A	QC0	763.037	878.381	820.709	-0.202946	0.116753	-1.73825	0.0821662	0.999994	ST4.03ch03	Cufflinks	mRNA	3383066	3390643	.	-	.	ID=PGSC0003DMT400058104	Parent	PGSC0003DMG400022554	Source_id=RNASEQ40.129.1	Mapping_depth=75.422417	Class=1	name="Cell number regulator 13"
PGSC0003DMT400020890	P1.A	QC0	133.471	69.0492	101.26	0.948589	0.545761	1.73811	0.0821922	0.999994	ST4.03ch11	Cufflinks	mRNA	41500908	41505845	.	+	.	ID=PGSC0003DMT400020890	Parent	PGSC0003DMG400008088	Source_id=RNASEQ8.2070.1	Mapping_depth=331.028032	Class=1	name="Carboxy-lyase"
PGSC0003DMT400041811	P1.A	QC0	443.301	324.302	383.802	0.449661	0.258854	1.73712	0.082366	0.999994	ST4.03ch11	Cufflinks	mRNA	2694633	2696008	.	-	.	ID=PGSC0003DMT400041811	Parent	PGSC0003DMG400016222	Source_id=RNASEQ27.1974.0	Mapping_depth=1407.543605	Class=1	name="PHB1"
PGSC0003DMT400035650	P1.A	QC0	1885	1590.96	1737.98	0.244461	0.140728	1.73711	0.0823671	0.999994	ST4.03ch08	Cufflinks	mRNA	8193682	8198050	.	-	.	ID=PGSC0003DMT400035650	Parent	PGSC0003DMG400013715	Source_id=RNASEQ24.468.0	Mapping_depth=2824.816037	Class=1	name="Chilling-responsive protein"
PGSC0003DMT400041157	P1.A	QC0	795.03	603.95	699.49	0.395614	0.227759	1.73699	0.0823896	0.999994	ST4.03ch07	Cufflinks	mRNA	42065746	42072663	.	+	.	ID=PGSC0003DMT400041157	Parent	PGSC0003DMG402015926	Source_id=RNASEQ33.8691.0	Mapping_depth=276.992561	Class=1	name="Aldo/keto reductase"
PGSC0003DMT400052225	P1.A	QC0	12.5784	25.2349	18.9067	-0.998274	0.57501	-1.7361	0.0825463	0.999994	ST4.03ch02	Cufflinks	mRNA	47974850	47976509	.	+	.	ID=PGSC0003DMT400052225	Parent	PGSC0003DMG400020256	Source_id=RNASEQ9.1777.0	Mapping_depth=34.174699	Class=1	name="Pentatricopeptide repeat protein PPR986-12"
PGSC0003DMT400004809	P1.A	QC0	49.7625	29.7001	39.7313	0.739646	0.426236	1.7353	0.082688	0.999994	ST4.03ch00	Cufflinks	mRNA	12383230	12384734	.	+	.	ID=PGSC0003DMT400004809	Parent	PGSC0003DMG400001913	Source_id=RNASEQ44.781.0	Mapping_depth=262.758804	Class=1	name="Transcription factor"
PGSC0003DMT400071105	P1.A	QC0	12.0438	1.20709	6.62545	3.31528	1.91071	1.7351	0.0827227	0.999994	ST4.03ch07	Cufflinks	mRNA	51841042	51841537	.	+	.	ID=PGSC0003DMT400071105	Parent	PGSC0003DMG400027649	Source_id=RNASEQ55.3302.0	Mapping_depth=9.879032	Class=1	name="Avr9/Cf-9 rapidly elicited protein 169"
PGSC0003DMT400050725	P1.A	QC0	26.6475	49.1389	37.8932	-0.879988	0.507179	-1.73506	0.0827294	0.999994	ST4.03ch04	Cufflinks	mRNA	55441582	55442132	.	+	.	ID=PGSC0003DMT400050725	Parent	PGSC0003DMG402019696	Source_id=RNASEQ40.5191.0	Mapping_depth=134.845735	Class=2	name="Conserved gene of unknown function"
PGSC0003DMT400080576	P1.A	QC0	352.927	261.681	307.304	0.430062	0.247998	1.73414	0.0828937	0.999994	ST4.03ch04	Cufflinks	mRNA	3628956	3638655	.	-	.	ID=PGSC0003DMT400080576	Parent	PGSC0003DMG400031377	Source_id=RNASEQ55.4499.0	Mapping_depth=116.679881	Class=1	name="Integral membrane single C2 domain protein"
PGSC0003DMT400081282	P1.A	QC0	241.61	375.563	308.587	-0.635141	0.36627	-1.73408	0.0829047	0.999994	ST4.03ch02	Cufflinks	mRNA	33155271	33162521	.	+	.	ID=PGSC0003DMT400081282	Parent	PGSC0003DMG400031769	Source_id=RNASEQ16.6228.2	Mapping_depth=45.926275	Class=6	name="Auxin response factor 3"
PGSC0003DMT400057449	P1.A	QC0	305.285	247.984	276.635	0.29742	0.171554	1.73368	0.0829749	0.999994	ST4.03ch07	Cufflinks	mRNA	54981270	54987717	.	+	.	ID=PGSC0003DMT400057449	Parent	PGSC0003DMG400022308	Source_id=RNASEQ42.6764.1	Mapping_depth=261.310810	Class=1	name="Dihydrolipoamide succinyltransferase component of 2-oxoglutarate dehydrogenase"
PGSC0003DMT400052515	P1.A	QC0	208.904	303.628	256.266	-0.537334	0.309944	-1.73365	0.0829802	0.999994	ST4.03ch12	Cufflinks	mRNA	12140796	12145702	.	-	.	ID=PGSC0003DMT400052515	Parent	PGSC0003DMG400020377	Source_id=RNASEQ22.9674.0	Mapping_depth=66.972751	Class=2	name="70 kDa subunit of replication protein A"
PGSC0003DMT400013529	P1.A	QC0	241.825	152.363	197.094	0.664883	0.383685	1.73289	0.0831152	0.999994	ST4.03ch10	Cufflinks	mRNA	25059461	25069052	.	+	.	ID=PGSC0003DMT400013529	Parent	PGSC0003DMG400005284	Source_id=RNASEQ9.520.1	Mapping_depth=17.870058	Class=1	name="3-dehydroquinate dehydratase / shikimate dehydrogenase isoform 2"
PGSC0003DMT400014501	P1.A	QC0	0	9.00383	4.50192	-5.51441	3.18382	-1.73201	0.083272	0.999994	ST4.03ch03	GLEAN	mRNA	58172074	58173322	.	-	.	ID=PGSC0003DMT400014501	Parent	PGSC0003DMG402005679	Source_id=PGSC0003DMG000007401	Class=2	name="Cytochrome P450"
PGSC0003DMT400051192	P1.A	QC0	0	9.00383	4.50192	-5.51441	3.18382	-1.73201	0.083272	0.999994	ST4.03ch10	Cufflinks	mRNA	5623000	5628431	.	-	.	ID=PGSC0003DMT400051192	Parent	PGSC0003DMG400019883	Source_id=RNASEQ20.8874.0	Mapping_depth=25.455112	Class=1	name="Chitinase"
PGSC0003DMT400075850	P1.A	QC0	14.2731	2.70279	8.48797	2.39571	1.38385	1.73119	0.0834175	0.999994	ST4.03ch04	Cufflinks	mRNA	3220024	3221511	.	+	.	ID=PGSC0003DMT400075850	Parent	PGSC0003DMG400029490	Source_id=RNASEQ56.9570.0	Mapping_depth=26.821873	Class=1	name="Glucosyltransferase"
PGSC0003DMT400053511	P1.A	QC0	1192.82	778.445	985.632	0.615955	0.355878	1.7308	0.0834872	0.999994	ST4.03ch05	Cufflinks	mRNA	32843540	32846268	.	-	.	ID=PGSC0003DMT400053511	Parent	PGSC0003DMG400020757	Source_id=RNASEQ1.4683.0	Mapping_depth=2222.016708	Class=1	name="Membrane protein"
PGSC0003DMT400006173	P1.A	QC0	201.808	301.127	251.467	-0.577688	0.333994	-1.72964	0.0836954	0.999994	ST4.03ch10	Cufflinks	mRNA	30415369	30418004	.	+	.	ID=PGSC0003DMT400006173	Parent	PGSC0003DMG400002400	Source_id=RNASEQ52.4153.0	Mapping_depth=55.564136	Class=1	name="NPH3 (NON-PHOTOTROPIC HYPOCOTYL 3)"
PGSC0003DMT400073550	P1.A	QC0	5.22199	13.2057	9.21382	-1.32747	0.767713	-1.72912	0.0837876	0.999994	ST4.03ch01	Cufflinks	mRNA	76277703	76279679	.	+	.	ID=PGSC0003DMT400073550	Parent	PGSC0003DMG402028570	Source_id=RNASEQ6.4081.5	Mapping_depth=14.145275	Class=1	name="Phosphoglycerate/bisphosphoglycerate mutase"
PGSC0003DMT400004437	P1.A	QC0	3.71703	27.653	15.685	-2.88359	1.66833	-1.72843	0.0839118	0.999994	ST4.03ch09	GLEAN	mRNA	6393146	6398468	.	+	.	ID=PGSC0003DMT400004437	Parent	PGSC0003DMG400001771	Source_id=PGSC0003DMG000002027	Class=2	name="Dead box ATP-dependent RNA helicase"
PGSC0003DMT400025143	P1.A	QC0	79.3349	32.1979	55.7664	1.29893	0.751522	1.72841	0.0839153	0.999994	ST4.03ch09	Cufflinks	mRNA	49751944	49760965	.	-	.	ID=PGSC0003DMT400025143	Parent	PGSC0003DMG400009717	Source_id=RNASEQ60.1083.0	Mapping_depth=21.569046	Class=1	name="Basic helix-loop-helix-containing protein"
PGSC0003DMT400013441	P1.A	QC0	23.0074	5.13374	14.0706	2.16757	1.25519	1.72689	0.084188	0.999994	ST4.03ch03	Cufflinks	mRNA	36669145	36671214	.	-	.	ID=PGSC0003DMT400013441	Parent	PGSC0003DMG400005245	Source_id=RNASEQ5.163.5	Mapping_depth=14.779109	Class=1	name="Caspase"
PGSC0003DMT400047134	P1.A	QC0	182.28	247.222	214.751	-0.437904	0.253588	-1.72683	0.0841978	0.999994	ST4.03ch01	Cufflinks	mRNA	78780928	78783416	.	+	.	ID=PGSC0003DMT400047134	Parent	PGSC0003DMG400018289	Source_id=RNASEQ12.3409.0	Mapping_depth=280.544104	Class=1	name="Hydrolase, hydrolyzing O-glycosyl compounds"
PGSC0003DMT400029363	P1.A	QC0	128.046	62.0232	95.0348	1.04313	0.604225	1.72639	0.084278	0.999994	ST4.03ch10	Cufflinks	mRNA	369866	372589	.	+	.	ID=PGSC0003DMT400029363	Parent	PGSC0003DMG400011282	Source_id=RNASEQ8.4509.0	Mapping_depth=52.150931	Class=1	name="Tryptophan synthase beta chain"
PGSC0003DMT400033970	P1.A	QC0	371.11	274.546	322.828	0.433125	0.250946	1.72597	0.0843537	0.999994	ST4.03ch09	Cufflinks	mRNA	13615200	13624149	.	-	.	ID=PGSC0003DMT400033970	Parent	PGSC0003DMG400013061	Source_id=RNASEQ35.1009.0	Mapping_depth=110.319430	Class=1	name="Conserved gene of unknown function"
PGSC0003DMT400035731	P1.A	QC0	49.0096	18.9222	33.9659	1.37359	0.796477	1.72458	0.0846026	0.999994	ST4.03ch12	Cufflinks	mRNA	6982036	6983247	.	+	.	ID=PGSC0003DMT400035731	Parent	PGSC0003DMG400013744	Source_id=RNASEQ17.3196.0	Mapping_depth=752.070957	Class=1	name="Ethylene-responsive element binding factor"
PGSC0003DMT400053682	P1.A	QC0	153.634	113.848	133.741	0.432458	0.250791	1.72437	0.0846407	0.999994	ST4.03ch06	Cufflinks	mRNA	4185602	4193383	.	+	.	ID=PGSC0003DMT400053682	Parent	PGSC0003DMG400020826	Source_id=RNASEQ10.1218.0	Mapping_depth=465.085185	Class=1	name="DNA-directed RNA polymerase II 19 kD polypeptide rpb7"
PGSC0003DMT400031803	P1.A	QC0	167.939	82.609	125.274	1.02278	0.593147	1.72433	0.0846487	0.999994	ST4.03ch08	Cufflinks	mRNA	54910971	54912960	.	-	.	ID=PGSC0003DMT400031803	Parent	PGSC0003DMG400012201	Source_id=RNASEQ47.8539.0	Mapping_depth=164.879397	Class=1	name="Potassium channel tetramerization domain-containing protein"
PGSC0003DMT400071913	P1.A	QC0	23.8537	9.01333	16.4335	1.39861	0.811366	1.72377	0.0847492	0.999994	ST4.03ch06	Cufflinks	mRNA	31134218	31135845	.	+	.	ID=PGSC0003DMT400071913	Parent	PGSC0003DMG400027979	Source_id=RNASEQ61.3109.0	Mapping_depth=7.459406	Class=1	name="DNA binding protein"
PGSC0003DMT400035486	P1.A	QC0	10.9142	23.6687	17.2915	-1.09995	0.638157	-1.72363	0.0847744	0.999994	ST4.03ch02	Cufflinks	mRNA	38075034	38077324	.	+	.	ID=PGSC0003DMT400035486	Parent	PGSC0003DMG400013641	Source_id=RNASEQ21.1965.0	Mapping_depth=63.093053	Class=2	name="DNA binding protein"
PGSC0003DMT400049555	P1.A	QC0	100.162	183.719	141.94	-0.875934	0.508283	-1.72332	0.0848307	0.999994	ST4.03ch07	Cufflinks	mRNA	53705252	53714210	.	-	.	ID=PGSC0003DMT400049555	Parent	PGSC0003DMG402019249	Source_id=RNASEQ17.6134.2	Mapping_depth=272.849268	Class=1	name="C-type cytochrome biogenesis protein"
PGSC0003DMT400001512	P1.A	QC0	687.86	384.432	536.146	0.838788	0.486983	1.72242	0.0849937	0.999994	ST4.03ch03	Cufflinks	mRNA	46454335	46460428	.	-	.	ID=PGSC0003DMT400001512	Parent	PGSC0003DMG400000560	Source_id=RNASEQ57.3959.1	Mapping_depth=267.789927	Class=1	name="Catechol O-methyltransferase"
PGSC0003DMT400035912	P1.A	QC0	12.9208	28.5175	20.7191	-1.15687	0.672544	-1.72015	0.085406	0.999994	ST4.03ch08	Cufflinks	mRNA	37230227	37233948	.	+	.	ID=PGSC0003DMT400035912	Parent	PGSC0003DMG400013826	Source_id=RNASEQ58.8141.1	Mapping_depth=21.251383	Class=1	name="Early flowering 3"
PGSC0003DMT400002817	P1.A	QC0	299.037	400.025	349.531	-0.418626	0.243455	-1.71952	0.0855194	0.999994	ST4.03ch12	Cufflinks	mRNA	8567760	8571415	.	+	.	ID=PGSC0003DMT400002817	Parent	PGSC0003DMG400001097	Source_id=RNASEQ65.42.0	Mapping_depth=3357.038521	Class=1	name="Pollen ole e 1 allergen and extensin family protein"
PGSC0003DMT400016034	P1.A	QC0	226.477	147.031	186.754	0.622132	0.361872	1.7192	0.0855775	0.999994	ST4.03ch09	Cufflinks	mRNA	9800662	9804303	.	+	.	ID=PGSC0003DMT400016034	Parent	PGSC0003DMG400006268	Source_id=RNASEQ56.11862.0	Mapping_depth=140.123553	Class=1	name="Disease resistance protein SlVe2"
PGSC0003DMT400033232	P1.A	QC0	102.463	42.1584	72.3106	1.28037	0.744977	1.71866	0.0856755	0.999994	ST4.03ch01	Cufflinks	mRNA	70720425	70728217	.	-	.	ID=PGSC0003DMT400033232	Parent	PGSC0003DMG400012762	Source_id=RNASEQ33.7401.1	Mapping_depth=43.587026	Class=1	name="Glutathione-s-transferase theta, gst"
PGSC0003DMT400031786	P1.A	QC0	667.463	853.371	760.417	-0.353119	0.20548	-1.7185	0.0857047	0.999994	ST4.03ch08	Cufflinks	mRNA	55014465	55018025	.	-	.	ID=PGSC0003DMT400031786	Parent	PGSC0003DMG400012195	Source_id=RNASEQ47.8458.1	Mapping_depth=464.462405	Class=1	name="Conserved gene of unknown function"
PGSC0003DMT400037026	P1.A	QC0	11.7471	4.49809	8.12258	1.3823	0.804587	1.71802	0.0857927	0.999994	ST4.03ch03	Cufflinks	mRNA	42320598	42323257	.	+	.	ID=PGSC0003DMT400037026	Parent	PGSC0003DMG400014270	Source_id=RNASEQ39.6507.1	Mapping_depth=25.819527	Class=1	name="(S)-N-methylcoclaurine 3'-hydroxylase isozyme"
PGSC0003DMT400045742	P1.A	QC0	12.0438	3.90988	7.97685	1.63138	0.949827	1.71755	0.0858784	0.999994	ST4.03ch02	Cufflinks	mRNA	37326836	37328626	.	-	.	ID=PGSC0003DMT400045742	Parent	PGSC0003DMG400017738	Source_id=RNASEQ52.3855.2	Mapping_depth=8.088646	Class=2	name="BRASSINOSTEROID INSENSITIVE 1-associated receptor kinase 1"
PGSC0003DMT400068225	P1.A	QC0	124.443	172.531	148.487	-0.467122	0.272002	-1.71735	0.0859154	0.999994	ST4.03ch11	Cufflinks	mRNA	39730453	39735497	.	+	.	ID=PGSC0003DMT400068225	Parent	PGSC0003DMG400026524	Source_id=RNASEQ41.662.0	Mapping_depth=768.619268	Class=2	name="Splicing factor U2af small subunit A"
PGSC0003DMT400078542	P1.A	QC0	142.242	217.684	179.963	-0.618521	0.360178	-1.71726	0.0859309	0.999994	ST4.03ch05	Cufflinks	mRNA	3482473	3485301	.	+	.	ID=PGSC0003DMT400078542	Parent	PGSC0003DMG400030572	Source_id=RNASEQ53.3966.0	Mapping_depth=166.440991	Class=2	name="ATP binding protein"
PGSC0003DMT400014750	P1.A	QC0	0	8.75681	4.37841	-5.47413	3.18807	-1.71707	0.0859667	0.999994	ST4.03ch03	Cufflinks	mRNA	58370023	58374132	.	+	.	ID=PGSC0003DMT400014750	Parent	PGSC0003DMG400005749	Source_id=RNASEQ4.5317.2	Mapping_depth=10.894132	Class=1	name="Phosphoethanolamine N-methyltransferase"
PGSC0003DMT400020635	P1.A	QC0	26.4	12.867	19.6335	1.03381	0.602139	1.7169	0.0859971	0.999994	ST4.03ch04	Cufflinks	mRNA	68721298	68722349	.	+	.	ID=PGSC0003DMT400020635	Parent	PGSC0003DMG400007994	Source_id=RNASEQ58.5562.0	Mapping_depth=241.150190	Class=1	name="Tuber-specific and sucrose-responsive element binding factor"
PGSC0003DMT400000500	P1.A	QC0	29.9832	10.8535	20.4184	1.46353	0.852435	1.71688	0.0860017	0.999994	ST4.03ch01	Cufflinks	mRNA	72295074	72298291	.	-	.	ID=PGSC0003DMT400000500	Parent	PGSC0003DMG400000174	Source_id=RNASEQ44.4641.0	Mapping_depth=61.676565	Class=1	name="Origin recognition complex 5 subunit"
PGSC0003DMT400029155	P1.A	QC0	78.2169	18.2058	48.2114	2.1031	1.22568	1.71587	0.0861862	0.999994	ST4.03ch07	Cufflinks	mRNA	1318185	1320680	.	-	.	ID=PGSC0003DMT400029155	Parent	PGSC0003DMG400011210	Source_id=RNASEQ45.3145.0	Mapping_depth=429.100045	Class=1	name="Conserved gene of unknown function"
PGSC0003DMT400029170	P1.A	QC0	240.674	160.683	200.678	0.58277	0.339659	1.71575	0.0862074	0.999994	ST4.03ch07	GLEAN	mRNA	1504838	1508427	.	-	.	ID=PGSC0003DMT400029170	Parent	PGSC0003DMG400011217	Source_id=PGSC0003DMG000014306	Class=2	name="CYP72A54"
PGSC0003DMT400002054	P1.A	QC0	323.714	215.675	269.695	0.584614	0.34084	1.71521	0.0863062	0.999994	ST4.03ch04	Cufflinks	mRNA	59097205	59099035	.	+	.	ID=PGSC0003DMT400002054	Parent	PGSC0003DMG400000783	Source_id=RNASEQ44.272.2	Mapping_depth=12553.727501	Class=1	name="Extensin"
PGSC0003DMT400038157	P1.A	QC0	78.5864	124.809	101.698	-0.660511	0.385132	-1.71503	0.0863405	0.999994	ST4.03ch06	Cufflinks	mRNA	1799546	1806793	.	+	.	ID=PGSC0003DMT400038157	Parent	PGSC0003DMG400014715	Source_id=RNASEQ54.3241.2	Mapping_depth=22.023203	Class=1	name="Calmodulin binding protein"
PGSC0003DMT400006139	P1.A	QC0	224.639	442.795	333.717	-0.977325	0.569964	-1.71471	0.0863976	0.999994	ST4.03ch04	Cufflinks	mRNA	57280112	57286539	.	-	.	ID=PGSC0003DMT400006139	Parent	PGSC0003DMG400002388	Source_id=RNASEQ55.6097.1	Mapping_depth=133.919157	Class=2	name="ATP binding protein"
PGSC0003DMT400042630	P1.A	QC0	63.3352	36.0468	49.691	0.806762	0.470765	1.71372	0.0865793	0.999994	ST4.03ch06	Cufflinks	mRNA	49291600	49294315	.	-	.	ID=PGSC0003DMT400042630	Parent	PGSC0003DMG400016532	Source_id=RNASEQ4.2608.0	Mapping_depth=101.128896	Class=2	name="Thylakoid membrane phosphoprotein 14 kDa, chloroplast"
PGSC0003DMT400042894	P1.A	QC0	59.4126	36.3825	47.8976	0.703914	0.410891	1.71314	0.0866863	0.999994	ST4.03ch06	GLEAN	mRNA	33718481	33721594	.	+	.	ID=PGSC0003DMT400042894	Parent	PGSC0003DMG401016632	Source_id=PGSC0003DMG000021643	Class=2	name="N(2),N(2)-dimethylguanosine tRNA methyltransferase"
PGSC0003DMT400031071	P1.A	QC0	518.939	611.544	565.242	-0.238142	0.139037	-1.7128	0.0867493	0.999994	ST4.03ch09	Cufflinks	mRNA	60921980	60925583	.	+	.	ID=PGSC0003DMT400031071	Parent	PGSC0003DMG400011903	Source_id=RNASEQ61.1355.0	Mapping_depth=293.222986	Class=1	name="Nt-Rab11e protein"
PGSC0003DMT400074390	P1.A	QC0	124.32	50.5157	87.4176	1.29744	0.757692	1.71236	0.0868309	0.999994	ST4.03ch06	Cufflinks	mRNA	50231943	50235591	.	+	.	ID=PGSC0003DMT400074390	Parent	PGSC0003DMG400028911	Source_id=RNASEQ19.5165.0	Mapping_depth=52.607309	Class=2	name="Aspartic proteinase nepenthesin-1"
PGSC0003DMT400002546	P1.A	QC0	22.3944	41.9264	32.1604	-0.911797	0.53258	-1.71204	0.0868896	0.999994	ST4.03ch03	Cufflinks	mRNA	15631115	15633880	.	+	.	ID=PGSC0003DMT400002546	Parent	PGSC0003DMG400000972	Source_id=RNASEQ43.954.0	Mapping_depth=12.415040	Class=1	name="Tetratricopeptide-like helical"
PGSC0003DMT400047538	P1.A	QC0	78.9383	31.116	55.0272	1.34128	0.783443	1.71203	0.0868913	0.999994	ST4.03ch08	Cufflinks	mRNA	3501017	3503374	.	-	.	ID=PGSC0003DMT400047538	Parent	PGSC0003DMG402018475	Source_id=RNASEQ31.3910.2	Mapping_depth=204.018548	Class=1	name="ABA 8'-hydroxylase CYP707A1"
PGSC0003DMT400057101	P1.A	QC0	8.55254	68.9707	38.7616	-3.02647	1.76835	-1.71146	0.0869956	0.999994	ST4.03ch07	Cufflinks	mRNA	55351895	55360335	.	-	.	ID=PGSC0003DMT400057101	Parent	PGSC0003DMG400022184	Source_id=RNASEQ42.6381.0	Mapping_depth=27.583082	Class=1	name="Magnesium and cobalt efflux protein corC"
PGSC0003DMT400063496	P1.A	QC0	0	8.75536	4.37768	-5.4739	3.19915	-1.71105	0.087072	0.999994	ST4.03ch01	Cufflinks	mRNA	77129216	77135252	.	+	.	ID=PGSC0003DMT400063496	Parent	PGSC0003DMG400024698	Source_id=RNASEQ37.382.2	Mapping_depth=17.239771	Class=2	name="CAK associated cyclinH homolog"
PGSC0003DMT400016546	P1.A	QC0	216.489	156.61	186.55	0.466126	0.272428	1.71101	0.0870796	0.999994	ST4.03ch12	Cufflinks	mRNA	11154584	11155938	.	-	.	ID=PGSC0003DMT400016546	Parent	PGSC0003DMG400006462	Source_id=RNASEQ22.4784.0	Mapping_depth=204.240756	Class=1	name="GDSL-like Lipase/Acylhydrolase family protein"
PGSC0003DMT400008450	P1.A	QC0	400.801	199.259	300.03	1.00717	0.588717	1.71079	0.0871202	0.999994	ST4.03ch07	Cufflinks	mRNA	33335809	33344700	.	-	.	ID=PGSC0003DMT400008450	Parent	PGSC0003DMG400003266	Source_id=RNASEQ46.5949.2	Mapping_depth=89.201669	Class=1	name="Methyltransferase"
PGSC0003DMT400058738	P1.A	QC0	1.62006	11.4096	6.51483	-2.77515	1.62218	-1.71076	0.0871254	0.999994	ST4.03ch10	GLEAN	mRNA	4495803	4496630	.	-	.	ID=PGSC0003DMT400058738	Parent	PGSC0003DMG400022818	Source_id=PGSC0003DMG000029795	Class=2	name="UDP-glucosyltransferase"
PGSC0003DMT400005152	P1.A	QC0	124.1	166.363	145.232	-0.421444	0.246363	-1.71066	0.0871434	0.999994	ST4.03ch12	Cufflinks	mRNA	55781847	55785928	.	+	.	ID=PGSC0003DMT400005152	Parent	PGSC0003DMG400002036	Source_id=RNASEQ55.349.1	Mapping_depth=239.150229	Class=1	name="Conserved gene of unknown function"
PGSC0003DMT400001513	P1.A	QC0	136.429	97.8642	117.147	0.474417	0.277354	1.71051	0.0871715	0.999994	ST4.03ch03	Cufflinks	mRNA	46422324	46423993	.	-	.	ID=PGSC0003DMT400001513	Parent	PGSC0003DMG400000561	Source_id=RNASEQ57.3996.0	Mapping_depth=193.854213	Class=1	name="Transparent testa glabra 1"
PGSC0003DMT400086307	P1.A	QC0	5.51356	20.4559	12.9847	-1.88277	1.10109	-1.70991	0.0872825	0.999994	ST4.03ch12	GLEAN	mRNA	52140695	52141828	.	+	.	ID=PGSC0003DMT400086307	Parent	PGSC0003DMG400035878	Source_id=PGSC0003DMG000015484	Class=3	name="Fatty acid desaturase"
PGSC0003DMT400028190	P1.A	QC0	56.555	23.6969	40.126	1.25275	0.732982	1.70912	0.0874294	0.999994	ST4.03ch10	Cufflinks	mRNA	47871974	47874060	.	+	.	ID=PGSC0003DMT400028190	Parent	PGSC0003DMG400010870	Source_id=RNASEQ36.820.0	Mapping_depth=245.190049	Class=1	name="NAC domain protein"
PGSC0003DMT400055391	P1.A	QC0	143.044	68.2444	105.644	1.06844	0.625164	1.70905	0.0874415	0.999994	ST4.03ch04	Cufflinks	mRNA	67179446	67180400	.	+	.	ID=PGSC0003DMT400055391	Parent	PGSC0003DMG400021508	Source_id=RNASEQ60.1295.0	Mapping_depth=4812.347999	Class=1	name="C2H2-type zinc finger protein"
PGSC0003DMT400061540	P1.A	QC0	461.464	556.222	508.843	-0.269637	0.157804	-1.70868	0.0875099	0.999994	ST4.03ch06	Cufflinks	mRNA	30378677	30384893	.	-	.	ID=PGSC0003DMT400061540	Parent	PGSC0003DMG400023950	Source_id=RNASEQ32.1846.2	Mapping_depth=30.656931	Class=1	name="SNF2 domain-containing protein"
PGSC0003DMT400021155	P1.A	QC0	1170.07	966.976	1068.52	0.27448	0.160649	1.70857	0.0875304	0.999994	ST4.03ch08	Cufflinks	mRNA	34743961	34752054	.	+	.	ID=PGSC0003DMT400021155	Parent	PGSC0003DMG400008191	Source_id=RNASEQ64.6068.0	Mapping_depth=341.484619	Class=1	name="Puromycin-sensitive aminopeptidase"
PGSC0003DMT400025551	P1.A	QC0	279.178	218.35	248.764	0.354608	0.207647	1.70774	0.087684	0.999994	ST4.03ch04	Cufflinks	mRNA	70939035	70946336	.	+	.	ID=PGSC0003DMT400025551	Parent	PGSC0003DMG400009873	Source_id=RNASEQ59.3207.0	Mapping_depth=306.245041	Class=1	name="Dead box ATP-dependent RNA helicase"
PGSC0003DMT400020795	P1.A	QC0	2362.28	2130.13	2246.2	0.148921	0.0872308	1.7072	0.087784	0.999994	ST4.03ch11	Cufflinks	mRNA	41712113	41719809	.	-	.	ID=PGSC0003DMT400020795	Parent	PGSC0003DMG400008050	Source_id=RNASEQ8.1884.1	Mapping_depth=580.187148	Class=1	name="GcpE"
PGSC0003DMT400034213	P1.A	QC0	300.145	174.351	237.248	0.781959	0.458664	1.70486	0.0882201	0.999994	ST4.03ch07	Cufflinks	mRNA	34590918	34595091	.	+	.	ID=PGSC0003DMT400034213	Parent	PGSC0003DMG401013152	Source_id=RNASEQ41.5334.4	Mapping_depth=21.920807	Class=2	name="Conserved gene of unknown function"
PGSC0003DMT400067763	P1.A	QC0	52.419	21.2294	36.8242	1.30426	0.76512	1.70465	0.0882599	0.999994	ST4.03ch11	Cufflinks	mRNA	40453240	40454258	.	+	.	ID=PGSC0003DMT400067763	Parent	PGSC0003DMG400026355	Source_id=RNASEQ14.1044.2	Mapping_depth=67.737288	Class=1	name="RhoGAP1"
PGSC0003DMT400077138	P1.A	QC0	29.7052	49.2057	39.4555	-0.737325	0.432638	-1.70425	0.0883335	0.999994	ST4.03ch11	Cufflinks	mRNA	37065787	37071402	.	-	.	ID=PGSC0003DMT400077138	Parent	PGSC0003DMG401029997	Source_id=RNASEQ45.532.0	Mapping_depth=137.521442	Class=2	name="Nucleic acid binding protein"
PGSC0003DMT400078183	P1.A	QC0	43.3893	72.6913	58.0403	-0.754262	0.442712	-1.70373	0.0884313	0.999994	ST4.03ch06	Cufflinks	mRNA	56695847	56700446	.	-	.	ID=PGSC0003DMT400078183	Parent	PGSC0003DMG400030416	Source_id=RNASEQ57.4584.0	Mapping_depth=13.117134	Class=1	name="Conserved gene of unknown function"
PGSC0003DMT400078979	P1.A	QC0	29.8531	8.12809	18.9906	1.87247	1.09944	1.70312	0.0885465	0.999994	ST4.03ch07	Cufflinks	mRNA	3131713	3134757	.	+	.	ID=PGSC0003DMT400078979	Parent	PGSC0003DMG400030734	Source_id=RNASEQ5.6243.0	Mapping_depth=28.775913	Class=1	name="Conserved gene of unknown function"
PGSC0003DMT400038023	P1.A	QC0	26.5166	51.4159	38.9663	-0.947255	0.556411	-1.70244	0.0886737	0.999994	ST4.03ch01	Cufflinks	mRNA	88395361	88399887	.	+	.	ID=PGSC0003DMT400038023	Parent	PGSC0003DMG401014665	Source_id=RNASEQ39.5150.0	Mapping_depth=111.155840	Class=1	name="Mitochondrial phosphate carrier protein"
PGSC0003DMT400063576	P1.A	QC0	5410.32	6477.48	5943.9	-0.259567	0.152486	-1.70223	0.0887119	0.999994	ST4.03ch01	Cufflinks	mRNA	77485996	77488079	.	+	.	ID=PGSC0003DMT400063576	Parent	PGSC0003DMG400024716	Source_id=RNASEQ37.811.0	Mapping_depth=22831.640312	Class=1	name="Translationally-controlled tumor protein homolog"
PGSC0003DMT400044572	P1.A	QC0	84.2654	52.8274	68.5464	0.678524	0.398729	1.70172	0.0888083	0.999994	ST4.03ch07	Cufflinks	mRNA	51154893	51156534	.	+	.	ID=PGSC0003DMT400044572	Parent	PGSC0003DMG400017301	Source_id=RNASEQ16.1520.2	Mapping_depth=52.747533	Class=1	name="ER glycerol-phosphate acyltransferase"
PGSC0003DMT400003530	P1.A	QC0	60.7397	7.11989	33.9298	3.09261	1.8193	1.69989	0.089152	0.999994	ST4.03ch02	Cufflinks	mRNA	46708192	46710386	.	+	.	ID=PGSC0003DMT400003530	Parent	PGSC0003DMG400001393	Source_id=RNASEQ31.1889.0	Mapping_depth=28.608483	Class=1	name="Amino acid permease"
PGSC0003DMT400068181	P1.A	QC0	24.9991	6.28611	15.6426	1.99034	1.1711	1.69955	0.0892161	0.999994	ST4.03ch06	Cufflinks	mRNA	48128703	48133170	.	-	.	ID=PGSC0003DMT400068181	Parent	PGSC0003DMG400026517	Source_id=RNASEQ24.2751.0	Mapping_depth=15.303903	Class=1	name="Conserved gene of unknown function"
PGSC0003DMT400068184	P1.A	QC0	24.9991	6.28611	15.6426	1.99034	1.1711	1.69955	0.0892161	0.999994	ST4.03ch06	Cufflinks	mRNA	48128703	48133170	.	-	.	ID=PGSC0003DMT400068184	Parent	PGSC0003DMG400026517	Source_id=RNASEQ24.2751.3	Mapping_depth=13.694595	Class=1	name="Conserved gene of unknown function"
PGSC0003DMT400032827	P1.A	QC0	11.0772	26.3945	18.7358	-1.25505	0.738542	-1.69936	0.0892517	0.999994	ST4.03ch02	Cufflinks	mRNA	47469895	47471427	.	+	.	ID=PGSC0003DMT400032827	Parent	PGSC0003DMG400012606	Source_id=RNASEQ55.7091.3	Mapping_depth=133.587692	Class=1	name="Protein kinase atn1"
PGSC0003DMT400058543	P1.A	QC0	795.09	643.513	719.302	0.304048	0.178995	1.69864	0.0893862	0.999994	ST4.03ch08	Cufflinks	mRNA	54049949	54053895	.	+	.	ID=PGSC0003DMT400058543	Parent	PGSC0003DMG400022742	Source_id=RNASEQ36.681.0	Mapping_depth=1176.647698	Class=1	name="Acetylornithine aminotransferase, mitochondrial"
PGSC0003DMT400062238	P1.A	QC0	13.9352	4.50248	9.21886	1.63858	0.964737	1.69848	0.0894176	0.999994	ST4.03ch08	Cufflinks	mRNA	49977938	49986319	.	-	.	ID=PGSC0003DMT400062238	Parent	PGSC0003DMG400024220	Source_id=RNASEQ29.542.0	Mapping_depth=1095.518641	Class=1	name="Pyruvate kinase isozyme G, chloroplastic"
PGSC0003DMT400081267	P1.A	QC0	198.65	156.476	177.563	0.343801	0.202478	1.69797	0.0895139	0.999994	ST4.03ch02	Cufflinks	mRNA	33308771	33311408	.	+	.	ID=PGSC0003DMT400081267	Parent	PGSC0003DMG400031764	Source_id=RNASEQ16.6095.2	Mapping_depth=39.839947	Class=6	name="Conserved gene of unknown function"
PGSC0003DMT400007151	P1.A	QC0	18.5472	44.3665	31.4569	-1.26391	0.744497	-1.69767	0.0895696	0.999994	ST4.03ch01	Cufflinks	mRNA	78204641	78209554	.	-	.	ID=PGSC0003DMT400007151	Parent	PGSC0003DMG400002766	Source_id=RNASEQ9.5147.0	Mapping_depth=14.598757	Class=1	name="Conserved gene of unknown function"
PGSC0003DMT400091500	P1.A	QC0	76.2229	35.0291	55.626	1.11805	0.658789	1.69712	0.0896737	0.999994	ST4.03ch02	GLEAN	mRNA	8613635	8617042	.	+	.	ID=PGSC0003DMT400091500	Parent	PGSC0003DMG400041071	Source_id=PGSC0003DMG000013589	Class=7	name="Kinase"
PGSC0003DMT400016056	P1.A	QC0	45.2558	12.3237	28.7897	1.87394	1.10423	1.69706	0.0896853	0.999994	ST4.03ch01	Cufflinks	mRNA	60239644	60240718	.	+	.	ID=PGSC0003DMT400016056	Parent	PGSC0003DMG400006276	Source_id=RNASEQ39.620.0	Mapping_depth=61.023640	Class=1	name="NtPRp27"
PGSC0003DMT400023223	P1.A	QC0	390.775	289.083	339.929	0.433703	0.255589	1.69688	0.0897198	0.999994	ST4.03ch01	Cufflinks	mRNA	62088076	62091929	.	+	.	ID=PGSC0003DMT400023223	Parent	PGSC0003DMG400008994	Source_id=RNASEQ56.6091.0	Mapping_depth=910.545270	Class=1	name="Peroxiredoxin"
PGSC0003DMT400053861	P1.A	QC0	58.4758	28.9988	43.7373	1.01323	0.59754	1.69567	0.0899487	0.999994	ST4.03ch00	Cufflinks	mRNA	24461102	24463912	.	+	.	ID=PGSC0003DMT400053861	Parent	PGSC0003DMG400020899	Source_id=RNASEQ34.2622.0	Mapping_depth=135.366860	Class=1	name="Stress-induced receptor-like kinase"
PGSC0003DMT400002162	P1.A	QC0	202.465	255.334	228.899	-0.334935	0.197534	-1.69558	0.0899654	0.999994	ST4.03ch05	GLEAN	mRNA	2094104	2097092	.	-	.	ID=PGSC0003DMT400002162	Parent	PGSC0003DMG400000828	Source_id=PGSC0003DMG000000864	Class=2	name="DNA binding protein"
PGSC0003DMT400092175	P1.A	QC0	12.8991	4.79914	8.84911	1.43094	0.844226	1.69497	0.0900808	0.999994	ST4.03ch06	GLEAN	mRNA	2175827	2177482	.	-	.	ID=PGSC0003DMT400092175	Parent	PGSC0003DMG400041746	Source_id=PGSC0003DMG000001436	Class=7	name="Gene of unknown function"
PGSC0003DMT400058377	P1.A	QC0	109.275	69.154	89.2146	0.656872	0.387575	1.69483	0.0901085	0.999994	ST4.03ch01	Cufflinks	mRNA	58691101	58692726	.	+	.	ID=PGSC0003DMT400058377	Parent	PGSC0003DMG400022676	Source_id=RNASEQ51.6057.0	Mapping_depth=334.307407	Class=1	name="Pollen-specific lysine-rich protein SBgLR"
PGSC0003DMT400013319	P1.A	QC0	54.9567	125.491	90.2241	-1.18826	0.701416	-1.69409	0.0902481	0.999994	ST4.03ch01	Cufflinks	mRNA	63254446	63257869	.	-	.	ID=PGSC0003DMT400013319	Parent	PGSC0003DMG400005197	Source_id=RNASEQ30.7305.1	Mapping_depth=47.671486	Class=1	name="Cinnamoyl-CoA reductase"
PGSC0003DMT400055446	P1.A	QC0	15.1195	34.8339	24.9767	-1.19594	0.706004	-1.69395	0.090274	0.999994	ST4.03ch04	Cufflinks	mRNA	67151437	67153129	.	-	.	ID=PGSC0003DMT400055446	Parent	PGSC0003DMG400021526	Source_id=RNASEQ60.1290.0	Mapping_depth=9.031274	Class=1	name="Transcription factor"
PGSC0003DMT400041786	P1.A	QC0	3695.7	2651.62	3173.66	0.478861	0.282767	1.69348	0.0903641	0.999994	ST4.03ch11	Cufflinks	mRNA	2418044	2424859	.	-	.	ID=PGSC0003DMT400041786	Parent	PGSC0003DMG400016207	Source_id=RNASEQ27.1750.2	Mapping_depth=366.076607	Class=2	name="Threonine endopeptidase"
PGSC0003DMT400007829	P1.A	QC0	15.0298	3.59571	9.31277	2.06683	1.22051	1.69341	0.0903766	0.999994	ST4.03ch05	Cufflinks	mRNA	24681193	24685207	.	+	.	ID=PGSC0003DMT400007829	Parent	PGSC0003DMG401003025	Source_id=RNASEQ46.113.0	Mapping_depth=1.773994	Class=2	name="Conserved gene of unknown function"
PGSC0003DMT400030676	P1.A	QC0	2985.77	908.136	1946.95	1.7171	1.01408	1.69326	0.0904069	0.999994	ST4.03ch07	Cufflinks	mRNA	41845573	41847191	.	+	.	ID=PGSC0003DMT400030676	Parent	PGSC0003DMG400011751	Source_id=RNASEQ2.5510.0	Mapping_depth=1061.509504	Class=1	name="2-oxoglutarate-dependent dioxygenase"
PGSC0003DMT400041073	P1.A	QC0	213.944	111.43	162.687	0.94064	0.555691	1.69274	0.0905052	0.999994	ST4.03ch10	Cufflinks	mRNA	49722554	49730023	.	+	.	ID=PGSC0003DMT400041073	Parent	PGSC0003DMG401015894	Source_id=RNASEQ40.1980.1	Mapping_depth=121.496437	Class=1	name="Amt2"
PGSC0003DMT400043059	P1.A	QC0	805.686	647.039	726.362	0.316183	0.186802	1.69261	0.0905295	0.999994	ST4.03ch03	Cufflinks	mRNA	5423049	5426953	.	+	.	ID=PGSC0003DMT400043059	Parent	PGSC0003DMG400016697	Source_id=RNASEQ8.1419.0	Mapping_depth=659.792465	Class=1	name="Eukaryotic translation initiation factor"
PGSC0003DMT400063674	P1.A	QC0	45.8429	25.1823	35.5126	0.866253	0.511973	1.69199	0.0906478	0.999994	ST4.03ch01	Cufflinks	mRNA	77192609	77195579	.	-	.	ID=PGSC0003DMT400063674	Parent	PGSC0003DMG400024746	Source_id=RNASEQ37.437.0	Mapping_depth=34.586803	Class=1	name="IgE autoantigen"
PGSC0003DMT400080853	P1.A	QC0	8.63931	1.48878	5.06405	2.53024	1.49556	1.69184	0.090677	0.999994	ST4.03ch01	Cufflinks	mRNA	4389931	4391960	.	+	.	ID=PGSC0003DMT400080853	Parent	PGSC0003DMG400031485	Source_id=RNASEQ34.2244.0	Mapping_depth=31.986569	Class=1	name="Kinase"
PGSC0003DMT400026660	P1.A	QC0	396.786	491.524	444.155	-0.307071	0.18155	-1.69138	0.0907638	0.999994	ST4.03ch09	Cufflinks	mRNA	50252553	50257398	.	+	.	ID=PGSC0003DMT400026660	Parent	PGSC0003DMG400010302	Source_id=RNASEQ1.995.0	Mapping_depth=9.627378	Class=1	name="Phytochelatin synthase"
PGSC0003DMT400076556	P1.A	QC0	17.1088	3.01514	10.062	2.49816	1.47729	1.69104	0.0908284	0.999994	ST4.03ch01	GLEAN	mRNA	81607965	81612487	.	+	.	ID=PGSC0003DMT400076556	Parent	PGSC0003DMG400029765	Source_id=PGSC0003DMG000038536	Class=2	name="Serine carboxypeptidase"
PGSC0003DMT400064826	P1.A	QC0	231.62	175.534	203.577	0.398005	0.235424	1.69059	0.0909152	0.999994	ST4.03ch01	Cufflinks	mRNA	85544410	85550280	.	-	.	ID=PGSC0003DMT400064826	Parent	PGSC0003DMG400025176	Source_id=RNASEQ33.3557.1	Mapping_depth=355.542234	Class=1	name="Non-symbiotic hemoglobin"
PGSC0003DMT400066755	P1.A	QC0	9.58798	29.1305	19.3592	-1.58506	0.937834	-1.69013	0.0910038	0.999994	ST4.03ch01	Cufflinks	mRNA	85095139	85097401	.	+	.	ID=PGSC0003DMT400066755	Parent	PGSC0003DMG400025950	Source_id=RNASEQ3.10818.0	Mapping_depth=123.732475	Class=5	name="Gene of unknown function"
PGSC0003DMT400024026	P1.A	QC0	1120.25	1427.48	1273.87	-0.348774	0.206425	-1.68959	0.0911058	0.999994	ST4.03ch08	Cufflinks	mRNA	48764305	48772840	.	-	.	ID=PGSC0003DMT400024026	Parent	PGSC0003DMG400009295	Source_id=RNASEQ7.9138.0	Mapping_depth=1584.243509	Class=1	name="DEAD-box RNA helicase"
PGSC0003DMT400012215	P1.A	QC0	1120.75	815.476	968.114	0.458284	0.27132	1.68909	0.0912026	0.999994	ST4.03ch08	Cufflinks	mRNA	52732768	52738089	.	+	.	ID=PGSC0003DMT400012215	Parent	PGSC0003DMG400004788	Source_id=RNASEQ3.4266.2	Mapping_depth=260.412819	Class=4	name="Thylakoid lumenal protein, chloroplastic"
PGSC0003DMT400027951	P1.A	QC0	26.0959	58.6394	42.3676	-1.16781	0.691628	-1.6885	0.0913159	0.999994	ST4.03ch04	Cufflinks	mRNA	7683246	7683775	.	-	.	ID=PGSC0003DMT400027951	Parent	PGSC0003DMG400010767	Source_id=RNASEQ61.2990.0	Mapping_depth=116.843326	Class=1	name="Monothiol glutaredoxin-S2"
PGSC0003DMT400007150	P1.A	QC0	950.216	803.166	876.691	0.242942	0.143885	1.68845	0.0913253	0.999994	ST4.03ch01	Cufflinks	mRNA	78215973	78219991	.	-	.	ID=PGSC0003DMT400007150	Parent	PGSC0003DMG400002765	Source_id=RNASEQ9.5140.2	Mapping_depth=798.488095	Class=1	name="Nucleolar protein nop56"
PGSC0003DMT400066722	P1.A	QC0	6.08242	48.5464	27.3144	-2.99001	1.77159	-1.68775	0.0914591	0.999994	ST4.03ch01	Cufflinks	mRNA	85243257	85243962	.	-	.	ID=PGSC0003DMT400066722	Parent	PGSC0003DMG400025927	Source_id=RNASEQ3.10980.1	Mapping_depth=2633.767527	Class=1	name="Conserved gene of unknown function"
PGSC0003DMT400012092	P1.A	QC0	108.809	189.929	149.369	-0.800075	0.474093	-1.68759	0.0914898	0.999994	ST4.03ch08	Cufflinks	mRNA	52576020	52584871	.	-	.	ID=PGSC0003DMT400012092	Parent	PGSC0003DMG400004746	Source_id=RNASEQ3.4379.3	Mapping_depth=33.650861	Class=1	name="Oxysterol-binding family protein"
PGSC0003DMT400012635	P1.A	QC0	207.48	161.279	184.38	0.364758	0.216171	1.68736	0.0915346	0.999994	ST4.03ch04	Cufflinks	mRNA	66037009	66041512	.	-	.	ID=PGSC0003DMT400012635	Parent	PGSC0003DMG400004938	Source_id=RNASEQ4.6116.9	Mapping_depth=16.905428	Class=1	name="Xylulose kinase"
PGSC0003DMT400040920	P1.A	QC0	62.0112	38.1296	50.0704	0.700419	0.4151	1.68735	0.091536	0.999994	ST4.03ch12	Cufflinks	mRNA	40363665	40366470	.	+	.	ID=PGSC0003DMT400040920	Parent	PGSC0003DMG402015827	Source_id=RNASEQ39.3879.3	Mapping_depth=51.604735	Class=1	name="Wall-associated kinase"
PGSC0003DMT400064940	P1.A	QC0	26.6118	5.99343	16.3026	2.15147	1.27563	1.68659	0.0916825	0.999994	ST4.03ch08	Cufflinks	mRNA	7752283	7757496	.	-	.	ID=PGSC0003DMT400064940	Parent	PGSC0003DMG400025221	Source_id=RNASEQ34.8391.1	Mapping_depth=61.440124	Class=1	name="Conserved gene of unknown function"
PGSC0003DMT400085907	P1.A	QC0	260.221	159.057	209.639	0.710319	0.421281	1.68609	0.0917775	0.999994	ST4.03ch04	GLEAN	mRNA	57957876	57958898	.	-	.	ID=PGSC0003DMT400085907	Parent	PGSC0003DMG400035478	Source_id=PGSC0003DMG000032437	Class=3	name="Conserved gene of unknown function"
PGSC0003DMT400024017	P1.A	QC0	227.457	129.309	178.383	0.813052	0.482263	1.68591	0.0918128	0.999994	ST4.03ch08	Cufflinks	mRNA	48850673	48855326	.	-	.	ID=PGSC0003DMT400024017	Parent	PGSC0003DMG402009291	Source_id=RNASEQ7.9042.0	Mapping_depth=37.707615	Class=1	name="LrgB-like family protein"
PGSC0003DMT400018553	P1.A	QC0	149.364	83.3847	116.374	0.838625	0.497527	1.68559	0.0918755	0.999994	ST4.03ch10	Cufflinks	mRNA	59555916	59556851	.	-	.	ID=PGSC0003DMT400018553	Parent	PGSC0003DMG400007200	Source_id=RNASEQ33.1568.0	Mapping_depth=446.185897	Class=1	name="VQ"
PGSC0003DMT400004039	P1.A	QC0	88.4085	143.912	116.16	-0.697673	0.414121	-1.68471	0.0920452	0.999994	ST4.03ch01	Cufflinks	mRNA	87188134	87192632	.	-	.	ID=PGSC0003DMT400004039	Parent	PGSC0003DMG400001594	Source_id=RNASEQ8.645.1	Mapping_depth=127.181722	Class=1	name="DNA binding protein"
PGSC0003DMT400064180	P1.A	QC0	70.9315	36.5227	53.7271	0.958291	0.56904	1.68405	0.0921723	0.999994	ST4.03ch02	Cufflinks	mRNA	42974140	42979366	.	+	.	ID=PGSC0003DMT400064180	Parent	PGSC0003DMG400024934	Source_id=RNASEQ55.2692.1	Mapping_depth=116.735719	Class=1	name="Cytoplasmic protein of eukaryotic origin (38.3 kD)"
PGSC0003DMT400064107	P1.A	QC0	1550.93	2080.8	1815.87	-0.423688	0.251826	-1.68246	0.0924789	0.999994	ST4.03ch01	GLEAN	mRNA	80101586	80111022	.	-	.	ID=PGSC0003DMT400064107	Parent	PGSC0003DMG400024911	Source_id=PGSC0003DMG000032486	Class=2	name="Nucleic acid binding protein"
PGSC0003DMT400065549	P1.A	QC0	270.008	423.897	346.953	-0.648799	0.385629	-1.68245	0.0924826	0.999994	ST4.03ch06	Cufflinks	mRNA	1643315	1649742	.	-	.	ID=PGSC0003DMT400065549	Parent	PGSC0003DMG400025502	Source_id=RNASEQ46.8374.2	Mapping_depth=14.764204	Class=1	name="Nucleotide binding protein"
PGSC0003DMT400045488	P1.A	QC0	238.618	325.214	281.916	-0.448262	0.266435	-1.68244	0.0924828	0.999994	ST4.03ch05	Cufflinks	mRNA	5888874	5893778	.	+	.	ID=PGSC0003DMT400045488	Parent	PGSC0003DMG400017645	Source_id=RNASEQ66.516.2	Mapping_depth=147.561278	Class=1	name="Serine/threonine-protein kinase PBS1"
PGSC0003DMT400067403	P1.A	QC0	39.2848	16.2511	27.7679	1.27424	0.75744	1.6823	0.0925115	0.999994	ST4.03ch07	GLEAN	mRNA	47346381	47350062	.	+	.	ID=PGSC0003DMT400067403	Parent	PGSC0003DMG400026199	Source_id=PGSC0003DMG000033957	Class=2	name="Beta-amylase"
PGSC0003DMT400026657	P1.A	QC0	67.9891	97.5452	82.7672	-0.513704	0.305488	-1.68158	0.0926494	0.999994	ST4.03ch09	Cufflinks	mRNA	50186978	50189785	.	+	.	ID=PGSC0003DMT400026657	Parent	PGSC0003DMG400010300	Source_id=RNASEQ1.923.0	Mapping_depth=493.333112	Class=2	name="Actin-depolymerizing factor"
PGSC0003DMT400057802	P1.A	QC0	24.7263	46.2005	35.4634	-0.897506	0.533999	-1.68073	0.092816	0.999994	ST4.03ch02	Cufflinks	mRNA	34121374	34122690	.	+	.	ID=PGSC0003DMT400057802	Parent	PGSC0003DMG400022440	Source_id=RNASEQ59.1131.0	Mapping_depth=159.852107	Class=1	name="Conserved gene of unknown function"
PGSC0003DMT400079814	P1.A	QC0	149.769	89.1694	119.469	0.749465	0.445918	1.68072	0.0928167	0.999994	ST4.03ch11	Cufflinks	mRNA	3864018	3865958	.	+	.	ID=PGSC0003DMT400079814	Parent	PGSC0003DMG400031079	Source_id=RNASEQ66.2447.0	Mapping_depth=111.195260	Class=1	name="Nodulin family protein"
PGSC0003DMT400069897	P1.A	QC0	8.55551	21.309	14.9322	-1.31825	0.78463	-1.68009	0.0929398	0.999994	ST4.03ch05	Cufflinks	mRNA	47959545	47961267	.	-	.	ID=PGSC0003DMT400069897	Parent	PGSC0003DMG400027180	Source_id=RNASEQ34.11119.0	Mapping_depth=338.757253	Class=1	name="Anthocyanin 5-aromatic acyltransferase"
PGSC0003DMT400075616	P1.A	QC0	20.4401	7.52056	13.9803	1.44706	0.86138	1.67993	0.0929709	0.999994	ST4.03ch12	Cufflinks	mRNA	57345766	57349927	.	+	.	ID=PGSC0003DMT400075616	Parent	PGSC0003DMG400029412	Source_id=RNASEQ62.8695.0	Mapping_depth=13.532832	Class=1	name="Alcohol dehydrogenase ADH"
PGSC0003DMT400069246	P1.A	QC0	159.178	213.805	186.492	-0.421968	0.251265	-1.67937	0.093079	0.999994	ST4.03ch06	Cufflinks	mRNA	53442215	53447095	.	-	.	ID=PGSC0003DMT400069246	Parent	PGSC0003DMG400026937	Source_id=RNASEQ25.6657.1	Mapping_depth=192.236421	Class=1	name="Nucleic acid binding protein"
PGSC0003DMT400060230	P1.A	QC0	176.445	115.011	145.728	0.614801	0.366119	1.67924	0.093106	0.999994	ST4.03ch05	GLEAN	mRNA	50157329	50165070	.	-	.	ID=PGSC0003DMT400060230	Parent	PGSC0003DMG400023431	Source_id=PGSC0003DMG000030752	Class=2	name="XH/XS domain-containing protein"
PGSC0003DMT400079324	P1.A	QC0	1.37186	8.70644	5.03915	-2.65045	1.57846	-1.67914	0.0931252	0.999994	ST4.03ch08	Cufflinks	mRNA	48216723	48218378	.	-	.	ID=PGSC0003DMT400079324	Parent	PGSC0003DMG400030875	Source_id=RNASEQ25.3780.0	Mapping_depth=67.321446	Class=4	name="Metal ion binding protein"
PGSC0003DMT400000349	P1.A	QC0	7.67413	18.358	13.0161	-1.25079	0.744948	-1.67903	0.0931471	0.999994	ST4.03ch01	Cufflinks	mRNA	73702490	73704280	.	+	.	ID=PGSC0003DMT400000349	Parent	PGSC0003DMG400000120	Source_id=RNASEQ44.5947.0	Mapping_depth=22.953440	Class=1	name="Dof18"
PGSC0003DMT400072411	P1.A	QC0	950.292	732.048	841.17	0.376153	0.224094	1.67855	0.0932391	0.999994	ST4.03ch10	Cufflinks	mRNA	55425687	55432306	.	-	.	ID=PGSC0003DMT400072411	Parent	PGSC0003DMG400028177	Source_id=RNASEQ18.8851.0	Mapping_depth=2027.754869	Class=1	name="Pyruvate kinase"
PGSC0003DMT400005083	P1.A	QC0	12.5163	30.041	21.2786	-1.27413	0.759244	-1.67815	0.093317	0.999994	ST4.03ch09	Cufflinks	mRNA	6961618	6963634	.	+	.	ID=PGSC0003DMT400005083	Parent	PGSC0003DMG400002011	Source_id=RNASEQ60.1726.2	Mapping_depth=12.234953	Class=1	name="Ketopantoate hydroxymethyltransferase"
PGSC0003DMT400064404	P1.A	QC0	81.4935	36.6176	59.0555	1.15505	0.688409	1.67785	0.0933764	0.999994	ST4.03ch10	Cufflinks	mRNA	1635882	1639231	.	-	.	ID=PGSC0003DMT400064404	Parent	PGSC0003DMG400025023	Source_id=RNASEQ5.5206.0	Mapping_depth=264.588927	Class=1	name="Avr9/Cf-9 rapidly elicited protein 20"
PGSC0003DMT400020223	P1.A	QC0	368.762	200.603	284.683	0.877531	0.523063	1.67768	0.0934099	0.999994	ST4.03ch12	Cufflinks	mRNA	1872151	1873841	.	+	.	ID=PGSC0003DMT400020223	Parent	PGSC0003DMG400007816	Source_id=RNASEQ24.4483.0	Mapping_depth=687.256062	Class=1	name="UDP-glucuronate 5-epimerase"
PGSC0003DMT400025806	P1.A	QC0	255.755	160.674	208.215	0.670721	0.399932	1.67709	0.0935251	0.999994	ST4.03ch04	Cufflinks	mRNA	71383129	71388098	.	-	.	ID=PGSC0003DMT400025806	Parent	PGSC0003DMG400009965	Source_id=RNASEQ59.3676.1	Mapping_depth=89.450887	Class=1	name="Pectinesterase"
PGSC0003DMT400020752	P1.A	QC0	5.98014	42.5981	24.2891	-2.81728	1.68	-1.67696	0.0935512	0.999994	ST4.03ch04	Cufflinks	mRNA	68615836	68617931	.	-	.	ID=PGSC0003DMT400020752	Parent	PGSC0003DMG400008030	Source_id=RNASEQ58.5487.3	Mapping_depth=160.768153	Class=1	name="Hydrolase"
PGSC0003DMT400008692	P1.A	QC0	11.2349	0.604268	5.91958	4.21603	2.51417	1.67691	0.0935604	0.999994	ST4.03ch06	Cufflinks	mRNA	55856610	55857687	.	+	.	ID=PGSC0003DMT400008692	Parent	PGSC0003DMG400003371	Source_id=RNASEQ27.4724.0	Mapping_depth=307.597403	Class=2	name="Arabinogalactan protein 2"
PGSC0003DMT400083166	P1.A	QC0	192.353	138.146	165.249	0.476344	0.284133	1.67648	0.0936438	0.999994	ST4.03ch06	Cufflinks	mRNA	51450051	51455890	.	+	.	ID=PGSC0003DMT400083166	Parent	PGSC0003DMG400033088	Source_id=RNASEQ43.1966.1	Mapping_depth=430.850477	Class=4	name="Synaptosomal associated protein"
PGSC0003DMT400052242	P1.A	QC0	721.687	448.347	585.017	0.686959	0.409789	1.67637	0.0936649	0.999994	ST4.03ch02	Cufflinks	mRNA	47763577	47766815	.	+	.	ID=PGSC0003DMT400052242	Parent	PGSC0003DMG400020266	Source_id=RNASEQ9.1956.1	Mapping_depth=508.212101	Class=1	name="Amino acid transporter"
PGSC0003DMT400037178	P1.A	QC0	7.80871	27.9253	17.867	-1.81797	1.08458	-1.6762	0.0936996	0.999994	ST4.03ch03	Cufflinks	mRNA	42733947	42740682	.	-	.	ID=PGSC0003DMT400037178	Parent	PGSC0003DMG403014333	Source_id=RNASEQ39.7058.2	Mapping_depth=21.568331	Class=1	name="F-box family protein"
PGSC0003DMT400060145	P1.A	QC0	7847.18	10933.2	9390.21	-0.478416	0.28545	-1.676	0.0937377	0.999994	ST4.03ch05	Cufflinks	mRNA	50876142	50880549	.	-	.	ID=PGSC0003DMT400060145	Parent	PGSC0003DMG400023400	Source_id=RNASEQ15.9377.0	Mapping_depth=46973.541435	Class=1	name="DnaJ"
PGSC0003DMT400053073	P1.A	QC0	198.345	262.658	230.501	-0.403296	0.240662	-1.67578	0.0937816	0.999994	ST4.03ch09	Cufflinks	mRNA	59597988	59602377	.	-	.	ID=PGSC0003DMT400053073	Parent	PGSC0003DMG400020590	Source_id=RNASEQ20.1269.1	Mapping_depth=88.599501	Class=1	name="Werner syndrome ATP-dependent helicase"
PGSC0003DMT400044786	P1.A	QC0	20.2698	1.20854	10.7392	4.06819	2.42836	1.67528	0.0938792	0.999994	ST4.03ch07	Cufflinks	mRNA	43299811	43300995	.	-	.	ID=PGSC0003DMT400044786	Parent	PGSC0003DMG400017381	Source_id=RNASEQ16.9123.5	Mapping_depth=59.296550	Class=1	name="Conserved gene of unknown function"
PGSC0003DMT400038659	P1.A	QC0	69.464	44.4026	56.9333	0.643158	0.384032	1.67475	0.093983	0.999994	ST4.03ch02	Cufflinks	mRNA	15695173	15697155	.	+	.	ID=PGSC0003DMT400038659	Parent	PGSC0003DMG400014936	Source_id=RNASEQ58.9727.0	Mapping_depth=200.370370	Class=1	name="Zinc/iron transporter"
PGSC0003DMT400014280	P1.A	QC0	15.6204	5.67963	10.65	1.45752	0.870553	1.67425	0.0940816	0.999994	ST4.03ch00	Cufflinks	mRNA	32940662	32942420	.	+	.	ID=PGSC0003DMT400014280	Parent	PGSC0003DMG400005600	Source_id=RNASEQ28.5669.0	Mapping_depth=47.261358	Class=4	name="NBS-LRR resistance protein"
PGSC0003DMT400020455	P1.A	QC0	118.346	233.325	175.836	-0.982134	0.587195	-1.67259	0.0944088	0.999994	ST4.03ch12	Cufflinks	mRNA	2318645	2323071	.	-	.	ID=PGSC0003DMT400020455	Parent	PGSC0003DMG400007902	Source_id=RNASEQ24.4969.0	Mapping_depth=56.273026	Class=1	name="DNA-3-methyladenine glycosylase"
PGSC0003DMT400059024	P1.A	QC0	114.926	62.6558	88.7911	0.871917	0.521373	1.67235	0.0944553	0.999994	ST4.03ch03	GLEAN	mRNA	9609175	9609878	.	-	.	ID=PGSC0003DMT400059024	Parent	PGSC0003DMG401022924	Source_id=PGSC0003DMG000029888	Class=2	name="Calmodulin"
PGSC0003DMT400049574	P1.A	QC0	5505.92	3221.85	4363.89	0.772995	0.46233	1.67195	0.0945333	0.999994	ST4.03ch07	Cufflinks	mRNA	54327915	54330135	.	+	.	ID=PGSC0003DMT400049574	Parent	PGSC0003DMG400019257	Source_id=RNASEQ17.5501.0	Mapping_depth=38274.524994	Class=1	name="Chloroplast thiazole biosynthetic protein"
PGSC0003DMT400045691	P1.A	QC0	65.1609	38.0734	51.6172	0.779613	0.466361	1.6717	0.0945843	0.999994	ST4.03ch04	Cufflinks	mRNA	63083960	63086451	.	+	.	ID=PGSC0003DMT400045691	Parent	PGSC0003DMG400017718	Source_id=RNASEQ2.6831.1	Mapping_depth=4.982757	Class=1	name="Receptor protein kinase"
PGSC0003DMT400048537	P1.A	QC0	136.234	95.296	115.765	0.516383	0.308933	1.6715	0.0946222	0.999994	ST4.03ch03	Cufflinks	mRNA	38347380	38352436	.	-	.	ID=PGSC0003DMT400048537	Parent	PGSC0003DMG400018854	Source_id=RNASEQ54.5819.2	Mapping_depth=135.734374	Class=1	name="Sugar transporter"
PGSC0003DMT400034462	P1.A	QC0	15.5689	36.0395	25.8042	-1.19287	0.713875	-1.67098	0.0947264	0.999994	ST4.03ch11	Cufflinks	mRNA	1117641	1119393	.	-	.	ID=PGSC0003DMT400034462	Parent	PGSC0003DMG402013246	Source_id=RNASEQ46.2578.0	Mapping_depth=25.336352	Class=1	name="Ubiquitin-protein ligase"
PGSC0003DMT400057712	P1.A	QC0	297.499	182.894	240.196	0.702106	0.420214	1.67083	0.0947555	0.999994	ST4.03ch02	Cufflinks	mRNA	34897309	34905597	.	+	.	ID=PGSC0003DMT400057712	Parent	PGSC0003DMG400022405	Source_id=RNASEQ59.557.0	Mapping_depth=226.721945	Class=1	name="NADH dehydrogenase"
PGSC0003DMT400067196	P1.A	QC0	251.193	202.391	226.792	0.309703	0.18537	1.67073	0.0947741	0.999994	ST4.03ch06	Cufflinks	mRNA	46365950	46374376	.	+	.	ID=PGSC0003DMT400067196	Parent	PGSC0003DMG400026122	Source_id=RNASEQ13.4488.0	Mapping_depth=83.062078	Class=1	name="Multidrug resistance pump"
PGSC0003DMT400014757	P1.A	QC0	870.182	685.527	777.855	0.343739	0.20575	1.67066	0.0947882	0.999994	ST4.03ch03	Cufflinks	mRNA	58321979	58330842	.	+	.	ID=PGSC0003DMT400014757	Parent	PGSC0003DMG400005752	Source_id=RNASEQ4.5342.0	Mapping_depth=407.882950	Class=1	name="Amidase"
PGSC0003DMT400019671	P1.A	QC0	134.674	102.441	118.558	0.393763	0.235943	1.66889	0.0951391	0.999994	ST4.03ch11	GLEAN	mRNA	5735411	5736724	.	-	.	ID=PGSC0003DMT400019671	Parent	PGSC0003DMG401007604	Source_id=PGSC0003DMG000009742	Class=2	name="Eukaryotic peptide chain release factor subunit 1-3"
PGSC0003DMT400044528	P1.A	QC0	31.939	11.6643	21.8016	1.44435	0.865835	1.66816	0.0952834	0.999994	ST4.03ch07	Cufflinks	mRNA	50735819	50738812	.	+	.	ID=PGSC0003DMT400044528	Parent	PGSC0003DMG400017286	Source_id=RNASEQ16.1151.0	Mapping_depth=58.697205	Class=1	name="Receptor-like kinase"
PGSC0003DMT400070461	P1.A	QC0	13.7731	5.10602	9.43954	1.41905	0.851427	1.66668	0.095579	0.999994	ST4.03ch11	Cufflinks	mRNA	43701061	43701731	.	-	.	ID=PGSC0003DMT400070461	Parent	PGSC0003DMG401027394	Source_id=RNASEQ28.1276.7	Mapping_depth=64.103900	Class=1	name="2-oxoglutarate-dependent dioxygenase"
PGSC0003DMT400074083	P1.A	QC0	1077.8	1301.29	1189.55	-0.271852	0.16325	-1.66525	0.0958623	0.999994	ST4.03ch06	Cufflinks	mRNA	50820902	50823822	.	+	.	ID=PGSC0003DMT400074083	Parent	PGSC0003DMG400028791	Source_id=RNASEQ59.1832.0	Mapping_depth=3422.152364	Class=1	name="Conserved gene of unknown function"
PGSC0003DMT400040234	P1.A	QC0	44.8486	107.423	76.1358	-1.26702	0.760962	-1.66502	0.0959091	0.999994	ST4.03ch05	GLEAN	mRNA	7239671	7242073	.	-	.	ID=PGSC0003DMT400040234	Parent	PGSC0003DMG400015575	Source_id=PGSC0003DMG000020231	Class=2	name="RNA recognition motif (RRM)-containing protein"
PGSC0003DMT400027760	P1.A	QC0	3112.21	2277.35	2694.78	0.450318	0.270543	1.66449	0.0960136	0.999994	ST4.03ch04	Cufflinks	mRNA	45916315	45921142	.	-	.	ID=PGSC0003DMT400027760	Parent	PGSC0003DMG400010688	Source_id=RNASEQ49.5775.0	Mapping_depth=669.324498	Class=2	name="Violaxanthin de-epoxidase"
PGSC0003DMT400064117	P1.A	QC0	325.666	166.365	246.016	0.969532	0.582818	1.66352	0.0962078	0.999994	ST4.03ch01	Cufflinks	mRNA	80201416	80202779	.	-	.	ID=PGSC0003DMT400064117	Parent	PGSC0003DMG400024915	Source_id=RNASEQ25.5249.1	Mapping_depth=208.498342	Class=1	name="Ribosomal protein L3"
PGSC0003DMT400003437	P1.A	QC0	1446.43	1265.33	1355.88	0.192568	0.115821	1.66264	0.0963853	0.999994	ST4.03ch02	Cufflinks	mRNA	45690849	45696016	.	-	.	ID=PGSC0003DMT400003437	Parent	PGSC0003DMG400001355	Source_id=RNASEQ31.2992.0	Mapping_depth=2293.349040	Class=1	name="Mitochondrial processing peptidase"
PGSC0003DMT400069633	P1.A	QC0	500.201	332.237	416.219	0.590566	0.355415	1.66162	0.0965888	0.999994	ST4.03ch06	Cufflinks	mRNA	52619816	52621976	.	+	.	ID=PGSC0003DMT400069633	Parent	PGSC0003DMG400027071	Source_id=RNASEQ25.7768.0	Mapping_depth=1192.642295	Class=1	name="Receptor kinase"
PGSC0003DMT400011731	P1.A	QC0	31.329	14.4069	22.8679	1.11587	0.671643	1.66141	0.0966319	0.999994	ST4.03ch12	Cufflinks	mRNA	59789473	59792821	.	+	.	ID=PGSC0003DMT400011731	Parent	PGSC0003DMG401004603	Source_id=RNASEQ10.7325.0	Mapping_depth=261.015864	Class=1	name="Receptor kinase 3"
PGSC0003DMT400024529	P1.A	QC0	409.273	328.364	368.819	0.320103	0.192685	1.66128	0.096658	0.999994	ST4.03ch04	Cufflinks	mRNA	62642399	62649983	.	-	.	ID=PGSC0003DMT400024529	Parent	PGSC0003DMG400009483	Source_id=RNASEQ45.4051.0	Mapping_depth=93.797433	Class=2	name="Splicing endonuclease positive effector sen1"
PGSC0003DMT400056565	P1.A	QC0	132.005	94.1404	113.072	0.484805	0.291874	1.66101	0.0967119	0.999994	ST4.03ch06	Cufflinks	mRNA	752803	754338	.	-	.	ID=PGSC0003DMT400056565	Parent	PGSC0003DMG400021993	Source_id=RNASEQ28.1684.0	Mapping_depth=52.464790	Class=1	name="BRASSINOSTEROID INSENSITIVE 1-associated receptor kinase 1"
PGSC0003DMT400042003	P1.A	QC0	138.599	233.304	185.952	-0.752601	0.453219	-1.66057	0.0968002	0.999994	ST4.03ch06	Cufflinks	mRNA	39610535	39612108	.	-	.	ID=PGSC0003DMT400042003	Parent	PGSC0003DMG400016291	Source_id=RNASEQ64.3243.1	Mapping_depth=41.459917	Class=1	name="Phosphoenolpyruvate carboxylase kinase 2"
PGSC0003DMT400046987	P1.A	QC0	73.1541	34.8255	53.9898	1.06604	0.642233	1.6599	0.0969355	0.999994	ST4.03ch01	Cufflinks	mRNA	78674074	78677446	.	-	.	ID=PGSC0003DMT400046987	Parent	PGSC0003DMG400018250	Source_id=RNASEQ12.3492.0	Mapping_depth=45.726586	Class=1	name="Global transcription factor group"
PGSC0003DMT400011072	P1.A	QC0	681.167	581.128	631.147	0.228548	0.137694	1.65982	0.0969509	0.999994	ST4.03ch03	Cufflinks	mRNA	48081373	48088382	.	+	.	ID=PGSC0003DMT400011072	Parent	PGSC0003DMG401004334	Source_id=RNASEQ60.3463.0	Mapping_depth=1137.216946	Class=2	name="Pyruvate dehydrogenase"
PGSC0003DMT400017882	P1.A	QC0	36.1936	4.7466	20.4701	2.9304	1.76613	1.65922	0.0970708	0.999994	ST4.03ch02	Cufflinks	mRNA	26261505	26270430	.	-	.	ID=PGSC0003DMT400017882	Parent	PGSC0003DMG400006945	Source_id=RNASEQ29.5436.1	Mapping_depth=29.657019	Class=1	name="Conserved gene of unknown function"
PGSC0003DMT400029103	P1.A	QC0	939.86	680.367	810.114	0.465987	0.280983	1.65842	0.0972327	0.999994	ST4.03ch07	Cufflinks	mRNA	1080856	1086641	.	-	.	ID=PGSC0003DMT400029103	Parent	PGSC0003DMG400011196	Source_id=RNASEQ45.2934.1	Mapping_depth=336.574876	Class=1	name="Eukaryotic translation initiation factor 4F / eIF-4F, putative"
PGSC0003DMT400046904	P1.A	QC0	72.4482	22.1383	47.2933	1.70923	1.0316	1.65688	0.0975428	0.999994	ST4.03ch01	GLEAN	mRNA	79472073	79476438	.	-	.	ID=PGSC0003DMT400046904	Parent	PGSC0003DMG401018218	Source_id=PGSC0003DMG000023969	Class=2	name="2-C-methyl-D-erythritol 4-phosphate cytidyltransferase"
PGSC0003DMT400078332	P1.A	QC0	22.6837	11.3899	17.0368	1.00198	0.605033	1.65608	0.0977061	0.999994	ST4.03ch05	Cufflinks	mRNA	4232470	4235213	.	-	.	ID=PGSC0003DMT400078332	Parent	PGSC0003DMG400030496	Source_id=RNASEQ53.3337.0	Mapping_depth=5.655660	Class=1	name="Disease resistance protein"
PGSC0003DMT400069247	P1.A	QC0	159.178	213.212	186.195	-0.417985	0.2524	-1.65605	0.0977126	0.999994	ST4.03ch06	Cufflinks	mRNA	53442215	53446818	.	-	.	ID=PGSC0003DMT400069247	Parent	PGSC0003DMG400026937	Source_id=RNASEQ25.6657.2	Mapping_depth=123.575221	Class=1	name="Nucleic acid binding protein"
PGSC0003DMT400057432	P1.A	QC0	10.5337	23.4761	17.0049	-1.15204	0.695971	-1.6553	0.0978636	0.999994	ST4.03ch07	Cufflinks	mRNA	55102809	55108030	.	+	.	ID=PGSC0003DMT400057432	Parent	PGSC0003DMG400022301	Source_id=RNASEQ42.6653.0	Mapping_depth=28.689166	Class=1	name="GrpE protein homolog"
PGSC0003DMT400090346	P1.A	QC0	14.8085	27.9526	21.3805	-0.91441	0.552645	-1.65461	0.0980042	0.999994	ST4.03ch02	GLEAN	mRNA	45805937	45807262	.	+	.	ID=PGSC0003DMT400090346	Parent	PGSC0003DMG400039917	Source_id=PGSC0003DMG000001609	Class=3	name="UDP-glucosyltransferase"
PGSC0003DMT400067197	P1.A	QC0	249.821	202.094	225.957	0.304212	0.183887	1.65434	0.0980576	0.999994	ST4.03ch06	Cufflinks	mRNA	46365950	46371667	.	+	.	ID=PGSC0003DMT400067197	Parent	PGSC0003DMG400026122	Source_id=RNASEQ13.4488.1	Mapping_depth=98.756801	Class=1	name="Multidrug resistance pump"
PGSC0003DMT400025444	P1.A	QC0	11.3599	32.8017	22.0808	-1.53113	0.926545	-1.65251	0.0984303	0.999994	ST4.03ch03	Cufflinks	mRNA	24256772	24261636	.	+	.	ID=PGSC0003DMT400025444	Parent	PGSC0003DMG400009821	Source_id=RNASEQ24.5205.0	Mapping_depth=92.527751	Class=1	name="Conserved gene of unknown function"
PGSC0003DMT400042900	P1.A	QC0	12.4416	29.1717	20.8067	-1.21314	0.734289	-1.65213	0.0985074	0.999994	ST4.03ch06	GLEAN	mRNA	33775168	33776949	.	+	.	ID=PGSC0003DMT400042900	Parent	PGSC0003DMG400016634	Source_id=PGSC0003DMG000021646	Class=2	name="Gene of unknown function"
PGSC0003DMT400065513	P1.A	QC0	3.04121	22.1198	12.5805	-2.84969	1.7252	-1.6518	0.0985759	0.999994	ST4.03ch07	Cufflinks	mRNA	47102342	47104414	.	-	.	ID=PGSC0003DMT400065513	Parent	PGSC0003DMG400025487	Source_id=RNASEQ60.924.1	Mapping_depth=112.918128	Class=1	name="Isocitrate lyase"
PGSC0003DMT400016911	P1.A	QC0	14.04	5.68949	9.86474	1.30402	0.789482	1.65174	0.0985879	0.999994	ST4.03ch12	Cufflinks	mRNA	45970429	45977330	.	+	.	ID=PGSC0003DMT400016911	Parent	PGSC0003DMG400006613	Source_id=RNASEQ39.1965.2	Mapping_depth=641.662538	Class=1	name="Serine/threonine protein kinase"
PGSC0003DMT400069308	P1.A	QC0	109.213	142.658	125.935	-0.382402	0.23166	-1.65071	0.0987983	0.999994	ST4.03ch06	GLEAN	mRNA	53087371	53092865	.	-	.	ID=PGSC0003DMT400069308	Parent	PGSC0003DMG402026960	Source_id=PGSC0003DMG000035193	Class=2	name="Protein kinase"
PGSC0003DMT400070411	P1.A	QC0	38.538	97.3616	67.9498	-1.34509	0.815159	-1.6501	0.0989235	0.999994	ST4.03ch11	Cufflinks	mRNA	44044567	44048467	.	-	.	ID=PGSC0003DMT400070411	Parent	PGSC0003DMG400027375	Source_id=RNASEQ28.745.3	Mapping_depth=11.718187	Class=1	name="Hydrolase, alpha/beta fold family protein"
PGSC0003DMT400067640	P1.A	QC0	248.433	200.057	224.245	0.312671	0.189519	1.64982	0.0989803	0.999994	ST4.03ch08	Cufflinks	mRNA	1933842	1936438	.	-	.	ID=PGSC0003DMT400067640	Parent	PGSC0003DMG400026304	Source_id=RNASEQ67.1851.0	Mapping_depth=114.628417	Class=1	name="Conserved oligomeric Golgi complex component"
PGSC0003DMT400005889	P1.A	QC0	1739.48	2823.28	2281.38	-0.698647	0.423521	-1.64962	0.0990213	0.999994	ST4.03ch08	Cufflinks	mRNA	29755453	29761719	.	-	.	ID=PGSC0003DMT400005889	Parent	PGSC0003DMG400002290	Source_id=RNASEQ65.3811.0	Mapping_depth=473.354241	Class=1	name="Early-responsive to dehydration 4"
PGSC0003DMT400079037	P1.A	QC0	170.509	260.159	215.334	-0.606772	0.367848	-1.64952	0.0990414	0.999994	ST4.03ch06	Cufflinks	mRNA	40884304	40889220	.	-	.	ID=PGSC0003DMT400079037	Parent	PGSC0003DMG400030762	Source_id=RNASEQ24.1112.1	Mapping_depth=372.104239	Class=1	name="Zinc finger family protein"
PGSC0003DMT400071681	P1.A	QC0	5.64962	15.2502	10.4499	-1.43166	0.867977	-1.64942	0.0990609	0.999994	ST4.03ch07	Cufflinks	mRNA	39110097	39112480	.	-	.	ID=PGSC0003DMT400071681	Parent	PGSC0003DMG400027885	Source_id=RNASEQ30.4357.0	Mapping_depth=124.630872	Class=1	name="Cation:cation antiporter"
PGSC0003DMT400023094	P1.A	QC0	75.2444	35.1823	55.2134	1.09167	0.662452	1.64793	0.0993673	0.999994	ST4.03ch09	Cufflinks	mRNA	2490499	2499108	.	-	.	ID=PGSC0003DMT400023094	Parent	PGSC0003DMG400008945	Source_id=RNASEQ1.2267.0	Mapping_depth=26.500548	Class=1	name="Bipolar kinesin KRP-130"
PGSC0003DMT400047222	P1.A	QC0	352.449	432.313	392.381	-0.292852	0.177738	-1.64766	0.0994225	0.999994	ST4.03ch01	Cufflinks	mRNA	74070110	74076583	.	+	.	ID=PGSC0003DMT400047222	Parent	PGSC0003DMG400018333	Source_id=RNASEQ37.4163.1	Mapping_depth=41.888321	Class=1	name="DNA-directed RNA polymerase"
PGSC0003DMT400068044	P1.A	QC0	42.3164	17.6406	29.9785	1.26618	0.768596	1.6474	0.0994763	0.999994	ST4.03ch12	Cufflinks	mRNA	50759506	50765853	.	+	.	ID=PGSC0003DMT400068044	Parent	PGSC0003DMG400026462	Source_id=RNASEQ37.6763.3	Mapping_depth=21.663704	Class=1	name="TRZ4 (TRNASE Z 4)	3'-tRNA processing endoribonuclease/ catalytic"
PGSC0003DMT400061894	P1.A	QC0	642.131	475.056	558.593	0.434217	0.263708	1.64658	0.0996443	0.999994	ST4.03ch03	Cufflinks	mRNA	2869901	2876594	.	-	.	ID=PGSC0003DMT400061894	Parent	PGSC0003DMG400024081	Source_id=RNASEQ18.3493.1	Mapping_depth=228.617584	Class=1	name="Oligopeptide transporter"
PGSC0003DMT400061496	P1.A	QC0	64.9807	99.8386	82.4096	-0.62159	0.377675	-1.64583	0.0997983	0.999994	ST4.03ch09	Cufflinks	mRNA	7288676	7290419	.	+	.	ID=PGSC0003DMT400061496	Parent	PGSC0003DMG400023932	Source_id=RNASEQ2.5974.0	Mapping_depth=10.108945	Class=1	name="Conserved gene of unknown function"
PGSC0003DMT400011861	P1.A	QC0	1998.85	2445.17	2222.01	-0.290304	0.176397	-1.64574	0.0998168	0.999994	ST4.03ch12	Cufflinks	mRNA	60520926	60524512	.	+	.	ID=PGSC0003DMT400011861	Parent	PGSC0003DMG400004655	Source_id=RNASEQ10.8086.0	Mapping_depth=4431.046487	Class=1	name="GAL83 protein"
PGSC0003DMT400029073	P1.A	QC0	41.788	80.9125	61.3503	-0.946432	0.575114	-1.64564	0.0998374	0.999994	ST4.03ch07	Cufflinks	mRNA	962098	969861	.	-	.	ID=PGSC0003DMT400029073	Parent	PGSC0003DMG400011187	Source_id=RNASEQ45.2771.1	Mapping_depth=70.483516	Class=1	name="Conserved gene of unknown function"
PGSC0003DMT400031779	P1.A	QC0	23.314	10.2299	16.7719	1.18002	0.717207	1.64529	0.0999092	0.999994	ST4.03ch08	Cufflinks	mRNA	55095120	55098077	.	-	.	ID=PGSC0003DMT400031779	Parent	PGSC0003DMG400012191	Source_id=RNASEQ47.8415.2	Mapping_depth=9.620538	Class=1	name="Phosphoglycerate mutase"
PGSC0003DMT400032103	P1.A	QC0	2.02747	32.1697	17.0986	-3.97772	2.41939	-1.6441	0.100156	0.999994	ST4.03ch08	Cufflinks	mRNA	55185068	55188422	.	+	.	ID=PGSC0003DMT400032103	Parent	PGSC0003DMG402012324	Source_id=RNASEQ47.8301.2	Mapping_depth=22.221945	Class=5	name="Polygalacturonase"
PGSC0003DMT400057309	P1.A	QC0	4.45719	12.5828	8.51998	-1.52204	0.925854	-1.64394	0.100189	0.999994	ST4.03ch07	Cufflinks	mRNA	55973096	55976656	.	+	.	ID=PGSC0003DMT400057309	Parent	PGSC0003DMG400022255	Source_id=RNASEQ42.5831.1	Mapping_depth=5.868723	Class=1	name="Amino acid transporter"
PGSC0003DMT400019674	P1.A	QC0	134.674	102.743	118.708	0.389531	0.236959	1.64387	0.100203	0.999994	ST4.03ch11	Cufflinks	mRNA	5735002	5739338	.	-	.	ID=PGSC0003DMT400019674	Parent	PGSC0003DMG401007604	Source_id=RNASEQ14.5096.0	Mapping_depth=394.891854	Class=2	name="Eukaryotic peptide chain release factor subunit 1-3"
PGSC0003DMT400057541	P1.A	QC0	21.7844	45.0259	33.4051	-1.03329	0.628865	-1.64311	0.10036	0.999994	ST4.03ch02	Cufflinks	mRNA	35096767	35099384	.	-	.	ID=PGSC0003DMT400057541	Parent	PGSC0003DMG400022349	Source_id=RNASEQ59.366.0	Mapping_depth=40.281727	Class=2	name="Pentatricopeptide repeat-containing protein"
PGSC0003DMT400028616	P1.A	QC0	2.20321	15.6045	8.90384	-2.78692	1.69653	-1.64272	0.100441	0.999994	ST4.03ch10	Cufflinks	mRNA	54196184	54203562	.	-	.	ID=PGSC0003DMT400028616	Parent	PGSC0003DMG400011011	Source_id=RNASEQ63.1862.2	Mapping_depth=13.193359	Class=1	name="Protein kinase family protein"
PGSC0003DMT400080614	P1.A	QC0	8276.91	12095.2	10186.1	-0.547184	0.333188	-1.64227	0.100535	0.999994	ST4.03ch12	Cufflinks	mRNA	20487129	20494516	.	+	.	ID=PGSC0003DMT400080614	Parent	PGSC0003DMG400031391	Source_id=RNASEQ34.9988.1	Mapping_depth=7863.642782	Class=1	name="ATP-dependent RNA helicase DB10"
PGSC0003DMT400079225	P1.A	QC0	19.3017	1.20854	10.2551	3.99775	2.43431	1.64225	0.100538	0.999994	ST4.03ch04	Cufflinks	mRNA	64103535	64106753	.	-	.	ID=PGSC0003DMT400079225	Parent	PGSC0003DMG400030835	Source_id=RNASEQ62.6567.4	Mapping_depth=16.614229	Class=2	name="Auxin-independent growth promoter"
PGSC0003DMT400045114	P1.A	QC0	17.6501	2.41707	10.0336	2.87101	1.74884	1.64167	0.100659	0.999994	ST4.03ch09	Cufflinks	mRNA	30786662	30793272	.	-	.	ID=PGSC0003DMT400045114	Parent	PGSC0003DMG400017493	Source_id=RNASEQ22.5652.2	Mapping_depth=41.411919	Class=2	name="Conserved gene of unknown function"
PGSC0003DMT400078861	P1.A	QC0	499.978	316.686	408.332	0.657977	0.400889	1.6413	0.100736	0.999994	ST4.03ch07	Cufflinks	mRNA	3224646	3227793	.	-	.	ID=PGSC0003DMT400078861	Parent	PGSC0003DMG400030692	Source_id=RNASEQ5.6168.0	Mapping_depth=100.324324	Class=2	name="Conserved gene of unknown function"
PGSC0003DMT400003509	P1.A	QC0	24.6664	42.3792	33.5228	-0.778721	0.474609	-1.64076	0.100846	0.999994	ST4.03ch02	GLEAN	mRNA	45220747	45223219	.	-	.	ID=PGSC0003DMT400003509	Parent	PGSC0003DMG401001384	Source_id=PGSC0003DMG000001763	Class=2	name="Protein GAST1"
PGSC0003DMT400027134	P1.A	QC0	249.33	384.493	316.912	-0.623172	0.379903	-1.64035	0.100933	0.999994	ST4.03ch10	Cufflinks	mRNA	54815690	54824621	.	-	.	ID=PGSC0003DMT400027134	Parent	PGSC0003DMG400010467	Source_id=RNASEQ3.1685.2	Mapping_depth=108.558938	Class=1	name="Importin alpha-2 subunit"
PGSC0003DMT400015628	P1.A	QC0	6.84131	0	3.42065	5.37117	3.2749	1.6401	0.100984	0.999994	ST4.03ch09	Cufflinks	mRNA	55057319	55061890	.	-	.	ID=PGSC0003DMT400015628	Parent	PGSC0003DMG401006099	Source_id=RNASEQ65.5149.2	Mapping_depth=10.015795	Class=1	name="Endonuclease III"
PGSC0003DMT400005544	P1.A	QC0	290.958	154.992	222.975	0.908058	0.553678	1.64005	0.100995	0.999994	ST4.03ch09	Cufflinks	mRNA	1019733	1021010	.	-	.	ID=PGSC0003DMT400005544	Parent	PGSC0003DMG400002167	Source_id=RNASEQ7.544.0	Mapping_depth=2117.934966	Class=1	name="Glutathion S-transferase"
PGSC0003DMT400077223	P1.A	QC0	428.141	329.319	378.73	0.379627	0.231491	1.63992	0.101022	0.999994	ST4.03ch06	Cufflinks	mRNA	29756054	29761601	.	-	.	ID=PGSC0003DMT400077223	Parent	PGSC0003DMG400030035	Source_id=RNASEQ48.3572.1	Mapping_depth=227.651721	Class=1	name="Receptor protein kinase"
PGSC0003DMT400013168	P1.A	QC0	462.201	314.033	388.117	0.557118	0.339766	1.63971	0.101065	0.999994	ST4.03ch04	Cufflinks	mRNA	69588343	69592062	.	-	.	ID=PGSC0003DMT400013168	Parent	PGSC0003DMG400005143	Source_id=RNASEQ28.5568.0	Mapping_depth=617.346637	Class=1	name="Pore protein of 24 kD (OEP24)"
PGSC0003DMT400062137	P1.A	QC0	23.8394	8.70608	16.2728	1.44893	0.883768	1.6395	0.10111	0.999994	ST4.03ch02	Cufflinks	mRNA	21893969	21895470	.	+	.	ID=PGSC0003DMT400062137	Parent	PGSC0003DMG400024181	Source_id=RNASEQ46.9242.2	Mapping_depth=32.943848	Class=1	name="CER6"
PGSC0003DMT400064041	P1.A	QC0	5357.53	8172.5	6765.01	-0.609191	0.371619	-1.63929	0.101153	0.999994	ST4.03ch01	Cufflinks	mRNA	80233826	80241389	.	+	.	ID=PGSC0003DMT400064041	Parent	PGSC0003DMG400024891	Source_id=RNASEQ25.5266.0	Mapping_depth=11496.332281	Class=2	name="Yth domain-containing protein"
PGSC0003DMT400070813	P1.A	QC0	111.352	185.495	148.423	-0.737198	0.449806	-1.63892	0.101229	0.999994	ST4.03ch04	Cufflinks	mRNA	62423206	62425240	.	-	.	ID=PGSC0003DMT400070813	Parent	PGSC0003DMG402027531	Source_id=RNASEQ54.713.3	Mapping_depth=128.908763	Class=1	name="SAP domain containing protein"
PGSC0003DMT400015592	P1.A	QC0	52.8321	26.9521	39.8921	0.966202	0.589747	1.63833	0.101352	0.999994	ST4.03ch09	GLEAN	mRNA	55228761	55233189	.	+	.	ID=PGSC0003DMT400015592	Parent	PGSC0003DMG400006088	Source_id=PGSC0003DMG000007747	Class=2	name="Serine-threonine protein kinase, plant-type"
PGSC0003DMT400059645	P1.A	QC0	3.87108	11.7293	7.80017	-1.64468	1.00465	-1.63706	0.101618	0.999994	ST4.03ch02	Cufflinks	mRNA	10149570	10151985	.	+	.	ID=PGSC0003DMT400059645	Parent	PGSC0003DMG400023180	Source_id=RNASEQ54.7727.1	Mapping_depth=73.154471	Class=1	name="Equilibrative nucleoside transporter"
PGSC0003DMT400055757	P1.A	QC0	35.1096	54.5862	44.8479	-0.629202	0.384547	-1.63622	0.101794	0.999994	ST4.03ch05	Cufflinks	mRNA	43791908	43799479	.	-	.	ID=PGSC0003DMT400055757	Parent	PGSC0003DMG400021653	Source_id=RNASEQ44.2196.1	Mapping_depth=10.495336	Class=1	name="RNA binding / adenosine deaminase"
PGSC0003DMT400055760	P1.A	QC0	35.1096	54.5862	44.8479	-0.629202	0.384547	-1.63622	0.101794	0.999994	ST4.03ch05	Cufflinks	mRNA	43791908	43799479	.	-	.	ID=PGSC0003DMT400055760	Parent	PGSC0003DMG400021653	Source_id=RNASEQ44.2196.4	Mapping_depth=37.193898	Class=1	name="RNA binding / adenosine deaminase"
PGSC0003DMT400052463	P1.A	QC0	13439.8	10221.8	11830.8	0.394825	0.241342	1.63595	0.101849	0.999994	ST4.03ch09	Cufflinks	mRNA	739210	741850	.	-	.	ID=PGSC0003DMT400052463	Parent	PGSC0003DMG400020363	Source_id=RNASEQ54.6426.0	Mapping_depth=2389.304526	Class=1	name="Fructose-1,6-bisphosphatase"
PGSC0003DMT400068058	P1.A	QC0	151.839	99.5701	125.704	0.605158	0.369919	1.63592	0.101856	0.999994	ST4.03ch03	Cufflinks	mRNA	47296189	47299358	.	+	.	ID=PGSC0003DMT400068058	Parent	PGSC0003DMG400026470	Source_id=RNASEQ13.3718.1	Mapping_depth=44.465557	Class=1	name="Ribokinase"
PGSC0003DMT400054710	P1.A	QC0	3.42102	25.9468	14.6839	-2.9582	1.80868	-1.63555	0.101933	0.999994	ST4.03ch10	GLEAN	mRNA	2739739	2745413	.	-	.	ID=PGSC0003DMT400054710	Parent	PGSC0003DMG400021241	Source_id=PGSC0003DMG000027894	Class=2	name="AML1"
PGSC0003DMT400056412	P1.A	QC0	7.69729	190.305	99.0012	-4.6343	2.83555	-1.63436	0.102184	0.999994	ST4.03ch10	Cufflinks	mRNA	37274984	37280680	.	+	.	ID=PGSC0003DMT400056412	Parent	PGSC0003DMG402021921	Source_id=RNASEQ53.390.1	Mapping_depth=570.941819	Class=2	name="Ribose-phosphate pyrophosphokinase"
PGSC0003DMT400063373	P1.A	QC0	26.7798	14.1383	20.4591	0.927255	0.567411	1.63419	0.10222	0.999994	ST4.03ch03	GLEAN	mRNA	55397524	55398549	.	-	.	ID=PGSC0003DMT400063373	Parent	PGSC0003DMG400024651	Source_id=PGSC0003DMG000032048	Class=2	name="Ubiquitin-protein ligase"
PGSC0003DMT400021702	P1.A	QC0	407.69	498.294	452.992	-0.288119	0.176319	-1.63408	0.102242	0.999994	ST4.03ch11	Cufflinks	mRNA	17970826	17973912	.	+	.	ID=PGSC0003DMT400021702	Parent	PGSC0003DMG400008419	Source_id=RNASEQ51.9160.1	Mapping_depth=789.486605	Class=1	name="LRR receptor-like serine/threonine-protein kinase"
PGSC0003DMT400005493	P1.A	QC0	141.722	62.5238	102.123	1.17802	0.721458	1.63283	0.102505	0.999994	ST4.03ch06	Cufflinks	mRNA	4420173	4422502	.	-	.	ID=PGSC0003DMT400005493	Parent	PGSC0003DMG400002146	Source_id=RNASEQ3.7545.1	Mapping_depth=373.277625	Class=1	name="PTAC16"
PGSC0003DMT400002934	P1.A	QC0	832.769	366.883	599.826	1.18241	0.724273	1.63255	0.102563	0.999994	ST4.03ch11	Cufflinks	mRNA	41831952	41833781	.	+	.	ID=PGSC0003DMT400002934	Parent	PGSC0003DMG400001149	Source_id=RNASEQ66.3412.0	Mapping_depth=313.896175	Class=1	name="Allene oxide synthase 2"
PGSC0003DMT400069627	P1.A	QC0	29.4553	3.28517	16.3702	3.16302	1.93756	1.63247	0.10258	0.999994	ST4.03ch06	Cufflinks	mRNA	52666361	52672035	.	+	.	ID=PGSC0003DMT400069627	Parent	PGSC0003DMG402027067	Source_id=RNASEQ25.7726.2	Mapping_depth=29.852543	Class=1	name="Nucleic acid binding protein"
PGSC0003DMT400063997	P1.A	QC0	431.409	331.722	381.565	0.379004	0.232173	1.63242	0.102591	0.999994	ST4.03ch01	Cufflinks	mRNA	79960770	79965524	.	+	.	ID=PGSC0003DMT400063997	Parent	PGSC0003DMG400024876	Source_id=RNASEQ25.4935.0	Mapping_depth=1990.081497	Class=1	name="Cytochrome c"
PGSC0003DMT400011988	P1.A	QC0	198.078	150.141	174.11	0.399702	0.245014	1.63134	0.102818	0.999994	ST4.03ch12	Cufflinks	mRNA	60156991	60163323	.	-	.	ID=PGSC0003DMT400011988	Parent	PGSC0003DMG400004704	Source_id=RNASEQ10.7690.0	Mapping_depth=181.060806	Class=1	name="Eukaryotic translation initiation factor 2 gamma subunit"
PGSC0003DMT400038844	P1.A	QC0	16.5577	124.691	70.6241	-2.91029	1.78415	-1.63119	0.10285	0.999994	ST4.03ch04	Cufflinks	mRNA	9190061	9191005	.	-	.	ID=PGSC0003DMT400038844	Parent	PGSC0003DMG400015010	Source_id=RNASEQ67.6318.2	Mapping_depth=3974.789272	Class=1	name="Proline-rich protein"
PGSC0003DMT400032572	P1.A	QC0	504.897	400.107	452.502	0.336056	0.206079	1.63072	0.10295	0.999994	ST4.03ch08	Cufflinks	mRNA	393775	400600	.	+	.	ID=PGSC0003DMT400032572	Parent	PGSC0003DMG400012510	Source_id=RNASEQ58.627.0	Mapping_depth=795.577234	Class=1	name="Exosome complex exonuclease rrp42"
PGSC0003DMT400051035	P1.A	QC0	2.74668	9.0064	5.87654	-1.69231	1.03831	-1.62987	0.103128	0.999994	ST4.03ch09	Cufflinks	mRNA	38636378	38637096	.	-	.	ID=PGSC0003DMT400051035	Parent	PGSC0003DMG400019815	Source_id=RNASEQ66.3080.1	Mapping_depth=11.574258	Class=1	name="Ethylene-overproduction protein"
PGSC0003DMT400019675	P1.A	QC0	134.336	102.447	118.391	0.39006	0.239344	1.6297	0.103164	0.999994	ST4.03ch11	Cufflinks	mRNA	5735002	5739338	.	-	.	ID=PGSC0003DMT400019675	Parent	PGSC0003DMG401007604	Source_id=RNASEQ14.5096.1	Mapping_depth=151.414842	Class=2	name="Eukaryotic peptide chain release factor subunit 1-3"
PGSC0003DMT400064712	P1.A	QC0	241.633	192.762	217.197	0.327897	0.201262	1.62921	0.103269	0.999994	ST4.03ch02	Cufflinks	mRNA	25469249	25472361	.	-	.	ID=PGSC0003DMT400064712	Parent	PGSC0003DMG400025137	Source_id=RNASEQ28.2367.0	Mapping_depth=896.677984	Class=1	name="UDP-glucose dehydrogenase 2"
PGSC0003DMT400023284	P1.A	QC0	1990.18	2588.41	2289.3	-0.378932	0.232677	-1.62858	0.103403	0.999994	ST4.03ch01	Cufflinks	mRNA	62927629	62933469	.	+	.	ID=PGSC0003DMT400023284	Parent	PGSC0003DMG400009019	Source_id=RNASEQ56.6704.1	Mapping_depth=1967.305676	Class=1	name="ATP-dependent RNA helicase"
PGSC0003DMT400027921	P1.A	QC0	16.7462	35.4895	26.1179	-1.07869	0.662737	-1.62763	0.103604	0.999994	ST4.03ch05	Cufflinks	mRNA	11413478	11414355	.	-	.	ID=PGSC0003DMT400027921	Parent	PGSC0003DMG400010746	Source_id=RNASEQ19.132.0	Mapping_depth=179.505636	Class=1	name="Leucine-rich repeat family protein / protein kinase family protein"
PGSC0003DMT400076791	P1.A	QC0	482.622	711.791	597.207	-0.559664	0.34389	-1.62745	0.103642	0.999994	ST4.03ch03	Cufflinks	mRNA	26824152	26830361	.	-	.	ID=PGSC0003DMT400076791	Parent	PGSC0003DMG400029866	Source_id=RNASEQ35.116.0	Mapping_depth=278.954957	Class=4	name="Amino acid transporter"
PGSC0003DMT400079738	P1.A	QC0	13.116	30.6959	21.9059	-1.22762	0.754413	-1.62725	0.103685	0.999994	ST4.03ch03	Cufflinks	mRNA	48729228	48735587	.	-	.	ID=PGSC0003DMT400079738	Parent	PGSC0003DMG400031050	Source_id=RNASEQ41.866.3	Mapping_depth=34.353513	Class=1	name="Conserved gene of unknown function"
PGSC0003DMT400073149	P1.A	QC0	17.2643	3.32094	10.2926	2.38405	1.46565	1.62662	0.103817	0.999994	ST4.03ch02	Cufflinks	mRNA	31068828	31069804	.	-	.	ID=PGSC0003DMT400073149	Parent	PGSC0003DMG400028448	Source_id=RNASEQ45.1145.1	Mapping_depth=222.863304	Class=1	name="Conserved gene of unknown function"
PGSC0003DMT400067467	P1.A	QC0	10.0119	0.604268	5.30809	4.05722	2.49455	1.62643	0.103857	0.999994	ST4.03ch08	Cufflinks	mRNA	51249995	51253718	.	+	.	ID=PGSC0003DMT400067467	Parent	PGSC0003DMG400026228	Source_id=RNASEQ50.779.2	Mapping_depth=57.660387	Class=1	name="Methylglutaconyl-CoA hydratase, mitochondrial"
PGSC0003DMT400041655	P1.A	QC0	1151.37	934.163	1042.77	0.301201	0.185193	1.62641	0.103862	0.999994	ST4.03ch11	Cufflinks	mRNA	2605150	2608485	.	+	.	ID=PGSC0003DMT400041655	Parent	PGSC0003DMG400016148	Source_id=RNASEQ27.1883.2	Mapping_depth=1436.136750	Class=1	name="Homeodomain protein Hfi22"
PGSC0003DMT400022902	P1.A	QC0	378.399	298.768	338.583	0.342675	0.210709	1.6263	0.103887	0.999994	ST4.03ch09	Cufflinks	mRNA	2633920	2641471	.	+	.	ID=PGSC0003DMT400022902	Parent	PGSC0003DMG400008877	Source_id=RNASEQ1.2447.1	Mapping_depth=625.735619	Class=1	name="Nucleolar phosphoprotein"
PGSC0003DMT400073975	P1.A	QC0	105.139	147.346	126.243	-0.489845	0.301335	-1.62558	0.104039	0.999994	ST4.03ch07	Cufflinks	mRNA	6495722	6503405	.	-	.	ID=PGSC0003DMT400073975	Parent	PGSC0003DMG400028747	Source_id=RNASEQ26.3290.1	Mapping_depth=104.861504	Class=1	name="UDP-3-O-[3-hydroxymyristoyl] N-acetylglucosamine deacetylase"
PGSC0003DMT400057981	P1.A	QC0	17.9244	81.369	49.6467	-2.18588	1.34508	-1.62509	0.104143	0.999994	ST4.03ch01	Cufflinks	mRNA	75509391	75512302	.	+	.	ID=PGSC0003DMT400057981	Parent	PGSC0003DMG400022507	Source_id=RNASEQ40.2525.3	Mapping_depth=50.800240	Class=1	name="With no lysine kinase"
PGSC0003DMT400020968	P1.A	QC0	5323.39	3952.39	4637.89	0.429543	0.264339	1.62497	0.104169	0.999994	ST4.03ch11	Cufflinks	mRNA	41039367	41042374	.	+	.	ID=PGSC0003DMT400020968	Parent	PGSC0003DMG400008117	Source_id=RNASEQ8.2428.0	Mapping_depth=4459.881414	Class=1	name="Elongation factor 1-alpha"
PGSC0003DMT400000811	P1.A	QC0	2287.14	1630.12	1958.63	0.488279	0.300555	1.62459	0.104249	0.999994	ST4.03ch12	Cufflinks	mRNA	4294533	4299258	.	+	.	ID=PGSC0003DMT400000811	Parent	PGSC0003DMG400000302	Source_id=RNASEQ47.4841.0	Mapping_depth=1690.975790	Class=1	name="Lactoylglutathione lyase / glyoxalase I, putative"
PGSC0003DMT400033353	P1.A	QC0	126.294	91.3022	108.798	0.467944	0.288053	1.62451	0.104268	0.999994	ST4.03ch03	Cufflinks	mRNA	1914450	1918492	.	-	.	ID=PGSC0003DMT400033353	Parent	PGSC0003DMG401012812	Source_id=RNASEQ61.4517.0	Mapping_depth=14.002156	Class=2	name="Origin recognition complex subunit"
PGSC0003DMT400024793	P1.A	QC0	913.857	701.364	807.611	0.381831	0.235088	1.6242	0.104332	0.999994	ST4.03ch11	Cufflinks	mRNA	28737245	28743298	.	+	.	ID=PGSC0003DMT400024793	Parent	PGSC0003DMG400009584	Source_id=RNASEQ2.2770.2	Mapping_depth=60.422493	Class=1	name="Xylulose kinase"
PGSC0003DMT400011429	P1.A	QC0	36.2737	67.5163	51.895	-0.901438	0.555192	-1.62365	0.10445	0.999994	ST4.03ch08	Cufflinks	mRNA	38286421	38290590	.	-	.	ID=PGSC0003DMT400011429	Parent	PGSC0003DMG400004483	Source_id=RNASEQ15.17.0	Mapping_depth=64.555884	Class=1	name="Lysophospholipase"
PGSC0003DMT400063298	P1.A	QC0	46.1606	23.0123	34.5865	1.00091	0.61715	1.62182	0.104842	0.999994	ST4.03ch03	Cufflinks	mRNA	54771919	54773675	.	-	.	ID=PGSC0003DMT400063298	Parent	PGSC0003DMG400024617	Source_id=RNASEQ53.5707.0	Mapping_depth=142.479338	Class=1	name="UDP-glucosyltransferase"
PGSC0003DMT400032944	P1.A	QC0	42.2333	12.5769	27.4051	1.74272	1.07455	1.62182	0.104842	0.999994	ST4.03ch02	Cufflinks	mRNA	41058549	41060099	.	-	.	ID=PGSC0003DMT400032944	Parent	PGSC0003DMG400012655	Source_id=RNASEQ21.946.1	Mapping_depth=170.566629	Class=1	name="Conserved gene of unknown function"
PGSC0003DMT400064713	P1.A	QC0	241.229	192.465	216.847	0.32775	0.202154	1.62129	0.104955	0.999994	ST4.03ch02	Cufflinks	mRNA	25469254	25472043	.	-	.	ID=PGSC0003DMT400064713	Parent	PGSC0003DMG400025137	Source_id=RNASEQ28.2367.1	Mapping_depth=30.757894	Class=1	name="UDP-glucose dehydrogenase 2"
PGSC0003DMT400010574	P1.A	QC0	85.2115	143.942	114.577	-0.757862	0.467489	-1.62113	0.104989	0.999994	ST4.03ch05	Cufflinks	mRNA	7620910	7623275	.	+	.	ID=PGSC0003DMT400010574	Parent	PGSC0003DMG400004129	Source_id=RNASEQ25.2791.2	Mapping_depth=35.418615	Class=1	name="Conserved gene of unknown function"
PGSC0003DMT400033319	P1.A	QC0	265.382	374.048	319.715	-0.494414	0.304995	-1.62106	0.105006	0.999994	ST4.03ch04	Cufflinks	mRNA	52802506	52809035	.	-	.	ID=PGSC0003DMT400033319	Parent	PGSC0003DMG400012797	Source_id=RNASEQ65.6077.0	Mapping_depth=69.720339	Class=1	name="Short-chain dehydrogenase/reductase family protein"
PGSC0003DMT400072235	P1.A	QC0	487.378	405.737	446.557	0.263158	0.162366	1.62077	0.105067	0.999994	ST4.03ch10	GLEAN	mRNA	56762685	56764546	.	-	.	ID=PGSC0003DMT400072235	Parent	PGSC0003DMG400028111	Source_id=PGSC0003DMG000036620	Class=2	name="Glycine-rich RNA-binding protein"
PGSC0003DMT400059110	P1.A	QC0	88.5542	137.205	112.88	-0.632054	0.389986	-1.62071	0.10508	0.999994	ST4.03ch02	Cufflinks	mRNA	32611443	32613103	.	-	.	ID=PGSC0003DMT400059110	Parent	PGSC0003DMG400022960	Source_id=RNASEQ60.693.0	Mapping_depth=153.882366	Class=1	name="Triacylglycerol lipase"
PGSC0003DMT400074139	P1.A	QC0	24.7649	7.83581	16.3004	1.65585	1.02204	1.62015	0.105199	0.999994	ST4.03ch12	Cufflinks	mRNA	6046327	6051286	.	+	.	ID=PGSC0003DMT400074139	Parent	PGSC0003DMG400028816	Source_id=RNASEQ34.1073.0	Mapping_depth=28.403536	Class=1	name="Conserved gene of unknown function"
PGSC0003DMT400074985	P1.A	QC0	312.843	399.589	356.216	-0.353007	0.217996	-1.61932	0.105378	0.999994	ST4.03ch06	Cufflinks	mRNA	10229160	10235708	.	+	.	ID=PGSC0003DMT400074985	Parent	PGSC0003DMG400029165	Source_id=RNASEQ1.6832.5	Mapping_depth=145.334911	Class=1	name="Zinc finger family protein"
PGSC0003DMT400076365	P1.A	QC0	891.24	694.436	792.838	0.359216	0.221859	1.61912	0.105422	0.999994	ST4.03ch02	Cufflinks	mRNA	33875038	33877790	.	-	.	ID=PGSC0003DMT400076365	Parent	PGSC0003DMG400029694	Source_id=RNASEQ33.3225.1	Mapping_depth=116.069643	Class=1	name="Eukaryotic translation initiation factor 3 subunit"
PGSC0003DMT400078992	P1.A	QC0	751.061	530.633	640.847	0.500229	0.308988	1.61893	0.105462	0.999994	ST4.03ch07	Cufflinks	mRNA	3039237	3045024	.	+	.	ID=PGSC0003DMT400078992	Parent	PGSC0003DMG400030738	Source_id=RNASEQ5.6293.0	Mapping_depth=319.191109	Class=1	name="Peptidyl-prolyl cis-trans isomerase"
PGSC0003DMT400072413	P1.A	QC0	23.225	41.3283	32.2767	-0.829804	0.512931	-1.61777	0.105712	0.999994	ST4.03ch10	Cufflinks	mRNA	55410989	55413733	.	-	.	ID=PGSC0003DMT400072413	Parent	PGSC0003DMG400028178	Source_id=RNASEQ18.8863.1	Mapping_depth=503.834651	Class=1	name="ATPP2-A13"
PGSC0003DMT400017857	P1.A	QC0	82.6071	116.651	99.6288	-0.493781	0.305242	-1.61767	0.105733	0.999994	ST4.03ch02	Cufflinks	mRNA	25945963	25950226	.	-	.	ID=PGSC0003DMT400017857	Parent	PGSC0003DMG401006935	Source_id=RNASEQ29.5182.0	Mapping_depth=993.419497	Class=1	name="Ubiquitin carrier protein"
PGSC0003DMT400067714	P1.A	QC0	23.4754	40.5007	31.9881	-0.776652	0.480228	-1.61726	0.105823	0.999994	ST4.03ch11	GLEAN	mRNA	40470397	40470720	.	-	.	ID=PGSC0003DMT400067714	Parent	PGSC0003DMG400026335	Source_id=PGSC0003DMG000034205	Class=2	name="Conserved gene of unknown function"
PGSC0003DMT400026262	P1.A	QC0	407.171	258.222	332.697	0.656096	0.406002	1.61599	0.106096	0.999994	ST4.03ch03	Cufflinks	mRNA	49859174	49860099	.	-	.	ID=PGSC0003DMT400026262	Parent	PGSC0003DMG400010132	Source_id=RNASEQ35.3418.0	Mapping_depth=1211.954644	Class=1	name="Conserved gene of unknown function"
PGSC0003DMT400059147	P1.A	QC0	104.575	135.714	120.144	-0.374062	0.231515	-1.61571	0.106157	0.999994	ST4.03ch07	Cufflinks	mRNA	6052355	6059548	.	-	.	ID=PGSC0003DMT400059147	Parent	PGSC0003DMG400022976	Source_id=RNASEQ60.5525.3	Mapping_depth=58.127118	Class=2	name="CMP/dCMP deaminase, zinc-binding"
PGSC0003DMT400052126	P1.A	QC0	3.17135	12.3233	7.74733	-1.9578	1.21248	-1.6147	0.106376	0.999994	ST4.03ch02	Cufflinks	mRNA	47685623	47686265	.	-	.	ID=PGSC0003DMT400052126	Parent	PGSC0003DMG403020229	Source_id=RNASEQ9.2043.13	Mapping_depth=2.490183	Class=1	name="Esterase/lipase/thioesterase	Lipase, active site"
PGSC0003DMT400026832	P1.A	QC0	4.72486	13.1838	8.95431	-1.45658	0.90229	-1.61432	0.106458	0.999994	ST4.03ch02	Cufflinks	mRNA	28039744	28040197	.	-	.	ID=PGSC0003DMT400026832	Parent	PGSC0003DMG401010355	Source_id=RNASEQ20.938.10	Mapping_depth=340.891982	Class=1	name="Galactose-binding like"
PGSC0003DMT400044325	P1.A	QC0	30.6337	15.0108	22.8222	1.02116	0.632642	1.61412	0.106501	0.999994	ST4.03ch09	Cufflinks	mRNA	56655300	56661197	.	+	.	ID=PGSC0003DMT400044325	Parent	PGSC0003DMG400017211	Source_id=RNASEQ2.4614.1	Mapping_depth=364.597125	Class=1	name="Disulfide oxidoreductase"
PGSC0003DMT400032865	P1.A	QC0	84.1988	33.6155	58.9071	1.3258	0.821927	1.61303	0.106737	0.999994	ST4.03ch02	Cufflinks	mRNA	47659472	47660271	.	+	.	ID=PGSC0003DMT400032865	Parent	PGSC0003DMG400012626	Source_id=RNASEQ55.7312.0	Mapping_depth=413.625000	Class=1	name="Conserved gene of unknown function"
PGSC0003DMT400047199	P1.A	QC0	110.796	62.133	86.4647	0.831002	0.515223	1.6129	0.106767	0.999994	ST4.03ch07	Cufflinks	mRNA	48676872	48683561	.	-	.	ID=PGSC0003DMT400047199	Parent	PGSC0003DMG400018320	Source_id=RNASEQ37.3737.0	Mapping_depth=74.570029	Class=1	name="Formiminotransferase-cyclodeaminase"
PGSC0003DMT400003538	P1.A	QC0	19.7135	5.3859	12.5497	1.86996	1.15991	1.61216	0.106928	0.999994	ST4.03ch02	GLEAN	mRNA	46651167	46659023	.	+	.	ID=PGSC0003DMT400003538	Parent	PGSC0003DMG400001397	Source_id=PGSC0003DMG000001656	Class=2	name="SIN3 component, histone deacetylase complex"
PGSC0003DMT400053862	P1.A	QC0	748.633	485.323	616.978	0.625761	0.388249	1.61175	0.107016	0.999994	ST4.03ch00	Cufflinks	mRNA	24461102	24463912	.	+	.	ID=PGSC0003DMT400053862	Parent	PGSC0003DMG400020899	Source_id=RNASEQ34.2622.1	Mapping_depth=64.163068	Class=1	name="Stress-induced receptor-like kinase"
PGSC0003DMT400073704	P1.A	QC0	47.0713	77.3284	62.1999	-0.709353	0.440295	-1.61108	0.107162	0.999994	ST4.03ch12	Cufflinks	mRNA	49659297	49665989	.	-	.	ID=PGSC0003DMT400073704	Parent	PGSC0003DMG400028630	Source_id=RNASEQ46.4496.1	Mapping_depth=129.289639	Class=2	name="Ubiquitin-protein ligase"
PGSC0003DMT400040315	P1.A	QC0	8.12345	29.3786	18.751	-1.83646	1.13993	-1.61102	0.107175	0.999994	ST4.03ch05	Cufflinks	mRNA	7051606	7053233	.	+	.	ID=PGSC0003DMT400040315	Parent	PGSC0003DMG400015608	Source_id=RNASEQ22.8821.3	Mapping_depth=25.519442	Class=1	name="Altered response to gravity (Arg1), plant"
PGSC0003DMT400028645	P1.A	QC0	179.547	96.4494	137.998	0.895768	0.556049	1.61095	0.10719	0.999994	ST4.03ch10	Cufflinks	mRNA	53828715	53832970	.	-	.	ID=PGSC0003DMT400028645	Parent	PGSC0003DMG400011026	Source_id=RNASEQ63.2202.0	Mapping_depth=269.368314	Class=1	name="Heparanase"
PGSC0003DMT400040797	P1.A	QC0	237.718	372.028	304.873	-0.646377	0.401249	-1.61091	0.107199	0.999994	ST4.03ch02	Cufflinks	mRNA	44003448	44012674	.	+	.	ID=PGSC0003DMT400040797	Parent	PGSC0003DMG400015776	Source_id=RNASEQ11.111.2	Mapping_depth=179.012044	Class=1	name="Conserved gene of unknown function"
PGSC0003DMT400029393	P1.A	QC0	2440.57	3228.58	2834.57	-0.403356	0.250409	-1.61079	0.107226	0.999994	ST4.03ch10	Cufflinks	mRNA	183976	186057	.	+	.	ID=PGSC0003DMT400029393	Parent	PGSC0003DMG400011293	Source_id=RNASEQ8.4634.1	Mapping_depth=5093.960837	Class=1	name="Plasma membrane polypeptide"
PGSC0003DMT400083035	P1.A	QC0	3.71703	24.8678	14.2924	-2.73084	1.69537	-1.61077	0.10723	0.999994	ST4.03ch06	Cufflinks	mRNA	52004352	52008560	.	-	.	ID=PGSC0003DMT400083035	Parent	PGSC0003DMG400033031	Source_id=RNASEQ43.1426.1	Mapping_depth=22.730109	Class=4	name="Galactosyltransferase"
PGSC0003DMT400081950	P1.A	QC0	365.137	305.683	335.41	0.255566	0.158769	1.60967	0.107469	0.999994	ST4.03ch01	Cufflinks	mRNA	1143577	1149975	.	-	.	ID=PGSC0003DMT400081950	Parent	PGSC0003DMG400032168	Source_id=RNASEQ24.6731.1	Mapping_depth=377.105987	Class=4	name="5'-adenylylsulfate reductase-like 5"
PGSC0003DMT400056290	P1.A	QC0	258.187	331.479	294.833	-0.36326	0.225799	-1.60878	0.107665	0.999994	ST4.03ch09	Cufflinks	mRNA	59958666	59965294	.	+	.	ID=PGSC0003DMT400056290	Parent	PGSC0003DMG401021870	Source_id=RNASEQ55.6235.1	Mapping_depth=225.069369	Class=1	name="Hypothetical salt-inducible protein"
PGSC0003DMT400055257	P1.A	QC0	20.0963	10.1869	15.1416	0.986327	0.613349	1.6081	0.107813	0.999994	ST4.03ch02	Cufflinks	mRNA	17939341	17940416	.	-	.	ID=PGSC0003DMT400055257	Parent	PGSC0003DMG400021454	Source_id=RNASEQ64.389.0	Mapping_depth=1023.373606	Class=1	name="NHL25 (NDR1/HIN1-LIKE 25)"
PGSC0003DMT400065029	P1.A	QC0	771.611	978.781	875.196	-0.342676	0.213151	-1.60766	0.107909	0.999994	ST4.03ch01	Cufflinks	mRNA	66242576	66244946	.	+	.	ID=PGSC0003DMT400065029	Parent	PGSC0003DMG400025263	Source_id=RNASEQ49.4057.0	Mapping_depth=883.059534	Class=1	name="Basic helix-loop-helix family protein"
PGSC0003DMT400074709	P1.A	QC0	16.116	5.99235	11.0542	1.41554	0.880898	1.60693	0.108069	0.999994	ST4.03ch08	Cufflinks	mRNA	44001286	44002964	.	-	.	ID=PGSC0003DMT400074709	Parent	PGSC0003DMG400029046	Source_id=RNASEQ47.5765.3	Mapping_depth=70.090704	Class=1	name="Aromatic amino acid decarboxylase 1B"
PGSC0003DMT400055609	P1.A	QC0	51.2182	104.141	77.6795	-1.03199	0.64223	-1.60689	0.108079	0.999994	ST4.03ch06	Cufflinks	mRNA	35816048	35819547	.	+	.	ID=PGSC0003DMT400055609	Parent	PGSC0003DMG400021595	Source_id=RNASEQ17.4744.1	Mapping_depth=206.970757	Class=1	name="Ted2"
PGSC0003DMT400054480	P1.A	QC0	15145.8	8748.98	11947.4	0.7917	0.492719	1.6068	0.108098	0.999994	ST4.03ch02	Cufflinks	mRNA	28593311	28594985	.	-	.	ID=PGSC0003DMT400054480	Parent	PGSC0003DMG400021144	Source_id=RNASEQ52.9840.0	Mapping_depth=7135.115820	Class=1	name="Photosystem I subunit III"
PGSC0003DMT400080864	P1.A	QC0	290.332	190.964	240.648	0.602668	0.375086	1.60675	0.10811	0.999994	ST4.03ch03	Cufflinks	mRNA	41778573	41780903	.	-	.	ID=PGSC0003DMT400080864	Parent	PGSC0003DMG400031491	Source_id=RNASEQ42.4846.0	Mapping_depth=162.771343	Class=1	name="Molybdopterin cofactor sulfurase"
PGSC0003DMT400001888	P1.A	QC0	1191.56	1517.63	1354.59	-0.348973	0.217266	-1.6062	0.10823	0.999994	ST4.03ch01	Cufflinks	mRNA	86038141	86041879	.	+	.	ID=PGSC0003DMT400001888	Parent	PGSC0003DMG400000711	Source_id=RNASEQ49.833.2	Mapping_depth=199.209601	Class=1	name="Basic helix-loop-helix protein BHLH7"
PGSC0003DMT400044988	P1.A	QC0	411.654	543.153	477.403	-0.397914	0.247781	-1.60591	0.108293	0.999994	ST4.03ch05	Cufflinks	mRNA	12293610	12302665	.	+	.	ID=PGSC0003DMT400044988	Parent	PGSC0003DMG400017448	Source_id=RNASEQ52.657.2	Mapping_depth=311.493692	Class=1	name="Cdk10/11"
PGSC0003DMT400087303	P1.A	QC0	21.3799	34.8284	28.1042	-0.707307	0.440574	-1.60542	0.108401	0.999994	ST4.03ch09	GLEAN	mRNA	6507936	6510251	.	-	.	ID=PGSC0003DMT400087303	Parent	PGSC0003DMG400036874	Source_id=PGSC0003DMG000002047	Class=3	name="Conserved gene of unknown function"
PGSC0003DMT400049966	P1.A	QC0	36.266	61.8659	49.066	-0.768475	0.478706	-1.60532	0.108424	0.999994	ST4.03ch10	Cufflinks	mRNA	6571490	6581429	.	-	.	ID=PGSC0003DMT400049966	Parent	PGSC0003DMG401019416	Source_id=RNASEQ54.7313.1	Mapping_depth=19.690726	Class=1	name="Conserved gene of unknown function"
PGSC0003DMT400009446	P1.A	QC0	44.5891	167.783	106.186	-1.90885	1.18931	-1.605	0.108493	0.999994	ST4.03ch04	Cufflinks	mRNA	69780073	69782243	.	+	.	ID=PGSC0003DMT400009446	Parent	PGSC0003DMG400003679	Source_id=RNASEQ2.7091.1	Mapping_depth=30.870080	Class=1	name="Methyltransferase, TIGR00027 family protein"
PGSC0003DMT400070350	P1.A	QC0	25.8282	1.77997	13.8041	3.85861	2.40484	1.60452	0.1086	0.999994	ST4.03ch11	Cufflinks	mRNA	4514698	4521662	.	+	.	ID=PGSC0003DMT400070350	Parent	PGSC0003DMG400027352	Source_id=RNASEQ5.3976.5	Mapping_depth=7.875408	Class=1	name="MRNA cap guanine-N7 methyltransferase 2"
PGSC0003DMT400067093	P1.A	QC0	94.1269	138.573	116.35	-0.556454	0.346876	-1.60419	0.108673	0.999994	ST4.03ch06	Cufflinks	mRNA	46408470	46411013	.	-	.	ID=PGSC0003DMT400067093	Parent	PGSC0003DMG400026081	Source_id=RNASEQ13.4445.2	Mapping_depth=324.585247	Class=1	name="C2H2L domain class transcription factor"
PGSC0003DMT400001896	P1.A	QC0	605.481	772.415	688.948	-0.349923	0.218252	-1.6033	0.108868	0.999994	ST4.03ch01	Cufflinks	mRNA	86087334	86091394	.	+	.	ID=PGSC0003DMT400001896	Parent	PGSC0003DMG400000714	Source_id=RNASEQ49.890.1	Mapping_depth=269.530769	Class=1	name="Isoform 2 of F-box protein"
PGSC0003DMT400029392	P1.A	QC0	2483.79	3277.03	2880.41	-0.399519	0.249192	-1.60326	0.108877	0.999994	ST4.03ch10	Cufflinks	mRNA	183210	186057	.	+	.	ID=PGSC0003DMT400029392	Parent	PGSC0003DMG400011293	Source_id=RNASEQ8.4634.0	Mapping_depth=349.260672	Class=1	name="Plasma membrane polypeptide"
PGSC0003DMT400037280	P1.A	QC0	406.849	519.584	463.217	-0.350729	0.218831	-1.60274	0.108992	0.999994	ST4.03ch10	Cufflinks	mRNA	1084376	1087073	.	+	.	ID=PGSC0003DMT400037280	Parent	PGSC0003DMG400014382	Source_id=RNASEQ50.5988.5	Mapping_depth=141.683146	Class=1	name="Conserved gene of unknown function"
PGSC0003DMT400057095	P1.A	QC0	282.106	224.639	253.373	0.328876	0.205271	1.60215	0.109121	0.999994	ST4.03ch07	Cufflinks	mRNA	55381975	55383640	.	-	.	ID=PGSC0003DMT400057095	Parent	PGSC0003DMG400022181	Source_id=RNASEQ42.6360.0	Mapping_depth=1436.144004	Class=1	name="Serine acetyltransferase"
PGSC0003DMT400073641	P1.A	QC0	10.5771	19.8118	15.1944	-0.903132	0.563891	-1.60161	0.109242	0.999994	ST4.03ch01	Cufflinks	mRNA	76347103	76351470	.	-	.	ID=PGSC0003DMT400073641	Parent	PGSC0003DMG400028603	Source_id=RNASEQ6.4190.4	Mapping_depth=17.443530	Class=1	name="Aspartic proteinase nepenthesin-1"
PGSC0003DMT400070347	P1.A	QC0	9.81153	19.21	14.5108	-0.96378	0.601781	-1.60155	0.109256	0.999994	ST4.03ch11	Cufflinks	mRNA	4518222	4522383	.	+	.	ID=PGSC0003DMT400070347	Parent	PGSC0003DMG400027352	Source_id=RNASEQ5.3976.1	Mapping_depth=19.457248	Class=1	name="MRNA cap guanine-N7 methyltransferase 2"
PGSC0003DMT400015007	P1.A	QC0	51.0388	75.7291	63.3839	-0.574295	0.358741	-1.60086	0.109407	0.999994	ST4.03ch08	Cufflinks	mRNA	5440236	5443996	.	-	.	ID=PGSC0003DMT400015007	Parent	PGSC0003DMG400005855	Source_id=RNASEQ16.7233.0	Mapping_depth=12.245237	Class=1	name="S-adenosylmethionine-dependent methyltransferase"
PGSC0003DMT400049221	P1.A	QC0	181.393	114.992	148.192	0.655885	0.409715	1.60083	0.109414	0.999994	ST4.03ch10	Cufflinks	mRNA	50690971	50697809	.	+	.	ID=PGSC0003DMT400049221	Parent	PGSC0003DMG400019135	Source_id=RNASEQ58.3175.1	Mapping_depth=175.772413	Class=1	name="DNA binding protein"
PGSC0003DMT400064596	P1.A	QC0	0	7.49316	3.74658	-5.24947	3.28016	-1.60037	0.109517	0.999994	ST4.03ch05	Cufflinks	mRNA	1583153	1589223	.	+	.	ID=PGSC0003DMT400064596	Parent	PGSC0003DMG400025102	Source_id=RNASEQ55.4988.0	Mapping_depth=8.809079	Class=1	name="ATP binding protein"
PGSC0003DMT400038500	P1.A	QC0	1213.11	1505.43	1359.27	-0.311957	0.194941	-1.60026	0.10954	0.999994	ST4.03ch03	Cufflinks	mRNA	7245969	7248783	.	-	.	ID=PGSC0003DMT400038500	Parent	PGSC0003DMG400014862	Source_id=RNASEQ34.10635.0	Mapping_depth=708.541104	Class=1	name="Subtilisin-like protease"
PGSC0003DMT400065326	P1.A	QC0	166.905	87.5919	127.249	0.932414	0.582737	1.60006	0.109585	0.999994	ST4.03ch06	Cufflinks	mRNA	8311895	8316339	.	-	.	ID=PGSC0003DMT400065326	Parent	PGSC0003DMG400025395	Source_id=RNASEQ54.8719.1	Mapping_depth=755.512164	Class=1	name="Nitrate transporter"
PGSC0003DMT400043668	P1.A	QC0	0	7.48809	3.74404	-5.24851	3.28034	-1.59999	0.1096	0.999994	ST4.03ch12	Cufflinks	mRNA	54990956	54994863	.	+	.	ID=PGSC0003DMT400043668	Parent	PGSC0003DMG401016958	Source_id=RNASEQ15.138.5	Mapping_depth=20.715560	Class=2	name="Cornichon"
PGSC0003DMT400012593	P1.A	QC0	6207.33	7467.32	6837.32	-0.266438	0.166601	-1.59926	0.109763	0.999994	ST4.03ch04	Cufflinks	mRNA	66507793	66512378	.	-	.	ID=PGSC0003DMT400012593	Parent	PGSC0003DMG400004923	Source_id=RNASEQ4.5749.0	Mapping_depth=3088.272763	Class=1	name="Squalene monooxygenase"
PGSC0003DMT400062666	P1.A	QC0	1748.18	1936	1842.09	-0.146976	0.0919046	-1.59922	0.109771	0.999994	ST4.03ch06	GLEAN	mRNA	24848940	24858336	.	+	.	ID=PGSC0003DMT400062666	Parent	PGSC0003DMG400024388	Source_id=PGSC0003DMG000031912	Class=2	name="XH/XS domain-containing protein"
PGSC0003DMT400065091	P1.A	QC0	43.6321	15.6187	29.6254	1.47804	0.924268	1.59915	0.109787	0.999994	ST4.03ch04	Cufflinks	mRNA	3946010	3948068	.	-	.	ID=PGSC0003DMT400065091	Parent	PGSC0003DMG400025295	Source_id=RNASEQ54.7936.0	Mapping_depth=41.646430	Class=1	name="Serine-threonine protein kinase, plant-type"
PGSC0003DMT400057975	P1.A	QC0	457.926	355	406.463	0.366344	0.229162	1.59862	0.109905	0.999994	ST4.03ch01	Cufflinks	mRNA	75534602	75539868	.	+	.	ID=PGSC0003DMT400057975	Parent	PGSC0003DMG400022506	Source_id=RNASEQ40.2507.0	Mapping_depth=1823.083563	Class=2	name="Cytidine deaminase"
PGSC0003DMT400032084	P1.A	QC0	42.1528	62.7063	52.4295	-0.573345	0.358687	-1.59845	0.109942	0.999994	ST4.03ch08	Cufflinks	mRNA	55486901	55491435	.	+	.	ID=PGSC0003DMT400032084	Parent	PGSC0003DMG400012313	Source_id=RNASEQ47.8068.0	Mapping_depth=90.202972	Class=1	name="Conserved gene of unknown function"
PGSC0003DMT400031798	P1.A	QC0	116.297	26.2719	71.2843	2.14729	1.34342	1.59838	0.109958	0.999994	ST4.03ch08	Cufflinks	mRNA	54938202	54941643	.	-	.	ID=PGSC0003DMT400031798	Parent	PGSC0003DMG400012199	Source_id=RNASEQ47.8512.3	Mapping_depth=147.096668	Class=1	name="Peptidase M1 family protein"
PGSC0003DMT400052060	P1.A	QC0	4379.75	5687.74	5033.75	-0.377014	0.23596	-1.59779	0.110089	0.999994	ST4.03ch02	Cufflinks	mRNA	48003435	48006685	.	-	.	ID=PGSC0003DMT400052060	Parent	PGSC0003DMG400020209	Source_id=RNASEQ9.1746.0	Mapping_depth=272.602173	Class=1	name="Nodulin family protein"
PGSC0003DMT400074667	P1.A	QC0	58.4063	29.221	43.8136	0.996538	0.623929	1.5972	0.110222	0.999994	ST4.03ch11	Cufflinks	mRNA	10242515	10251052	.	+	.	ID=PGSC0003DMT400074667	Parent	PGSC0003DMG401029032	Source_id=RNASEQ5.524.1	Mapping_depth=20.510331	Class=1	name="Dual specificity protein kinase-ttk"
PGSC0003DMT400059810	P1.A	QC0	17.3272	32.1935	24.7603	-0.893165	0.559276	-1.597	0.110265	0.999994	ST4.03ch12	Cufflinks	mRNA	29224066	29230978	.	-	.	ID=PGSC0003DMT400059810	Parent	PGSC0003DMG400023259	Source_id=RNASEQ10.1698.6	Mapping_depth=31.332585	Class=2	name="Cleavage stimulation factor 50 kDa subunit"
PGSC0003DMT400067091	P1.A	QC0	94.5545	138.568	116.561	-0.550011	0.344548	-1.59632	0.110417	0.999994	ST4.03ch06	Cufflinks	mRNA	46408470	46411013	.	-	.	ID=PGSC0003DMT400067091	Parent	PGSC0003DMG400026081	Source_id=RNASEQ13.4445.0	Mapping_depth=60.671517	Class=1	name="C2H2L domain class transcription factor"
PGSC0003DMT400065328	P1.A	QC0	132.608	242.89	187.749	-0.875403	0.548425	-1.59621	0.110441	0.999994	ST4.03ch06	Cufflinks	mRNA	8311896	8314707	.	-	.	ID=PGSC0003DMT400065328	Parent	PGSC0003DMG400025395	Source_id=RNASEQ54.8719.3	Mapping_depth=309.657954	Class=1	name="Nitrate transporter"
PGSC0003DMT400067479	P1.A	QC0	21.27	34.8324	28.0512	-0.711872	0.445993	-1.59615	0.110455	0.999994	ST4.03ch08	Cufflinks	mRNA	51366656	51372524	.	+	.	ID=PGSC0003DMT400067479	Parent	PGSC0003DMG402026234	Source_id=RNASEQ50.875.1	Mapping_depth=75.149191	Class=1	name="Zinc ion binding protein"
PGSC0003DMT400003596	P1.A	QC0	88.6954	63.578	76.1367	0.480613	0.301126	1.59605	0.110477	0.999994	ST4.03ch02	Cufflinks	mRNA	46242021	46245904	.	+	.	ID=PGSC0003DMT400003596	Parent	PGSC0003DMG400001422	Source_id=RNASEQ31.2404.1	Mapping_depth=94.114096	Class=1	name="60S ribosomal protein L34"
PGSC0003DMT400060288	P1.A	QC0	32.7038	13.4852	23.0945	1.26965	0.795795	1.59545	0.110611	0.999994	ST4.03ch05	Cufflinks	mRNA	51826500	51832519	.	+	.	ID=PGSC0003DMT400060288	Parent	PGSC0003DMG400023451	Source_id=RNASEQ15.8407.3	Mapping_depth=110.452145	Class=1	name="Cleft lip and palate transmembrane protein"
PGSC0003DMT400029232	P1.A	QC0	12.0648	22.5047	17.2847	-0.900316	0.564347	-1.59532	0.11064	0.999994	ST4.03ch10	Cufflinks	mRNA	645274	650807	.	-	.	ID=PGSC0003DMT400029232	Parent	PGSC0003DMG400011241	Source_id=RNASEQ8.4217.0	Mapping_depth=194.015936	Class=1	name="Conserved gene of unknown function"
PGSC0003DMT400052202	P1.A	QC0	347.927	436.806	392.367	-0.326661	0.204764	-1.5953	0.110644	0.999994	ST4.03ch02	Cufflinks	mRNA	48099854	48103073	.	+	.	ID=PGSC0003DMT400052202	Parent	PGSC0003DMG400020246	Source_id=RNASEQ9.1644.2	Mapping_depth=197.042441	Class=1	name="Amino acid binding protein"
PGSC0003DMT400044326	P1.A	QC0	30.206	15.0108	22.6084	1.00102	0.627484	1.5953	0.110646	0.999994	ST4.03ch09	Cufflinks	mRNA	56655300	56661197	.	+	.	ID=PGSC0003DMT400044326	Parent	PGSC0003DMG400017211	Source_id=RNASEQ2.4614.2	Mapping_depth=358.888927	Class=1	name="Disulfide oxidoreductase"
PGSC0003DMT400086405	P1.A	QC0	471.229	349.177	410.203	0.431848	0.270734	1.5951	0.110689	0.999994	ST4.03ch01	GLEAN	mRNA	73205387	73206954	.	-	.	ID=PGSC0003DMT400086405	Parent	PGSC0003DMG400035976	Source_id=PGSC0003DMG000000041	Class=3	name="Glycosyltransferase"
PGSC0003DMT400012800	P1.A	QC0	1053.4	1420.75	1237.07	-0.430963	0.270384	-1.59389	0.11096	0.999994	ST4.03ch12	Cufflinks	mRNA	53763960	53768887	.	-	.	ID=PGSC0003DMT400012800	Parent	PGSC0003DMG400004986	Source_id=RNASEQ54.8339.0	Mapping_depth=11268.789168	Class=2	name="Ubiquitin-conjugating enzyme E2 8"
PGSC0003DMT400009581	P1.A	QC0	41.0441	64.3202	52.6822	-0.650824	0.408419	-1.59352	0.111043	0.999994	ST4.03ch04	Cufflinks	mRNA	69865072	69867174	.	-	.	ID=PGSC0003DMT400009581	Parent	PGSC0003DMG400003736	Source_id=RNASEQ2.7164.0	Mapping_depth=70.015117	Class=1	name="Transcription factor"
PGSC0003DMT400019948	P1.A	QC0	167.003	208.617	187.81	-0.31955	0.200566	-1.59324	0.111106	0.999994	ST4.03ch09	Cufflinks	mRNA	46017679	46026476	.	-	.	ID=PGSC0003DMT400019948	Parent	PGSC0003DMG400007720	Source_id=RNASEQ7.2496.0	Mapping_depth=183.644958	Class=1	name="Conserved gene of unknown function"
PGSC0003DMT400085913	P1.A	QC0	875.164	593.986	734.575	0.558701	0.350683	1.59318	0.11112	0.999994	ST4.03ch08	GLEAN	mRNA	49877758	49879893	.	+	.	ID=PGSC0003DMT400085913	Parent	PGSC0003DMG400035484	Source_id=PGSC0003DMG000022885	Class=3	name="Pentatricopeptide repeat-containing protein"
PGSC0003DMT400001803	P1.A	QC0	307.955	205.425	256.69	0.584461	0.366868	1.59311	0.111135	0.999994	ST4.03ch07	Cufflinks	mRNA	44893452	44901835	.	-	.	ID=PGSC0003DMT400001803	Parent	PGSC0003DMG402000674	Source_id=RNASEQ12.2426.3	Mapping_depth=314.600634	Class=1	name="Receptor protein kinase"
PGSC0003DMT400015656	P1.A	QC0	20.6144	11.1148	15.8646	0.889931	0.558799	1.59258	0.111255	0.999994	ST4.03ch09	Cufflinks	mRNA	55295054	55296295	.	-	.	ID=PGSC0003DMT400015656	Parent	PGSC0003DMG400006108	Source_id=RNASEQ65.5372.2	Mapping_depth=37.399470	Class=1	name="Nt-iaa2.3 deduced protein"
PGSC0003DMT400086265	P1.A	QC0	12.873	5.41471	9.14383	1.25595	0.788908	1.59201	0.111383	0.999994	ST4.03ch06	GLEAN	mRNA	53454204	53455157	.	+	.	ID=PGSC0003DMT400086265	Parent	PGSC0003DMG400035836	Source_id=PGSC0003DMG000035090	Class=3	name="Inositol polyphosphate kinase"
PGSC0003DMT400044987	P1.A	QC0	413.612	546.471	480.041	-0.399888	0.25119	-1.59198	0.11139	0.999994	ST4.03ch05	Cufflinks	mRNA	12293610	12302665	.	+	.	ID=PGSC0003DMT400044987	Parent	PGSC0003DMG400017448	Source_id=RNASEQ52.657.1	Mapping_depth=23.670369	Class=1	name="Cdk10/11"
PGSC0003DMT400027267	P1.A	QC0	237.75	157.171	197.46	0.594655	0.373538	1.59196	0.111395	0.999994	ST4.03ch04	Cufflinks	mRNA	49742746	49749043	.	-	.	ID=PGSC0003DMT400027267	Parent	PGSC0003DMG400010518	Source_id=RNASEQ9.5593.0	Mapping_depth=45.397106	Class=1	name="Riboflavin-specific deaminase"
PGSC0003DMT400038570	P1.A	QC0	5.12858	21.0823	13.1054	-2.01333	1.26497	-1.59161	0.111473	0.999994	ST4.03ch02	Cufflinks	mRNA	40533080	40540243	.	-	.	ID=PGSC0003DMT400038570	Parent	PGSC0003DMG400014899	Source_id=RNASEQ14.4293.2	Mapping_depth=67.044427	Class=1	name="Transporter"
PGSC0003DMT400037697	P1.A	QC0	94.5363	64.002	79.2691	0.563166	0.353844	1.59156	0.111483	0.999994	ST4.03ch05	Cufflinks	mRNA	2748542	2750911	.	+	.	ID=PGSC0003DMT400037697	Parent	PGSC0003DMG400014541	Source_id=RNASEQ65.2254.0	Mapping_depth=132.608832	Class=1	name="DNA binding protein"
PGSC0003DMT400017198	P1.A	QC0	29.1864	11.0849	20.1356	1.3916	0.874474	1.59136	0.111529	0.999994	ST4.03ch07	Cufflinks	mRNA	36645288	36646574	.	-	.	ID=PGSC0003DMT400017198	Parent	PGSC0003DMG400006708	Source_id=RNASEQ3.1273.0	Mapping_depth=582.407901	Class=1	name="HSR203J protein"
PGSC0003DMT400043079	P1.A	QC0	40.5349	62.6212	51.5781	-0.626178	0.393505	-1.59128	0.111546	0.999994	ST4.03ch02	Cufflinks	mRNA	36772586	36777799	.	+	.	ID=PGSC0003DMT400043079	Parent	PGSC0003DMG400016710	Source_id=RNASEQ14.2239.2	Mapping_depth=12.126574	Class=1	name="Conserved gene of unknown function"
PGSC0003DMT400020691	P1.A	QC0	207.397	287.592	247.494	-0.47138	0.296239	-1.59122	0.11156	0.999994	ST4.03ch04	GLEAN	mRNA	68416780	68424504	.	-	.	ID=PGSC0003DMT400020691	Parent	PGSC0003DMG401008019	Source_id=PGSC0003DMG000010198	Class=2	name="Lipin family protein"
PGSC0003DMT400058050	P1.A	QC0	99.8458	133.838	116.842	-0.423673	0.266263	-1.59118	0.111568	0.999994	ST4.03ch03	Cufflinks	mRNA	3779191	3782229	.	+	.	ID=PGSC0003DMT400058050	Parent	PGSC0003DMG400022537	Source_id=RNASEQ40.469.1	Mapping_depth=27.335030	Class=1	name="Nuclear receptor binding set domain containing protein 1, nsd"
PGSC0003DMT400037699	P1.A	QC0	95.3018	64.3041	79.803	0.567891	0.356926	1.59106	0.111596	0.999994	ST4.03ch05	Cufflinks	mRNA	2749267	2750911	.	+	.	ID=PGSC0003DMT400037699	Parent	PGSC0003DMG400014541	Source_id=RNASEQ65.2254.2	Mapping_depth=23.369213	Class=1	name="DNA binding protein"
PGSC0003DMT400033880	P1.A	QC0	24.3523	12.3091	18.3307	0.981463	0.617082	1.59049	0.111725	0.999994	ST4.03ch02	Cufflinks	mRNA	22907385	22909250	.	+	.	ID=PGSC0003DMT400033880	Parent	PGSC0003DMG400013018	Source_id=RNASEQ38.45.0	Mapping_depth=75.541958	Class=1	name="Sigma factor sigb regulation protein rsbq"
PGSC0003DMT400019676	P1.A	QC0	134.021	102.749	118.385	0.382353	0.240488	1.5899	0.111857	0.999994	ST4.03ch11	Cufflinks	mRNA	5735002	5739338	.	-	.	ID=PGSC0003DMT400019676	Parent	PGSC0003DMG401007604	Source_id=RNASEQ14.5096.2	Mapping_depth=72.315496	Class=2	name="Eukaryotic peptide chain release factor subunit 1-3"
PGSC0003DMT400080156	P1.A	QC0	75.0382	40.6124	57.8253	0.881172	0.554278	1.58977	0.111888	0.999994	ST4.03ch04	Cufflinks	mRNA	54728388	54730547	.	+	.	ID=PGSC0003DMT400080156	Parent	PGSC0003DMG403031202	Source_id=RNASEQ66.1363.0	Mapping_depth=9.753027	Class=1	name="S-adenosylmethionine transporter"
PGSC0003DMT400002502	P1.A	QC0	543.114	369.069	456.091	0.556566	0.350149	1.58951	0.111945	0.999994	ST4.03ch09	Cufflinks	mRNA	46684825	46688571	.	-	.	ID=PGSC0003DMT400002502	Parent	PGSC0003DMG400000954	Source_id=RNASEQ58.2184.0	Mapping_depth=353.911672	Class=1	name="Isoamylase isoform 2"
PGSC0003DMT400018543	P1.A	QC0	4186.25	4798.88	4492.57	-0.196879	0.123866	-1.58945	0.111959	0.999994	ST4.03ch10	Cufflinks	mRNA	59433993	59437867	.	-	.	ID=PGSC0003DMT400018543	Parent	PGSC0003DMG400007195	Source_id=RNASEQ33.1508.0	Mapping_depth=9481.005975	Class=1	name="R3h domain containing protein"
PGSC0003DMT400038852	P1.A	QC0	265.633	168.507	217.07	0.654898	0.412133	1.58905	0.11205	0.999994	ST4.03ch07	Cufflinks	mRNA	46043497	46046483	.	+	.	ID=PGSC0003DMT400038852	Parent	PGSC0003DMG400015015	Source_id=RNASEQ27.1242.0	Mapping_depth=481.702267	Class=1	name="WRKY transcription factor"
PGSC0003DMT400061016	P1.A	QC0	334.462	283.957	309.209	0.235622	0.148315	1.58866	0.112138	0.999994	ST4.03ch01	Cufflinks	mRNA	81262980	81268179	.	-	.	ID=PGSC0003DMT400061016	Parent	PGSC0003DMG400023743	Source_id=RNASEQ9.5822.0	Mapping_depth=454.427056	Class=1	name="WD-40 repeat-containing protein MSI1"
PGSC0003DMT400030277	P1.A	QC0	23.2768	68.23	45.7534	-1.54554	0.972982	-1.58846	0.112183	0.999994	ST4.03ch09	GLEAN	mRNA	57776482	57779970	.	+	.	ID=PGSC0003DMT400030277	Parent	PGSC0003DMG400011580	Source_id=PGSC0003DMG000014805	Class=2	name="BRASSINOSTEROID INSENSITIVE 1"
PGSC0003DMT400058478	P1.A	QC0	42.5271	10.7871	26.6571	1.97834	1.24579	1.58801	0.112283	0.999994	ST4.03ch01	Cufflinks	mRNA	5302321	5309472	.	+	.	ID=PGSC0003DMT400058478	Parent	PGSC0003DMG400022710	Source_id=RNASEQ33.1073.0	Mapping_depth=14.936738	Class=1	name="Trytophan synthase alpha subunit"
PGSC0003DMT400074655	P1.A	QC0	11.5728	1.19212	6.38246	3.27259	2.06116	1.58774	0.112345	0.999994	ST4.03ch11	Cufflinks	mRNA	10217406	10218169	.	-	.	ID=PGSC0003DMT400074655	Parent	PGSC0003DMG400029026	Source_id=RNASEQ5.533.0	Mapping_depth=60.222513	Class=1	name="Conserved gene of unknown function"
PGSC0003DMT400057610	P1.A	QC0	212.328	149.444	180.886	0.505141	0.318166	1.58766	0.112363	0.999994	ST4.03ch02	Cufflinks	mRNA	34518897	34522717	.	-	.	ID=PGSC0003DMT400057610	Parent	PGSC0003DMG400022370	Source_id=RNASEQ59.836.0	Mapping_depth=177.627964	Class=1	name="Diphosphonucleoside phosphohydrolase"
PGSC0003DMT400022743	P1.A	QC0	94.979	57.5109	76.2449	0.726504	0.45762	1.58757	0.112384	0.999994	ST4.03ch09	GLEAN	mRNA	1525496	1527502	.	+	.	ID=PGSC0003DMT400022743	Parent	PGSC0003DMG400008822	Source_id=PGSC0003DMG000011496	Class=2	name="Kinase"
PGSC0003DMT400025146	P1.A	QC0	23.0308	89.2536	56.1422	-1.95379	1.23076	-1.58747	0.112407	0.999994	ST4.03ch09	Cufflinks	mRNA	49751944	49760965	.	-	.	ID=PGSC0003DMT400025146	Parent	PGSC0003DMG400009717	Source_id=RNASEQ60.1083.3	Mapping_depth=72.692652	Class=1	name="Basic helix-loop-helix-containing protein"
PGSC0003DMT400057711	P1.A	QC0	4570.91	5774.17	5172.54	-0.337257	0.212452	-1.58745	0.112411	0.999994	ST4.03ch02	Cufflinks	mRNA	34927791	34932430	.	+	.	ID=PGSC0003DMT400057711	Parent	PGSC0003DMG400022404	Source_id=RNASEQ59.524.0	Mapping_depth=2030.985524	Class=1	name="F-box family protein"
PGSC0003DMT400030678	P1.A	QC0	467.344	112.448	289.896	2.0552	1.29485	1.58722	0.112464	0.999994	ST4.03ch07	Cufflinks	mRNA	41671725	41675902	.	+	.	ID=PGSC0003DMT400030678	Parent	PGSC0003DMG400011752	Source_id=RNASEQ2.5546.0	Mapping_depth=242.093433	Class=1	name="Cellulose synthase"
PGSC0003DMT400078879	P1.A	QC0	28.5845	16.5124	22.5484	0.784414	0.494311	1.58688	0.112539	0.999994	ST4.03ch07	Cufflinks	mRNA	3073429	3074422	.	-	.	ID=PGSC0003DMT400078879	Parent	PGSC0003DMG400030698	Source_id=RNASEQ5.6271.0	Mapping_depth=436.155768	Class=1	name="Stress induced protein"
PGSC0003DMT400017858	P1.A	QC0	82.5839	116.645	99.6145	-0.494216	0.311465	-1.58674	0.112571	0.999994	ST4.03ch02	Cufflinks	mRNA	25945963	25950226	.	-	.	ID=PGSC0003DMT400017858	Parent	PGSC0003DMG401006935	Source_id=RNASEQ29.5182.1	Mapping_depth=825.086582	Class=1	name="Ubiquitin carrier protein"
PGSC0003DMT400022937	P1.A	QC0	141.774	196.962	169.368	-0.473885	0.298743	-1.58626	0.11268	0.999994	ST4.03ch09	Cufflinks	mRNA	1273335	1280882	.	-	.	ID=PGSC0003DMT400022937	Parent	PGSC0003DMG400008887	Source_id=RNASEQ1.1129.5	Mapping_depth=81.343846	Class=1	name="Kinase family protein"
PGSC0003DMT400036070	P1.A	QC0	26.8703	41.4283	34.1493	-0.624074	0.393441	-1.58619	0.112695	0.999994	ST4.03ch12	Cufflinks	mRNA	6415673	6418862	.	+	.	ID=PGSC0003DMT400036070	Parent	PGSC0003DMG400013891	Source_id=RNASEQ7.1228.0	Mapping_depth=11.156740	Class=1	name="Resistance protein PSH-RGH6"
PGSC0003DMT400001805	P1.A	QC0	77.4568	109.367	93.412	-0.492041	0.310319	-1.5856	0.11283	0.999994	ST4.03ch07	Cufflinks	mRNA	44873925	44879232	.	-	.	ID=PGSC0003DMT400001805	Parent	PGSC0003DMG400000675	Source_id=RNASEQ12.2456.0	Mapping_depth=65.000290	Class=1	name="Dicer-1"
PGSC0003DMT400058817	P1.A	QC0	26.4239	7.24723	16.8356	1.86594	1.17705	1.58526	0.112907	0.999994	ST4.03ch01	Cufflinks	mRNA	59849014	59857112	.	-	.	ID=PGSC0003DMT400058817	Parent	PGSC0003DMG400022853	Source_id=RNASEQ51.6358.4	Mapping_depth=23.281398	Class=1	name="Zinc finger family protein"
PGSC0003DMT400070963	P1.A	QC0	41.9309	95.4585	68.6947	-1.18191	0.745666	-1.58504	0.112956	0.999994	ST4.03ch06	Cufflinks	mRNA	35074106	35077870	.	+	.	ID=PGSC0003DMT400070963	Parent	PGSC0003DMG400027596	Source_id=RNASEQ4.768.0	Mapping_depth=77.813559	Class=1	name="Alpha-hydroxynitrile lyase"
PGSC0003DMT400052526	P1.A	QC0	168.923	101.419	135.171	0.734229	0.463314	1.58473	0.113027	0.999994	ST4.03ch12	Cufflinks	mRNA	12085452	12092028	.	-	.	ID=PGSC0003DMT400052526	Parent	PGSC0003DMG400020380	Source_id=RNASEQ22.9737.1	Mapping_depth=75.586436	Class=1	name="Fgenesh protein 2"
PGSC0003DMT400035148	P1.A	QC0	27.0019	46.5489	36.7754	-0.778486	0.491285	-1.58459	0.11306	0.999994	ST4.03ch05	Cufflinks	mRNA	8752163	8754873	.	-	.	ID=PGSC0003DMT400035148	Parent	PGSC0003DMG400013510	Source_id=RNASEQ10.5735.0	Mapping_depth=115.009310	Class=1	name="Gene of unknown function"
PGSC0003DMT400000780	P1.A	QC0	42.0241	24.6339	33.329	0.775672	0.489539	1.58449	0.113081	0.999994	ST4.03ch12	Cufflinks	mRNA	3890662	3894343	.	+	.	ID=PGSC0003DMT400000780	Parent	PGSC0003DMG401000287	Source_id=RNASEQ47.4579.2	Mapping_depth=138.267018	Class=1	name="Myo-inositol oxygenase"
PGSC0003DMT400075339	P1.A	QC0	1335.64	1109.62	1222.63	0.267567	0.168906	1.58412	0.113168	0.999994	ST4.03ch12	Cufflinks	mRNA	57796792	57801851	.	-	.	ID=PGSC0003DMT400075339	Parent	PGSC0003DMG402029299	Source_id=RNASEQ62.8298.3	Mapping_depth=2483.309726	Class=1	name="Eukaryotic initiation factor 4A-2"
PGSC0003DMT400083786	P1.A	QC0	737.2	614.237	675.719	0.263756	0.166621	1.58297	0.113429	0.999994	ST4.03ch01	Cufflinks	mRNA	82665502	82668294	.	-	.	ID=PGSC0003DMT400083786	Parent	PGSC0003DMG400033584	Source_id=RNASEQ56.7171.0	Mapping_depth=157.150461	Class=4	name="Fructose-1,6-bisphosphatase"
PGSC0003DMT400072828	P1.A	QC0	377.98	308.16	343.07	0.293258	0.185293	1.58267	0.113496	0.999994	ST4.03ch05	Cufflinks	mRNA	211228	215102	.	-	.	ID=PGSC0003DMT400072828	Parent	PGSC0003DMG400028333	Source_id=RNASEQ38.1718.0	Mapping_depth=522.091687	Class=2	name="Plastid division regulator MinE"
PGSC0003DMT400059750	P1.A	QC0	7.56198	16.2332	11.8976	-1.11097	0.702387	-1.58171	0.113715	0.999994	ST4.03ch00	Cufflinks	mRNA	21189767	21190579	.	-	.	ID=PGSC0003DMT400059750	Parent	PGSC0003DMG401023233	Source_id=RNASEQ51.815.1	Mapping_depth=383.989640	Class=1	name="Sn-1 protein"
PGSC0003DMT400030415	P1.A	QC0	78.0653	49.5451	63.8052	0.650542	0.411325	1.58158	0.113747	0.999994	ST4.03ch05	GLEAN	mRNA	47393851	47395441	.	-	.	ID=PGSC0003DMT400030415	Parent	PGSC0003DMG401011647	Source_id=PGSC0003DMG000014894	Class=2	name="ATP synthase subunit delta', mitochondrial"
PGSC0003DMT400053877	P1.A	QC0	33.1201	4.53201	18.826	2.8697	1.81486	1.58122	0.113827	0.999994	ST4.03ch09	Cufflinks	mRNA	5809494	5813147	.	+	.	ID=PGSC0003DMT400053877	Parent	PGSC0003DMG400020906	Source_id=RNASEQ65.8075.0	Mapping_depth=374.751835	Class=1	name="Plasma membrane intrinsic protein"
PGSC0003DMT400001369	P1.A	QC0	147.92	192.355	170.138	-0.382468	0.241903	-1.58108	0.11386	0.999994	ST4.03ch02	Cufflinks	mRNA	46781485	46790185	.	-	.	ID=PGSC0003DMT400001369	Parent	PGSC0003DMG400000509	Source_id=RNASEQ39.8028.1	Mapping_depth=64.743675	Class=1	name="GPI ethanolamine phosphate transferase"
PGSC0003DMT400037698	P1.A	QC0	95.2121	64.0074	79.6098	0.573391	0.362686	1.58096	0.113887	0.999994	ST4.03ch05	Cufflinks	mRNA	2748773	2750911	.	+	.	ID=PGSC0003DMT400037698	Parent	PGSC0003DMG400014541	Source_id=RNASEQ65.2254.1	Mapping_depth=46.012326	Class=1	name="DNA binding protein"
PGSC0003DMT400052107	P1.A	QC0	29.0691	13.7884	21.4287	1.07276	0.678602	1.58084	0.113914	0.999994	ST4.03ch02	Cufflinks	mRNA	47779902	47786304	.	-	.	ID=PGSC0003DMT400052107	Parent	PGSC0003DMG400020226	Source_id=RNASEQ9.1949.1	Mapping_depth=72.546579	Class=1	name="Bromodomain-containing protein"
PGSC0003DMT400063111	P1.A	QC0	13.4142	4.50429	8.95924	1.57009	0.993567	1.58025	0.114049	0.999994	ST4.03ch03	Cufflinks	mRNA	55433276	55435278	.	+	.	ID=PGSC0003DMT400063111	Parent	PGSC0003DMG400024550	Source_id=RNASEQ53.6398.0	Mapping_depth=9.655517	Class=1	name="ZPT4-3"
PGSC0003DMT400070558	P1.A	QC0	565.855	394.804	480.33	0.519269	0.328631	1.5801	0.114085	0.999994	ST4.03ch05	Cufflinks	mRNA	18715178	18721460	.	+	.	ID=PGSC0003DMT400070558	Parent	PGSC0003DMG400027425	Source_id=RNASEQ51.6978.2	Mapping_depth=90.651362	Class=1	name="Sugar transporter"
PGSC0003DMT400012606	P1.A	QC0	23.2698	38.6949	30.9823	-0.744999	0.471548	-1.5799	0.114129	0.999994	ST4.03ch04	Cufflinks	mRNA	66419015	66422579	.	-	.	ID=PGSC0003DMT400012606	Parent	PGSC0003DMG400004928	Source_id=RNASEQ4.5805.0	Mapping_depth=9.225061	Class=1	name="S-locus-specific glycoprotein S13"
PGSC0003DMT400022952	P1.A	QC0	131.469	88.3943	109.932	0.570328	0.361014	1.57979	0.114154	0.999994	ST4.03ch09	Cufflinks	mRNA	1356118	1361153	.	-	.	ID=PGSC0003DMT400022952	Parent	PGSC0003DMG402008890	Source_id=RNASEQ1.1210.2	Mapping_depth=79.128884	Class=1	name="Aldo-keto reductase family 4 member C10"
PGSC0003DMT400059417	P1.A	QC0	493.354	387.102	440.228	0.348487	0.220636	1.57946	0.11423	0.999994	ST4.03ch03	Cufflinks	mRNA	13287247	13292137	.	-	.	ID=PGSC0003DMT400059417	Parent	PGSC0003DMG400023086	Source_id=RNASEQ53.4.0	Mapping_depth=1071.970642	Class=1	name="Superoxide dismutase [Cu-Zn]"
PGSC0003DMT400030499	P1.A	QC0	519.77	327.836	423.803	0.664355	0.42064	1.57939	0.114246	0.999994	ST4.03ch04	Cufflinks	mRNA	68850801	68853426	.	-	.	ID=PGSC0003DMT400030499	Parent	PGSC0003DMG401011681	Source_id=RNASEQ20.4006.1	Mapping_depth=197.465496	Class=1	name="Thylakoidal processing peptidase 1, chloroplastic"
PGSC0003DMT400060091	P1.A	QC0	44.0449	19.707	31.876	1.15578	0.731885	1.57918	0.114296	0.999994	ST4.03ch05	Cufflinks	mRNA	51181263	51184868	.	-	.	ID=PGSC0003DMT400060091	Parent	PGSC0003DMG402023373	Source_id=RNASEQ15.9057.2	Mapping_depth=507.135745	Class=1	name="Nam 9"
PGSC0003DMT400047375	P1.A	QC0	53.0184	6.52657	29.7725	3.01989	1.91266	1.57889	0.114361	0.999994	ST4.03ch05	Cufflinks	mRNA	4685571	4691819	.	+	.	ID=PGSC0003DMT400047375	Parent	PGSC0003DMG400018409	Source_id=RNASEQ57.2976.3	Mapping_depth=33.683462	Class=1	name="KH domain containing protein"
PGSC0003DMT400060232	P1.A	QC0	49.5996	77.42	63.5098	-0.636863	0.40346	-1.5785	0.11445	0.999994	ST4.03ch05	Cufflinks	mRNA	50156099	50165175	.	-	.	ID=PGSC0003DMT400060232	Parent	PGSC0003DMG400023431	Source_id=RNASEQ15.10123.1	Mapping_depth=41.248138	Class=2	name="XH/XS domain-containing protein"
PGSC0003DMT400069397	P1.A	QC0	17.9887	38.0289	28.0088	-1.07856	0.683508	-1.57798	0.114571	0.999994	ST4.03ch06	Cufflinks	mRNA	52624883	52628258	.	-	.	ID=PGSC0003DMT400069397	Parent	PGSC0003DMG402026984	Source_id=RNASEQ25.7759.5	Mapping_depth=609.527440	Class=1	name="BTB/POZ domain-containing protein"
PGSC0003DMT400003327	P1.A	QC0	16.0749	5.70116	10.888	1.49042	0.944513	1.57797	0.114572	0.999994	ST4.03ch02	Cufflinks	mRNA	46373554	46376142	.	-	.	ID=PGSC0003DMT400003327	Parent	PGSC0003DMG401001316	Source_id=RNASEQ31.2272.3	Mapping_depth=59.818074	Class=1	name="Non-cell-autonomous protein pathway1"
PGSC0003DMT400050584	P1.A	QC0	2.56576	18.0891	10.3274	-2.86336	1.81481	-1.57777	0.114618	0.999994	ST4.03ch05	Cufflinks	mRNA	1128801	1131254	.	-	.	ID=PGSC0003DMT400050584	Parent	PGSC0003DMG400019659	Source_id=RNASEQ65.6972.0	Mapping_depth=77.739584	Class=1	name="Transcription factor bHLH49"
PGSC0003DMT400060868	P1.A	QC0	21.5391	3.32347	12.4313	2.6968	1.70977	1.57728	0.11473	0.999994	ST4.03ch10	Cufflinks	mRNA	57571454	57578774	.	+	.	ID=PGSC0003DMT400060868	Parent	PGSC0003DMG401023679	Source_id=RNASEQ16.8218.2	Mapping_depth=9.498532	Class=1	name="Kinase family protein"
PGSC0003DMT400064730	P1.A	QC0	807.84	1048.71	928.275	-0.375364	0.238032	-1.57695	0.114807	0.999994	ST4.03ch02	Cufflinks	mRNA	25304888	25313841	.	-	.	ID=PGSC0003DMT400064730	Parent	PGSC0003DMG400025145	Source_id=RNASEQ28.2479.1	Mapping_depth=642.172702	Class=1	name="Protein RIK"
PGSC0003DMT400066600	P1.A	QC0	197.884	152.423	175.153	0.376998	0.23914	1.57647	0.114917	0.999994	ST4.03ch01	Cufflinks	mRNA	84406656	84411448	.	-	.	ID=PGSC0003DMT400066600	Parent	PGSC0003DMG400025888	Source_id=RNASEQ3.10113.3	Mapping_depth=296.662537	Class=1	name="Methylcrotonoyl-CoA carboxylase beta chain, mitochondrial"
PGSC0003DMT400047141	P1.A	QC0	1.35165	20.1318	10.7417	-3.88247	2.46279	-1.57645	0.114921	0.999994	ST4.03ch01	Cufflinks	mRNA	78744366	78752454	.	+	.	ID=PGSC0003DMT400047141	Parent	PGSC0003DMG400018291	Source_id=RNASEQ12.3440.0	Mapping_depth=14.083980	Class=1	name="Ecotropic viral integration site"
PGSC0003DMT400006634	P1.A	QC0	4.2748	12.0176	8.14618	-1.49526	0.948676	-1.57616	0.11499	0.999994	ST4.03ch03	Cufflinks	mRNA	61095902	61101399	.	+	.	ID=PGSC0003DMT400006634	Parent	PGSC0003DMG400002581	Source_id=RNASEQ31.383.1	Mapping_depth=45.149545	Class=1	name="Succinic semialdehyde reductase isofom2"
PGSC0003DMT400066776	P1.A	QC0	21.2633	35.7042	28.4837	-0.741448	0.47065	-1.57537	0.115171	0.999994	ST4.03ch01	GLEAN	mRNA	70430424	70435743	.	-	.	ID=PGSC0003DMT400066776	Parent	PGSC0003DMG400025964	Source_id=PGSC0003DMG000033822	Class=2	name="Ulp1 protease family, C-terminal catalytic domain containing protein"
PGSC0003DMT400022055	P1.A	QC0	47.7763	75.7542	61.7652	-0.656989	0.417466	-1.57376	0.115544	0.999994	ST4.03ch12	Cufflinks	mRNA	55214378	55215629	.	-	.	ID=PGSC0003DMT400022055	Parent	PGSC0003DMG400008552	Source_id=RNASEQ25.3276.0	Mapping_depth=422.048193	Class=1	name="Conserved gene of unknown function"
PGSC0003DMT400075747	P1.A	QC0	12.1732	26.6445	19.4089	-1.11471	0.708344	-1.57368	0.115561	0.999994	ST4.03ch04	Cufflinks	mRNA	2898617	2904105	.	-	.	ID=PGSC0003DMT400075747	Parent	PGSC0003DMG400029457	Source_id=RNASEQ56.10067.0	Mapping_depth=30.297601	Class=1	name="Hero resistance protein"
PGSC0003DMT400027581	P1.A	QC0	319.823	238.861	279.342	0.42196	0.268201	1.5733	0.115649	0.999994	ST4.03ch04	Cufflinks	mRNA	12150074	12151066	.	+	.	ID=PGSC0003DMT400027581	Parent	PGSC0003DMG400010631	Source_id=RNASEQ15.5904.0	Mapping_depth=1946.727090	Class=1	name="Calcium-binding allergen Ole e"
PGSC0003DMT400076208	P1.A	QC0	2851.73	1813.72	2332.73	0.653047	0.415145	1.57306	0.115705	0.999994	ST4.03ch09	Cufflinks	mRNA	58528872	58537605	.	+	.	ID=PGSC0003DMT400076208	Parent	PGSC0003DMG401029631	Source_id=RNASEQ59.2864.1	Mapping_depth=737.851573	Class=1	name="Pleiotropic drug resistance protein 1"
PGSC0003DMT400014526	P1.A	QC0	24.6402	48.1636	36.4019	-0.966163	0.61423	-1.57296	0.115727	0.999994	ST4.03ch03	GLEAN	mRNA	59589193	59592025	.	+	.	ID=PGSC0003DMT400014526	Parent	PGSC0003DMG400005688	Source_id=PGSC0003DMG000007310	Class=2	name="Conserved gene of unknown function"
PGSC0003DMT400038576	P1.A	QC0	1178.78	1021.95	1100.37	0.206248	0.131146	1.57266	0.115798	0.999994	ST4.03ch02	Cufflinks	mRNA	40562655	40569648	.	-	.	ID=PGSC0003DMT400038576	Parent	PGSC0003DMG400014901	Source_id=RNASEQ14.4312.1	Mapping_depth=1549.599793	Class=1	name="Succinate dehydrogenase"
PGSC0003DMT400075788	P1.A	QC0	20.6622	10.2128	15.4375	1.02491	0.651715	1.57264	0.115803	0.999994	ST4.03ch04	Cufflinks	mRNA	2682200	2685293	.	-	.	ID=PGSC0003DMT400075788	Parent	PGSC0003DMG400029468	Source_id=RNASEQ56.10387.2	Mapping_depth=32.002075	Class=1	name="Cleavage and polyadenylation specificity factor"
PGSC0003DMT400069750	P1.A	QC0	19144.3	13697.1	16420.7	0.48301	0.307202	1.57229	0.115884	0.999994	ST4.03ch05	Cufflinks	mRNA	47883736	47886923	.	+	.	ID=PGSC0003DMT400069750	Parent	PGSC0003DMG400027125	Source_id=RNASEQ34.11062.0	Mapping_depth=3116.423129	Class=1	name="Chloroplast sedoheptulose-1,7-bisphosphatase"
PGSC0003DMT400023052	P1.A	QC0	271.477	329.073	300.275	-0.277368	0.176464	-1.57181	0.115995	0.999994	ST4.03ch09	Cufflinks	mRNA	2062700	2071946	.	-	.	ID=PGSC0003DMT400023052	Parent	PGSC0003DMG400008924	Source_id=RNASEQ1.1877.1	Mapping_depth=206.130590	Class=1	name="UNC93"
PGSC0003DMT400074853	P1.A	QC0	63.1959	11.1443	37.1701	2.5023	1.59204	1.57175	0.116008	0.999994	ST4.03ch05	Cufflinks	mRNA	13614589	13621253	.	+	.	ID=PGSC0003DMT400074853	Parent	PGSC0003DMG400029110	Source_id=RNASEQ65.265.3	Mapping_depth=4.182248	Class=1	name="PLE"
PGSC0003DMT400027703	P1.A	QC0	754.096	657.426	705.761	0.19802	0.126013	1.57143	0.116083	0.999994	ST4.03ch01	Cufflinks	mRNA	82849767	82853621	.	+	.	ID=PGSC0003DMT400027703	Parent	PGSC0003DMG400010677	Source_id=RNASEQ54.9515.1	Mapping_depth=625.524900	Class=1	name="Heat shock 70 kDa protein, mitochondrial"
PGSC0003DMT400025145	P1.A	QC0	62.4169	8.4496	35.4332	2.88545	1.83648	1.57119	0.116139	0.999994	ST4.03ch09	Cufflinks	mRNA	49751944	49760965	.	-	.	ID=PGSC0003DMT400025145	Parent	PGSC0003DMG400009717	Source_id=RNASEQ60.1083.2	Mapping_depth=11.431084	Class=1	name="Basic helix-loop-helix-containing protein"
PGSC0003DMT400046984	P1.A	QC0	914.468	1105.85	1010.16	-0.273393	0.174036	-1.57089	0.116207	0.999994	ST4.03ch01	Cufflinks	mRNA	78753209	78758205	.	-	.	ID=PGSC0003DMT400046984	Parent	PGSC0003DMG400018248	Source_id=RNASEQ12.3427.2	Mapping_depth=78.430303	Class=1	name="Receptor kinase 3"
PGSC0003DMT400039780	P1.A	QC0	256.784	212.838	234.811	0.270639	0.172304	1.57071	0.116251	0.999994	ST4.03ch12	Cufflinks	mRNA	393202	396661	.	+	.	ID=PGSC0003DMT400039780	Parent	PGSC0003DMG400015374	Source_id=RNASEQ26.4318.0	Mapping_depth=578.331732	Class=1	name="Conserved gene of unknown function"
PGSC0003DMT400047186	P1.A	QC0	14.4735	36.5715	25.5225	-1.3571	0.864166	-1.57041	0.116319	0.999994	ST4.03ch07	Cufflinks	mRNA	48728627	48731489	.	-	.	ID=PGSC0003DMT400047186	Parent	PGSC0003DMG400018317	Source_id=RNASEQ37.3668.2	Mapping_depth=17.208226	Class=5	name="F-box family protein"
PGSC0003DMT400024512	P1.A	QC0	42.3973	60.3322	51.3647	-0.504169	0.321228	-1.56951	0.11653	0.999994	ST4.03ch04	Cufflinks	mRNA	62913771	62916439	.	+	.	ID=PGSC0003DMT400024512	Parent	PGSC0003DMG400009478	Source_id=RNASEQ45.4318.0	Mapping_depth=133.671159	Class=1	name="F-box protein"
PGSC0003DMT400034764	P1.A	QC0	36.1255	20.9765	28.551	0.781146	0.497713	1.56947	0.116538	0.999994	ST4.03ch11	Cufflinks	mRNA	382893	386186	.	+	.	ID=PGSC0003DMT400034764	Parent	PGSC0003DMG400013356	Source_id=RNASEQ46.3413.1	Mapping_depth=708.216791	Class=1	name="GRAS1"
PGSC0003DMT400060231	P1.A	QC0	50.0273	77.42	63.7236	-0.624839	0.398174	-1.56926	0.116587	0.999994	ST4.03ch05	Cufflinks	mRNA	50156099	50165175	.	-	.	ID=PGSC0003DMT400060231	Parent	PGSC0003DMG400023431	Source_id=RNASEQ15.10123.0	Mapping_depth=14.984375	Class=2	name="XH/XS domain-containing protein"
PGSC0003DMT400039980	P1.A	QC0	10.0814	1.19687	5.63914	3.07921	1.963	1.56862	0.116735	0.999994	ST4.03ch12	GLEAN	mRNA	56940222	56942713	.	-	.	ID=PGSC0003DMT400039980	Parent	PGSC0003DMG400015464	Source_id=PGSC0003DMG000020011	Class=2	name="Nicotiana tabacum wound inducive mRNA , complete cds"
PGSC0003DMT400027341	P1.A	QC0	782.476	501.381	641.929	0.641516	0.409291	1.56738	0.117025	0.999994	ST4.03ch10	Cufflinks	mRNA	3317423	3323165	.	+	.	ID=PGSC0003DMT400027341	Parent	PGSC0003DMG400010544	Source_id=RNASEQ8.3926.0	Mapping_depth=476.796784	Class=2	name="CMV 1a interacting protein 1"
PGSC0003DMT400072044	P1.A	QC0	449.579	378.875	414.227	0.244912	0.156258	1.56736	0.117031	0.999994	ST4.03ch11	Cufflinks	mRNA	19466409	19470044	.	-	.	ID=PGSC0003DMT400072044	Parent	PGSC0003DMG402028027	Source_id=RNASEQ20.9107.1	Mapping_depth=1581.370484	Class=1	name="Transaldolase"
PGSC0003DMT400070316	P1.A	QC0	25.144	58.1095	41.6267	-1.21032	0.772447	-1.56687	0.117146	0.999994	ST4.03ch11	Cufflinks	mRNA	4777545	4778393	.	+	.	ID=PGSC0003DMT400070316	Parent	PGSC0003DMG400027340	Source_id=RNASEQ5.3700.0	Mapping_depth=182.381096	Class=1	name="Cytochrome P450 77A1"
PGSC0003DMT400058628	P1.A	QC0	785.672	978.622	882.147	-0.316012	0.201713	-1.56664	0.117198	0.999994	ST4.03ch01	Cufflinks	mRNA	432486	436813	.	+	.	ID=PGSC0003DMT400058628	Parent	PGSC0003DMG400022778	Source_id=RNASEQ39.9122.2	Mapping_depth=170.089368	Class=1	name="Alpha,alpha-trehalose-phosphate synthase [UDP-forming] 6"
PGSC0003DMT400043547	P1.A	QC0	479.679	389.742	434.711	0.299088	0.190961	1.56623	0.117296	0.999994	ST4.03ch10	Cufflinks	mRNA	45125018	45132138	.	-	.	ID=PGSC0003DMT400043547	Parent	PGSC0003DMG400016909	Source_id=RNASEQ64.2421.1	Mapping_depth=302.781957	Class=2	name="Phosphatidylinositol transporter"
PGSC0003DMT400081858	P1.A	QC0	8.29993	30.328	19.314	-1.85782	1.18666	-1.56559	0.117444	0.999994	ST4.03ch01	Cufflinks	mRNA	1533698	1542060	.	+	.	ID=PGSC0003DMT400081858	Parent	PGSC0003DMG400032140	Source_id=RNASEQ24.7315.0	Mapping_depth=18.343643	Class=4	name="KH domain protein"
PGSC0003DMT400081861	P1.A	QC0	8.29993	30.328	19.314	-1.85782	1.18666	-1.56559	0.117444	0.999994	ST4.03ch01	Cufflinks	mRNA	1536876	1542060	.	+	.	ID=PGSC0003DMT400081861	Parent	PGSC0003DMG400032140	Source_id=RNASEQ24.7315.3	Mapping_depth=15.609196	Class=4	name="KH domain protein"
PGSC0003DMT400044986	P1.A	QC0	416.315	551.299	483.807	-0.403269	0.257615	-1.56539	0.117491	0.999994	ST4.03ch05	Cufflinks	mRNA	12293610	12302665	.	+	.	ID=PGSC0003DMT400044986	Parent	PGSC0003DMG400017448	Source_id=RNASEQ52.657.0	Mapping_depth=112.253856	Class=1	name="Cdk10/11"
PGSC0003DMT400059281	P1.A	QC0	830.268	728.87	779.569	0.186801	0.11934	1.56528	0.117516	0.999994	ST4.03ch04	Cufflinks	mRNA	56549416	56555212	.	-	.	ID=PGSC0003DMT400059281	Parent	PGSC0003DMG400023032	Source_id=RNASEQ17.1414.0	Mapping_depth=644.025388	Class=1	name="Phosphoribosylformylglycinamidine cyclo-ligase"
PGSC0003DMT400006064	P1.A	QC0	13.3477	25.2568	19.3022	-0.927765	0.592732	-1.56524	0.117528	0.999994	ST4.03ch05	GLEAN	mRNA	16044827	16048908	.	-	.	ID=PGSC0003DMT400006064	Parent	PGSC0003DMG400002357	Source_id=PGSC0003DMG000002843	Class=2	name="Bacterial spot disease resistance protein 4"
PGSC0003DMT400014524	P1.A	QC0	10.5046	3.00348	6.75404	1.80783	1.15533	1.56478	0.117635	0.999994	ST4.03ch03	Cufflinks	mRNA	59592308	59598488	.	+	.	ID=PGSC0003DMT400014524	Parent	PGSC0003DMG400005687	Source_id=RNASEQ4.3976.1	Mapping_depth=15.868284	Class=1	name="Conserved gene of unknown function"
PGSC0003DMT400063490	P1.A	QC0	5.55916	18.3197	11.9394	-1.69394	1.0827	-1.56456	0.117687	0.999994	ST4.03ch01	Cufflinks	mRNA	77052567	77056202	.	+	.	ID=PGSC0003DMT400063490	Parent	PGSC0003DMG400024697	Source_id=RNASEQ37.254.2	Mapping_depth=5.469230	Class=1	name="Pentatricopeptide repeat-containing protein"
PGSC0003DMT400073836	P1.A	QC0	30.6829	6.5981	18.6405	2.21375	1.41496	1.56453	0.117692	0.999994	ST4.03ch11	Cufflinks	mRNA	6639380	6640846	.	+	.	ID=PGSC0003DMT400073836	Parent	PGSC0003DMG400028687	Source_id=RNASEQ15.5385.0	Mapping_depth=20.729380	Class=1	name="E3 ubiquitin ligase PUB14"
PGSC0003DMT400060612	P1.A	QC0	47.9249	26.1227	37.0238	0.869341	0.555792	1.56415	0.117783	0.999994	ST4.03ch04	Cufflinks	mRNA	8252561	8259505	.	-	.	ID=PGSC0003DMT400060612	Parent	PGSC0003DMG400023576	Source_id=RNASEQ52.5066.1	Mapping_depth=199.222176	Class=2	name="PASTICCINO 2"
PGSC0003DMT400046851	P1.A	QC0	61.6383	98.1415	79.8899	-0.663158	0.42403	-1.56394	0.117832	0.999994	ST4.03ch03	Cufflinks	mRNA	51933988	51937884	.	+	.	ID=PGSC0003DMT400046851	Parent	PGSC0003DMG400018195	Source_id=RNASEQ56.9129.2	Mapping_depth=193.633770	Class=1	name="Afc"
PGSC0003DMT400025979	P1.A	QC0	19.1565	35.4597	27.3081	-0.894772	0.572177	-1.5638	0.117864	0.999994	ST4.03ch02	Cufflinks	mRNA	44471370	44474242	.	+	.	ID=PGSC0003DMT400025979	Parent	PGSC0003DMG402010026	Source_id=RNASEQ47.1636.4	Mapping_depth=163.827207	Class=1	name="Geraniol 10-hydroxylase"
PGSC0003DMT400053531	P1.A	QC0	348.251	228.189	288.22	0.608466	0.389165	1.56351	0.117932	0.999994	ST4.03ch05	Cufflinks	mRNA	33270089	33275290	.	-	.	ID=PGSC0003DMT400053531	Parent	PGSC0003DMG400020762	Source_id=RNASEQ1.4936.4	Mapping_depth=19.916225	Class=2	name="Conserved gene of unknown function"
PGSC0003DMT400045141	P1.A	QC0	80.115	142.423	111.269	-0.83354	0.533152	-1.56342	0.117954	0.999994	ST4.03ch08	Cufflinks	mRNA	49795207	49800898	.	-	.	ID=PGSC0003DMT400045141	Parent	PGSC0003DMG400017509	Source_id=RNASEQ7.9615.1	Mapping_depth=39.870031	Class=2	name="LOL1 (LSD ONE LIKE 1)"
PGSC0003DMT400026498	P1.A	QC0	85.933	47.0265	66.4798	0.871835	0.55775	1.56313	0.118022	0.999994	ST4.03ch02	Cufflinks	mRNA	32451332	32452182	.	+	.	ID=PGSC0003DMT400026498	Parent	PGSC0003DMG400010227	Source_id=RNASEQ13.5645.1	Mapping_depth=47.653924	Class=1	name="Alpha galactosidase"
PGSC0003DMT400063309	P1.A	QC0	199.559	158.046	178.802	0.335041	0.214343	1.56311	0.118027	0.999994	ST4.03ch03	Cufflinks	mRNA	54867980	54873469	.	-	.	ID=PGSC0003DMT400063309	Parent	PGSC0003DMG400024623	Source_id=RNASEQ53.5802.0	Mapping_depth=132.247024	Class=1	name="Glycosyltransferase QUASIMODO1"
PGSC0003DMT400036143	P1.A	QC0	75.6655	53.7721	64.7188	0.494921	0.316639	1.56305	0.118042	0.999994	ST4.03ch07	Cufflinks	mRNA	54624221	54627334	.	-	.	ID=PGSC0003DMT400036143	Parent	PGSC0003DMG400013918	Source_id=RNASEQ6.1002.1	Mapping_depth=132.233924	Class=1	name="Trichohyalin"
PGSC0003DMT400049311	P1.A	QC0	6.25741	17.136	11.6967	-1.48935	0.95285	-1.56304	0.118043	0.999994	ST4.03ch05	Cufflinks	mRNA	48918234	48921168	.	-	.	ID=PGSC0003DMT400049311	Parent	PGSC0003DMG400019165	Source_id=RNASEQ58.2486.0	Mapping_depth=34.351363	Class=1	name="PDR-type ABC transporter 2"
PGSC0003DMT400049313	P1.A	QC0	6.25741	17.136	11.6967	-1.48935	0.95285	-1.56304	0.118043	0.999994	ST4.03ch05	Cufflinks	mRNA	48918234	48921168	.	-	.	ID=PGSC0003DMT400049313	Parent	PGSC0003DMG400019165	Source_id=RNASEQ58.2486.2	Mapping_depth=45.843253	Class=1	name="PDR-type ABC transporter 2"
PGSC0003DMT400065471	P1.A	QC0	23.1989	37.8355	30.5172	-0.70291	0.449917	-1.56231	0.118215	0.999994	ST4.03ch08	GLEAN	mRNA	37554481	37560507	.	+	.	ID=PGSC0003DMT400065471	Parent	PGSC0003DMG401025462	Source_id=PGSC0003DMG000033136	Class=2	name="Conserved gene of unknown function"
PGSC0003DMT400083484	P1.A	QC0	153.264	191.628	172.446	-0.324418	0.207661	-1.56224	0.11823	0.999994	ST4.03ch03	Cufflinks	mRNA	23426641	23427650	.	+	.	ID=PGSC0003DMT400083484	Parent	PGSC0003DMG400033344	Source_id=RNASEQ52.6704.1	Mapping_depth=191.173302	Class=4	name="Conserved gene of unknown function"
PGSC0003DMT400076364	P1.A	QC0	897.34	705.592	801.466	0.346093	0.221698	1.5611	0.1185	0.999994	ST4.03ch02	Cufflinks	mRNA	33873164	33877790	.	-	.	ID=PGSC0003DMT400076364	Parent	PGSC0003DMG400029694	Source_id=RNASEQ33.3225.0	Mapping_depth=1691.603028	Class=1	name="Eukaryotic translation initiation factor 3 subunit"
PGSC0003DMT400030203	P1.A	QC0	44.0008	65.7017	54.8512	-0.587761	0.376858	-1.55964	0.118846	0.999994	ST4.03ch12	Cufflinks	mRNA	56202443	56209539	.	-	.	ID=PGSC0003DMT400030203	Parent	PGSC0003DMG400011557	Source_id=RNASEQ61.3995.0	Mapping_depth=118.770879	Class=1	name="RCG54054"
PGSC0003DMT400052702	P1.A	QC0	1.32848	8.37731	4.8529	-2.62236	1.68257	-1.55854	0.119105	0.999994	ST4.03ch06	GLEAN	mRNA	45609046	45610068	.	+	.	ID=PGSC0003DMT400052702	Parent	PGSC0003DMG400020457	Source_id=PGSC0003DMG000026894	Class=2	name="ATP binding protein"
PGSC0003DMT400025834	P1.A	QC0	96.5108	128.259	112.385	-0.413145	0.265251	-1.55756	0.119337	0.999994	ST4.03ch04	Cufflinks	mRNA	71535300	71544375	.	-	.	ID=PGSC0003DMT400025834	Parent	PGSC0003DMG400009977	Source_id=RNASEQ59.3865.1	Mapping_depth=35.099939	Class=1	name="Pentatricopeptide repeat-containing protein"
PGSC0003DMT400019834	P1.A	QC0	63.6588	36.5996	50.1292	0.796415	0.511326	1.55755	0.11934	0.999994	ST4.03ch06	Cufflinks	mRNA	44971221	44972817	.	+	.	ID=PGSC0003DMT400019834	Parent	PGSC0003DMG400007669	Source_id=RNASEQ14.2513.0	Mapping_depth=78.234189	Class=1	name="Ring finger protein"
PGSC0003DMT400009955	P1.A	QC0	113.113	73.2652	93.1893	0.625812	0.401874	1.55724	0.119414	0.999994	ST4.03ch09	Cufflinks	mRNA	4797026	4801111	.	+	.	ID=PGSC0003DMT400009955	Parent	PGSC0003DMG401003899	Source_id=RNASEQ66.1986.1	Mapping_depth=494.552002	Class=1	name="Phosphatidylinositol-4-phosphate 5-kinase"
PGSC0003DMT400017915	P1.A	QC0	10.5381	1.19687	5.86749	3.1338	2.01371	1.55623	0.119654	0.999994	ST4.03ch02	Cufflinks	mRNA	26445716	26446653	.	-	.	ID=PGSC0003DMT400017915	Parent	PGSC0003DMG400006956	Source_id=RNASEQ29.5653.2	Mapping_depth=551.880048	Class=1	name="Carbonic anhydrase"
PGSC0003DMT400004935	P1.A	QC0	20.2452	48.5629	34.404	-1.25466	0.806226	-1.55621	0.119657	0.999994	ST4.03ch08	Cufflinks	mRNA	47309078	47313006	.	+	.	ID=PGSC0003DMT400004935	Parent	PGSC0003DMG400001956	Source_id=RNASEQ32.4207.0	Mapping_depth=20.807408	Class=1	name="Component of oligomeric golgi complex"
PGSC0003DMT400044822	P1.A	QC0	605.074	752.019	678.547	-0.31292	0.20125	-1.55488	0.119976	0.999994	ST4.03ch07	Cufflinks	mRNA	43586512	43597264	.	+	.	ID=PGSC0003DMT400044822	Parent	PGSC0003DMG400017396	Source_id=RNASEQ16.8847.0	Mapping_depth=295.612761	Class=1	name="Phytochrome F"
PGSC0003DMT400022608	P1.A	QC0	11.6095	3.30597	7.45775	1.80312	1.15973	1.55478	0.119999	0.999994	ST4.03ch04	Cufflinks	mRNA	11762331	11767463	.	+	.	ID=PGSC0003DMT400022608	Parent	PGSC0003DMG400008764	Source_id=RNASEQ58.7071.0	Mapping_depth=27.971539	Class=2	name="Transcription cofactor"
PGSC0003DMT400045128	P1.A	QC0	865.704	592.507	729.106	0.546607	0.351574	1.55474	0.120007	0.999994	ST4.03ch08	Cufflinks	mRNA	49877647	49880763	.	+	.	ID=PGSC0003DMT400045128	Parent	PGSC0003DMG402017504	Source_id=RNASEQ7.9503.2	Mapping_depth=120.423760	Class=1	name="Pentatricopeptide repeat-containing protein"
PGSC0003DMT400004807	P1.A	QC0	36.5204	87.7082	62.1143	-1.25686	0.809276	-1.55307	0.120406	0.999994	ST4.03ch00	Cufflinks	mRNA	12338783	12351136	.	+	.	ID=PGSC0003DMT400004807	Parent	PGSC0003DMG400001912	Source_id=RNASEQ44.726.1	Mapping_depth=79.961366	Class=1	name="Phosphoglucomutase"
PGSC0003DMT400070487	P1.A	QC0	73.2619	105.424	89.3428	-0.532341	0.342912	-1.55241	0.120564	0.999994	ST4.03ch11	Cufflinks	mRNA	44069117	44084483	.	+	.	ID=PGSC0003DMT400070487	Parent	PGSC0003DMG400027403	Source_id=RNASEQ28.713.3	Mapping_depth=48.705885	Class=2	name="ThiF family protein"
PGSC0003DMT400035058	P1.A	QC0	150.193	109.472	129.832	0.457402	0.294788	1.55163	0.12075	0.999994	ST4.03ch05	Cufflinks	mRNA	8795562	8796822	.	+	.	ID=PGSC0003DMT400035058	Parent	PGSC0003DMG400013482	Source_id=RNASEQ10.5791.0	Mapping_depth=469.254560	Class=1	name="Conserved gene of unknown function"
PGSC0003DMT400035863	P1.A	QC0	41.4895	22.8371	32.1633	0.860123	0.554348	1.55159	0.120759	0.999994	ST4.03ch06	Cufflinks	mRNA	43622774	43625981	.	-	.	ID=PGSC0003DMT400035863	Parent	PGSC0003DMG400013808	Source_id=RNASEQ5.6686.1	Mapping_depth=29.503279	Class=1	name="Dimethylaniline monooxygenase"
PGSC0003DMT400070454	P1.A	QC0	45.887	29.6655	37.7763	0.629522	0.405801	1.55131	0.120828	0.999994	ST4.03ch11	Cufflinks	mRNA	43710221	43714692	.	-	.	ID=PGSC0003DMT400070454	Parent	PGSC0003DMG400027392	Source_id=RNASEQ28.1276.0	Mapping_depth=209.040929	Class=1	name="2-oxoglutarate-dependent dioxygenase"
PGSC0003DMT400024513	P1.A	QC0	42.3741	60.3322	51.3532	-0.504857	0.325543	-1.55082	0.120946	0.999994	ST4.03ch04	Cufflinks	mRNA	62913771	62915178	.	+	.	ID=PGSC0003DMT400024513	Parent	PGSC0003DMG400009478	Source_id=RNASEQ45.4318.1	Mapping_depth=156.555222	Class=1	name="F-box protein"
PGSC0003DMT400042692	P1.A	QC0	38.0978	55.8264	46.9621	-0.554129	0.357355	-1.55064	0.120988	0.999994	ST4.03ch04	Cufflinks	mRNA	54231906	54232517	.	-	.	ID=PGSC0003DMT400042692	Parent	PGSC0003DMG400016563	Source_id=RNASEQ23.982.0	Mapping_depth=67.172275	Class=1	name="Auxin-induced SAUR"
PGSC0003DMT400060196	P1.A	QC0	1492.68	1900.51	1696.59	-0.347894	0.224365	-1.55057	0.121005	0.999994	ST4.03ch05	Cufflinks	mRNA	50510018	50514220	.	-	.	ID=PGSC0003DMT400060196	Parent	PGSC0003DMG400023416	Source_id=RNASEQ15.9682.3	Mapping_depth=4284.831900	Class=1	name="Dehydroascorbate reductase"
PGSC0003DMT400076292	P1.A	QC0	16.0031	38.2267	27.1149	-1.24799	0.805764	-1.54883	0.121422	0.999994	ST4.03ch09	Cufflinks	mRNA	58686109	58689270	.	-	.	ID=PGSC0003DMT400076292	Parent	PGSC0003DMG400029660	Source_id=RNASEQ59.2959.1	Mapping_depth=22.588120	Class=1	name="Cyclin dependent kinase inhibitor"
PGSC0003DMT400030247	P1.A	QC0	39.3708	10.4956	24.9332	1.90613	1.23087	1.54861	0.121476	0.999994	ST4.03ch09	Cufflinks	mRNA	57515586	57519112	.	+	.	ID=PGSC0003DMT400030247	Parent	PGSC0003DMG400011570	Source_id=RNASEQ20.6800.0	Mapping_depth=69.985103	Class=1	name="NAD-malate dehydrogenase"
PGSC0003DMT400030248	P1.A	QC0	39.3708	10.4956	24.9332	1.90613	1.23087	1.54861	0.121476	0.999994	ST4.03ch09	Cufflinks	mRNA	57517489	57519090	.	+	.	ID=PGSC0003DMT400030248	Parent	PGSC0003DMG400011570	Source_id=RNASEQ20.6800.1	Mapping_depth=32.739469	Class=1	name="NAD-malate dehydrogenase"
PGSC0003DMT400066026	P1.A	QC0	352.926	293.196	323.061	0.268865	0.173685	1.548	0.121621	0.999994	ST4.03ch10	Cufflinks	mRNA	23429954	23438317	.	-	.	ID=PGSC0003DMT400066026	Parent	PGSC0003DMG400025700	Source_id=RNASEQ14.645.0	Mapping_depth=194.051703	Class=1	name="WD-repeat protein"
PGSC0003DMT400017884	P1.A	QC0	48.3294	3.62561	25.9775	3.73778	2.41514	1.54765	0.121707	0.999994	ST4.03ch02	Cufflinks	mRNA	26261505	26271479	.	-	.	ID=PGSC0003DMT400017884	Parent	PGSC0003DMG400006945	Source_id=RNASEQ29.5436.3	Mapping_depth=41.191435	Class=1	name="Conserved gene of unknown function"
PGSC0003DMT400064368	P1.A	QC0	1.98114	16.8265	9.40381	-3.06618	1.98119	-1.54764	0.121709	0.999994	ST4.03ch10	Cufflinks	mRNA	1834263	1835204	.	+	.	ID=PGSC0003DMT400064368	Parent	PGSC0003DMG400025006	Source_id=RNASEQ5.5368.3	Mapping_depth=10.237224	Class=1	name="WD-repeat protein"
PGSC0003DMT400019666	P1.A	QC0	10.9187	3.89382	7.40625	1.48008	0.956875	1.54678	0.121916	0.999994	ST4.03ch11	Cufflinks	mRNA	5726844	5728064	.	+	.	ID=PGSC0003DMT400019666	Parent	PGSC0003DMG400007601	Source_id=RNASEQ14.5083.0	Mapping_depth=9.467649	Class=1	name="ATOFP13/OFP13"
PGSC0003DMT400071734	P1.A	QC0	3.53169	13.537	8.53433	-1.90089	1.22905	-1.54663	0.121952	0.999994	ST4.03ch09	Cufflinks	mRNA	6664963	6665595	.	-	.	ID=PGSC0003DMT400071734	Parent	PGSC0003DMG400027904	Source_id=RNASEQ20.6644.8	Mapping_depth=6.436912	Class=1	name="Relative to APETALA2 1"
PGSC0003DMT400083818	P1.A	QC0	343.011	275.805	309.408	0.313753	0.202917	1.54621	0.122054	0.999994	ST4.03ch08	Cufflinks	mRNA	42245677	42251551	.	+	.	ID=PGSC0003DMT400083818	Parent	PGSC0003DMG400033615	Source_id=RNASEQ57.5919.0	Mapping_depth=363.704712	Class=4	name="Nucleolar essential protein"
PGSC0003DMT400073092	P1.A	QC0	64.279	114.207	89.2431	-0.822981	0.532559	-1.54533	0.122266	0.999994	ST4.03ch02	Cufflinks	mRNA	31707793	31714938	.	+	.	ID=PGSC0003DMT400073092	Parent	PGSC0003DMG400028428	Source_id=RNASEQ45.1807.1	Mapping_depth=153.789450	Class=1	name="Glycogen synthase kinase-3 beta"
PGSC0003DMT400003817	P1.A	QC0	101.296	128.467	114.882	-0.339977	0.220018	-1.54523	0.122291	0.999994	ST4.03ch02	Cufflinks	mRNA	38374216	38379572	.	+	.	ID=PGSC0003DMT400003817	Parent	PGSC0003DMG400001512	Source_id=RNASEQ48.4420.0	Mapping_depth=65.869716	Class=1	name="Ran GTPase binding protein"
PGSC0003DMT400008779	P1.A	QC0	90.7795	37.7567	64.2681	1.26227	0.81774	1.54361	0.122683	0.999994	ST4.03ch10	Cufflinks	mRNA	45343781	45351344	.	-	.	ID=PGSC0003DMT400008779	Parent	PGSC0003DMG400003411	Source_id=RNASEQ66.4583.5	Mapping_depth=74.691120	Class=1	name="DNA-damage-inducible protein f"
PGSC0003DMT400044272	P1.A	QC0	14.1095	26.1621	20.1358	-0.889086	0.576102	-1.54328	0.122763	0.999994	ST4.03ch09	Cufflinks	mRNA	57009030	57012897	.	+	.	ID=PGSC0003DMT400044272	Parent	PGSC0003DMG400017194	Source_id=RNASEQ2.4226.1	Mapping_depth=80.583023	Class=1	name="Conserved gene of unknown function"
PGSC0003DMT400073558	P1.A	QC0	17.7592	4.7849	11.2721	1.88716	1.2229	1.54318	0.122786	0.999994	ST4.03ch01	Cufflinks	mRNA	76280413	76283974	.	+	.	ID=PGSC0003DMT400073558	Parent	PGSC0003DMG400028573	Source_id=RNASEQ6.4087.4	Mapping_depth=24.740770	Class=1	name="Gene of unknown function"
PGSC0003DMT400008944	P1.A	QC0	215.047	298.523	256.785	-0.474554	0.307554	-1.54299	0.122833	0.999994	ST4.03ch11	Cufflinks	mRNA	30562472	30570701	.	+	.	ID=PGSC0003DMT400008944	Parent	PGSC0003DMG400003484	Source_id=RNASEQ15.7552.0	Mapping_depth=64.607831	Class=1	name="RNA-binding region-containing protein"
PGSC0003DMT400042252	P1.A	QC0	206.388	280.92	243.654	-0.444605	0.288187	-1.54277	0.122887	0.999994	ST4.03ch01	Cufflinks	mRNA	3849746	3852524	.	+	.	ID=PGSC0003DMT400042252	Parent	PGSC0003DMG400016400	Source_id=RNASEQ20.1956.0	Mapping_depth=117.109072	Class=1	name="Zinc finger CCCH domain-containing protein 32"
PGSC0003DMT400034763	P1.A	QC0	36.0358	20.6693	28.3526	0.799597	0.518409	1.5424	0.122975	0.999994	ST4.03ch11	Cufflinks	mRNA	383826	386186	.	+	.	ID=PGSC0003DMT400034763	Parent	PGSC0003DMG400013356	Source_id=RNASEQ46.3412.0	Mapping_depth=44.215716	Class=1	name="GRAS1"
PGSC0003DMT400032821	P1.A	QC0	4.25532	16.4379	10.3466	-1.97569	1.28095	-1.54236	0.122985	0.999994	ST4.03ch02	Cufflinks	mRNA	47452058	47455033	.	+	.	ID=PGSC0003DMT400032821	Parent	PGSC0003DMG400012605	Source_id=RNASEQ55.7046.2	Mapping_depth=12.651379	Class=1	name="Cerebral protein"
PGSC0003DMT400036142	P1.A	QC0	75.7552	54.0742	64.9147	0.488176	0.316546	1.5422	0.123025	0.999994	ST4.03ch07	Cufflinks	mRNA	54625192	54627334	.	-	.	ID=PGSC0003DMT400036142	Parent	PGSC0003DMG400013918	Source_id=RNASEQ6.1002.0	Mapping_depth=55.812821	Class=1	name="Trichohyalin"
PGSC0003DMT400029231	P1.A	QC0	909.273	1037.13	973.2	-0.188776	0.12241	-1.54216	0.123034	0.999994	ST4.03ch10	Cufflinks	mRNA	651813	658022	.	-	.	ID=PGSC0003DMT400029231	Parent	PGSC0003DMG400011240	Source_id=RNASEQ8.4214.0	Mapping_depth=1953.634329	Class=2	name="Arginine/serine-rich protein"
PGSC0003DMT400056871	P1.A	QC0	3092.4	2565.65	2829.03	0.269193	0.174634	1.54147	0.123203	0.999994	ST4.03ch07	GLEAN	mRNA	56624493	56627033	.	-	.	ID=PGSC0003DMT400056871	Parent	PGSC0003DMG400022119	Source_id=PGSC0003DMG000029138	Class=2	name="Phosphoglycerate kinase"
PGSC0003DMT400080484	P1.A	QC0	419.897	274.947	347.422	0.610238	0.395938	1.54125	0.123256	0.999994	ST4.03ch02	Cufflinks	mRNA	11576701	11584119	.	-	.	ID=PGSC0003DMT400080484	Parent	PGSC0003DMG400031335	Source_id=RNASEQ64.2048.0	Mapping_depth=761.763412	Class=1	name="CBL-interacting serine/threonine-protein kinase"
PGSC0003DMT400033876	P1.A	QC0	192.186	402.293	297.239	-1.06412	0.690455	-1.54118	0.123273	0.999994	ST4.03ch02	Cufflinks	mRNA	22970884	22977252	.	+	.	ID=PGSC0003DMT400033876	Parent	PGSC0003DMG400013016	Source_id=RNASEQ38.11.3	Mapping_depth=190.892028	Class=1	name="Nucleotide binding protein"
PGSC0003DMT400019677	P1.A	QC0	132.738	102.749	117.743	0.368956	0.239504	1.5405	0.123439	0.999994	ST4.03ch11	Cufflinks	mRNA	5735002	5739338	.	-	.	ID=PGSC0003DMT400019677	Parent	PGSC0003DMG401007604	Source_id=RNASEQ14.5096.3	Mapping_depth=146.536164	Class=2	name="Eukaryotic peptide chain release factor subunit 1-3"
PGSC0003DMT400060087	P1.A	QC0	194.914	144.756	169.835	0.426654	0.276971	1.54043	0.123456	0.999994	ST4.03ch05	Cufflinks	mRNA	51188038	51192076	.	-	.	ID=PGSC0003DMT400060087	Parent	PGSC0003DMG401023373	Source_id=RNASEQ15.9054.0	Mapping_depth=304.907219	Class=1	name="Nam 8"
PGSC0003DMT400066873	P1.A	QC0	610.77	780.017	695.393	-0.351767	0.228456	-1.53976	0.12362	0.999994	ST4.03ch01	Cufflinks	mRNA	69261522	69269505	.	-	.	ID=PGSC0003DMT400066873	Parent	PGSC0003DMG400025996	Source_id=RNASEQ39.2999.0	Mapping_depth=517.333523	Class=1	name="RING finger protein"
PGSC0003DMT400054335	P1.A	QC0	0	6.88454	3.44227	-5.1273	3.331	-1.53927	0.123739	0.999994	ST4.03ch00	Cufflinks	mRNA	28502193	28506377	.	+	.	ID=PGSC0003DMT400054335	Parent	PGSC0003DMG400021087	Source_id=RNASEQ58.9142.0	Mapping_depth=16.820078	Class=2	name="EMB2421"
PGSC0003DMT400030999	P1.A	QC0	23.9839	8.65502	16.3195	1.471	0.956027	1.53866	0.123888	0.999994	ST4.03ch06	Cufflinks	mRNA	43867686	43869047	.	-	.	ID=PGSC0003DMT400030999	Parent	PGSC0003DMG400011878	Source_id=RNASEQ54.11646.0	Mapping_depth=5.177248	Class=1	name="Serine-threonine protein kinase, plant-type"
PGSC0003DMT400031704	P1.A	QC0	42.101	18.2898	30.1954	1.19982	0.779875	1.53847	0.123933	0.999994	ST4.03ch08	Cufflinks	mRNA	55633505	55634150	.	-	.	ID=PGSC0003DMT400031704	Parent	PGSC0003DMG400012164	Source_id=RNASEQ47.7965.0	Mapping_depth=226.640867	Class=1	name="Conserved gene of unknown function"
PGSC0003DMT400081309	P1.A	QC0	82.9512	169.895	126.423	-1.03067	0.669952	-1.53842	0.123946	0.999994	ST4.03ch09	Cufflinks	mRNA	52778781	52779889	.	+	.	ID=PGSC0003DMT400081309	Parent	PGSC0003DMG400031788	Source_id=RNASEQ18.4072.0	Mapping_depth=24538.004376	Class=4	name="Protein induced upon tuberization"
PGSC0003DMT400055002	P1.A	QC0	299.6	129.585	214.593	1.20803	0.785279	1.53834	0.123965	0.999994	ST4.03ch01	Cufflinks	mRNA	2515180	2519197	.	-	.	ID=PGSC0003DMT400055002	Parent	PGSC0003DMG400021345	Source_id=RNASEQ2.2365.0	Mapping_depth=87.733767	Class=1	name="Conserved gene of unknown function"
PGSC0003DMT400056894	P1.A	QC0	49.4762	77.5127	63.4944	-0.643095	0.418116	-1.53808	0.12403	0.999994	ST4.03ch07	Cufflinks	mRNA	56514925	56523030	.	-	.	ID=PGSC0003DMT400056894	Parent	PGSC0003DMG400022125	Source_id=RNASEQ42.5312.2	Mapping_depth=73.817005	Class=1	name="Molybdenum cofactor sulfurase"
PGSC0003DMT400078507	P1.A	QC0	4395.14	3263.1	3829.12	0.429491	0.279311	1.53768	0.124127	0.999994	ST4.03ch05	Cufflinks	mRNA	3808243	3812259	.	+	.	ID=PGSC0003DMT400078507	Parent	PGSC0003DMG400030560	Source_id=RNASEQ53.3657.0	Mapping_depth=5970.665041	Class=1	name="ATP synthase subunit beta"
PGSC0003DMT400069660	P1.A	QC0	15.9575	34.4171	25.1873	-1.10361	0.717791	-1.53751	0.124169	0.999994	ST4.03ch06	Cufflinks	mRNA	52407554	52410676	.	+	.	ID=PGSC0003DMT400069660	Parent	PGSC0003DMG400027083	Source_id=RNASEQ25.8035.0	Mapping_depth=64.943705	Class=1	name="Nitrate transporter"
PGSC0003DMT400082468	P1.A	QC0	1200.4	1565.5	1382.95	-0.382655	0.248889	-1.53745	0.124183	0.999994	ST4.03ch04	Cufflinks	mRNA	5158431	5166827	.	+	.	ID=PGSC0003DMT400082468	Parent	PGSC0003DMG400032553	Source_id=RNASEQ34.141.2	Mapping_depth=202.146500	Class=4	name="RNA recognition motif-containing protein"
PGSC0003DMT400010678	P1.A	QC0	2153.12	1750.8	1951.96	0.298367	0.194071	1.53741	0.124194	0.999994	ST4.03ch06	Cufflinks	mRNA	3238431	3242949	.	+	.	ID=PGSC0003DMT400010678	Parent	PGSC0003DMG400004168	Source_id=RNASEQ44.2756.4	Mapping_depth=14.179165	Class=2	name="Internal rotenone-insensitive NADH dehydrogenase"
PGSC0003DMT400070877	P1.A	QC0	2.68013	12.3138	7.49698	-2.17656	1.41605	-1.53707	0.124277	0.999994	ST4.03ch04	Cufflinks	mRNA	62143495	62144055	.	-	.	ID=PGSC0003DMT400070877	Parent	PGSC0003DMG402027561	Source_id=RNASEQ54.1066.0	Mapping_depth=56.355279	Class=2	name="Gene of unknown function"
PGSC0003DMT400079734	P1.A	QC0	19.8525	5.43406	12.6433	1.86889	1.21594	1.53699	0.124295	0.999994	ST4.03ch03	Cufflinks	mRNA	48688066	48691049	.	-	.	ID=PGSC0003DMT400079734	Parent	PGSC0003DMG400031049	Source_id=RNASEQ41.832.0	Mapping_depth=47.167776	Class=1	name="Nucleic acid binding protein"
PGSC0003DMT400053417	P1.A	QC0	4.20751	16.4948	10.3512	-1.94265	1.26402	-1.53689	0.12432	0.999994	ST4.03ch01	Cufflinks	mRNA	79669336	79670255	.	+	.	ID=PGSC0003DMT400053417	Parent	PGSC0003DMG400020722	Source_id=RNASEQ5.7876.3	Mapping_depth=71.755494	Class=1	name="TMV resistance protein N"
PGSC0003DMT400041918	P1.A	QC0	50.4615	33.6283	42.0449	0.579872	0.377328	1.53678	0.124346	0.999994	ST4.03ch11	Cufflinks	mRNA	2250794	2251584	.	+	.	ID=PGSC0003DMT400041918	Parent	PGSC0003DMG400016257	Source_id=RNASEQ27.1614.0	Mapping_depth=302.667509	Class=4	name="Conserved gene of unknown function"
PGSC0003DMT400050962	P1.A	QC0	186.062	133.107	159.584	0.484458	0.315468	1.53568	0.124618	0.999994	ST4.03ch03	Cufflinks	mRNA	22175330	22181330	.	-	.	ID=PGSC0003DMT400050962	Parent	PGSC0003DMG400019789	Source_id=RNASEQ45.997.0	Mapping_depth=77.265569	Class=1	name="Exostosin family protein"
PGSC0003DMT400067092	P1.A	QC0	95.4988	138.568	117.033	-0.535507	0.348912	-1.53479	0.124836	0.999994	ST4.03ch06	Cufflinks	mRNA	46408470	46411013	.	-	.	ID=PGSC0003DMT400067092	Parent	PGSC0003DMG400026081	Source_id=RNASEQ13.4445.1	Mapping_depth=32.970265	Class=1	name="C2H2L domain class transcription factor"
PGSC0003DMT400071307	P1.A	QC0	325.959	434.705	380.332	-0.413719	0.269642	-1.53433	0.124949	0.999994	ST4.03ch04	GLEAN	mRNA	7039603	7041111	.	-	.	ID=PGSC0003DMT400071307	Parent	PGSC0003DMG400027732	Source_id=PGSC0003DMG000035914	Class=2	name="SLT1 protein"
PGSC0003DMT400008346	P1.A	QC0	20.4835	7.77015	14.1268	1.40033	0.913262	1.53332	0.125196	0.999994	ST4.03ch03	Cufflinks	mRNA	46304803	46305439	.	+	.	ID=PGSC0003DMT400008346	Parent	PGSC0003DMG400003217	Source_id=RNASEQ35.2470.0	Mapping_depth=1321.161695	Class=1	name="Avr9/Cf-9 rapidly elicited protein 65"
PGSC0003DMT400014686	P1.A	QC0	11.5018	21.5764	16.5391	-0.915318	0.596953	-1.53332	0.125198	0.999994	ST4.03ch03	Cufflinks	mRNA	58757834	58758595	.	+	.	ID=PGSC0003DMT400014686	Parent	PGSC0003DMG400005731	Source_id=RNASEQ4.4909.0	Mapping_depth=6477.979003	Class=1	name="Lipid transfer protein"
PGSC0003DMT400046612	P1.A	QC0	355.4	290.396	322.898	0.289558	0.188886	1.53298	0.125282	0.999994	ST4.03ch03	Cufflinks	mRNA	52624191	52626893	.	-	.	ID=PGSC0003DMT400046612	Parent	PGSC0003DMG400018098	Source_id=RNASEQ56.8523.0	Mapping_depth=320.537181	Class=1	name="Conserved gene of unknown function"
PGSC0003DMT400095861	P1.A	QC0	45.9548	21.0021	33.4784	1.12938	0.73674	1.53294	0.125289	0.999994	ST4.03ch05	GLEAN	mRNA	7845565	7847247	.	+	.	ID=PGSC0003DMT400095861	Parent	PGSC0003DMG400045432	Source_id=PGSC0003DMG000005120	Class=3	name="Spotted leaf protein"
PGSC0003DMT400029590	P1.A	QC0	229.081	163.452	196.267	0.484561	0.316158	1.53265	0.125361	0.999994	ST4.03ch09	Cufflinks	mRNA	52657538	52662172	.	+	.	ID=PGSC0003DMT400029590	Parent	PGSC0003DMG402011377	Source_id=RNASEQ54.5164.0	Mapping_depth=2625.311888	Class=2	name="UDP-glucuronate decarboxylase 3"
PGSC0003DMT400067484	P1.A	QC0	8.93015	22.1632	15.5467	-1.30275	0.850277	-1.53215	0.125485	0.999994	ST4.03ch08	Cufflinks	mRNA	51447354	51453584	.	+	.	ID=PGSC0003DMT400067484	Parent	PGSC0003DMG400026239	Source_id=RNASEQ50.937.0	Mapping_depth=41.794299	Class=1	name="HOS1"
PGSC0003DMT400017664	P1.A	QC0	5.06351	14.6609	9.86218	-1.54302	1.00723	-1.53195	0.125536	0.999994	ST4.03ch01	Cufflinks	mRNA	65337135	65338669	.	-	.	ID=PGSC0003DMT400017664	Parent	PGSC0003DMG400006854	Source_id=RNASEQ52.2838.0	Mapping_depth=46.072183	Class=1	name="Polyamine oxidase"
PGSC0003DMT400083782	P1.A	QC0	68.5042	94.6629	81.5835	-0.469145	0.306292	-1.53169	0.125599	0.999994	ST4.03ch01	Cufflinks	mRNA	82628784	82633626	.	-	.	ID=PGSC0003DMT400083782	Parent	PGSC0003DMG400033581	Source_id=RNASEQ56.7128.0	Mapping_depth=423.552474	Class=4	name="Conserved gene of unknown function"
PGSC0003DMT400058437	P1.A	QC0	83.6393	56.4789	70.0591	0.562131	0.367018	1.53162	0.125617	0.999994	ST4.03ch01	Cufflinks	mRNA	5336578	5344274	.	-	.	ID=PGSC0003DMT400058437	Parent	PGSC0003DMG401022694	Source_id=RNASEQ33.1014.1	Mapping_depth=33.406686	Class=1	name="Phytochromobilin synthase"
PGSC0003DMT400031797	P1.A	QC0	2823.58	2248.99	2536.29	0.327833	0.214075	1.5314	0.125671	0.999994	ST4.03ch08	Cufflinks	mRNA	54938202	54942590	.	-	.	ID=PGSC0003DMT400031797	Parent	PGSC0003DMG400012199	Source_id=RNASEQ47.8512.2	Mapping_depth=197.052569	Class=1	name="Peptidase M1 family protein"
PGSC0003DMT400065960	P1.A	QC0	6.25594	13.5184	9.88716	-1.10039	0.71863	-1.53123	0.125712	0.999994	ST4.03ch00	GLEAN	mRNA	19809730	19810995	.	-	.	ID=PGSC0003DMT400065960	Parent	PGSC0003DMG400025677	Source_id=PGSC0003DMG000033438	Class=2	name="Conserved gene of unknown function"
[truncated: 22,630 more rows]

## Sheet: Sig 1 hpi
TransID	log2FoldChange	padj	Gene ID	name
PGSC0003DMT400020751	7.74437	0.000235978	PGSC0003DMG400008030	Hydrolase
PGSC0003DMT400029007	7.65349	0.0297157	PGSC0003DMG400011163	ATPase
[truncated: 23 more rows]

## Sheet: 6 hpi
TransID	sampleA	sampleB	baseMeanA	baseMeanB	baseMean	log2FoldChange	lfcSE	stat	pvalue	padj	Chrid	source	type	start	end	score	strand	phase	Attributes=ID	Parent	Gene ID	Source_id	Mapping_depth	Class	name
[truncated: 23,335 more rows]
[truncated: 2 more columns]

[truncated: 7 more sheets: Sig 6 hpi, 12 hpi, Sig 12 hpi , 24 hpi , Sig 24 hpi , 48 hpi , Sig 48 hpi ]
