# Supplementary material for: Transcriptome Analysis of Potato Infected with the Necrotrophic Pathogen Alternaria solani
Source: Plants (Basel). 2021 Oct 18;10(10):2212. doi: 10.3390/plants10102212 (PMC8539873; doi:10.3390/plants10102212)
Supplement: Supplementary file 1 [file plants-10-02212-s001.zip › plants-1363663-supplementary/supplemental proofs-1363663 Alternaria ms_/sFile 2.xlsx]

## Sheet: 6 hpi 
TransID	sampleA	sampleB	baseMeanA	baseMeanB	baseMean	log2FoldChange	lfcSE	stat	pvalue	padj	GeneID	KBase_Microbial-Genome-with-RASTtk-v1.073	mRNA-ID_Altso1_GeneCatalog(Query_ID_BLAST)	mRNA-ID_Alternaria_alternata(Subject_ID_BLAST)	%Identity	Alignment_length	Mismatches	Gap_opens	Q.start	Q.end	S.start	S.end	E-value	Bit-score Gene-description_Alternaria_alternata
mRNA_8720	A1.A	C1.A	47.329	269.355	158.342	-2.53942	0.223212	-11.3767	5.46212e-30	1.3557e-26	gene_8720	Inositol-1-phosphate synthase (EC 5.5.1.4)	mRNA_8720	XM_018534166.1	94.786	1611	84	0	1	1611	1	1611	0	2510	Myo-inositol-1-phosphate synthase
mRNA_1267	A1.A	C1.A	147.456	6.50107	76.9788	4.1887	0.414716	10.1002	5.51501e-24	6.84413e-21	gene_1267	hypothetical protein	.	.	.	.	.	.	.	.	.
mRNA_4917	A1.A	C1.A	132.358	20.8495	76.6037	2.59014	0.327676	7.90457	2.68852e-15	2.2243e-12	gene_4917	Isocitrate lyase (EC 4.1.3.1), group II (plants and fungi)	mRNA_4917	XM_018533923.1	92.68	1612	118	0	1	1612	1	1612	0	2324	isocitrate lyase and phosphorylmutase
mRNA_7333	A1.A	C1.A	76.569	4.12414	40.3466	4.17581	0.554466	7.53124	5.02626e-14	3.11879e-11	gene_7333	Phosphoenolpyruvate carboxykinase [ATP] (EC 4.1.1.49)	mRNA_7333	XM_018525336.1	94.245	1842	106	0	1	1842	306	2147	0	2815	hypothetical protein
mRNA_8595	A1.A	C1.A	78.9576	4.10133	41.5295	4.05496	0.546315	7.42239	1.15029e-13	5.71003e-11	gene_8595	hypothetical protein	mRNA_8595	XM_018534168.1	90.085	1654	164	0	1	1654	1	1654	0	2146	hypothetical protein
mRNA_632	A1.A	C1.A	92.2767	0.754978	46.5158	6.35252	0.872474	7.28104	3.31249e-13	1.37027e-10	gene_632	Alpha-glucosidase (EC 3.2.1.20)	mRNA_632	XM_018530091.1	86.795	2605	336	8	1	2601	381	2981	0	2898	alpha-glucosidase-like protein
mRNA_3291	A1.A	C1.A	12.6567	78.8599	45.7583	-2.67886	0.373867	-7.16529	7.76241e-13	2.75233e-10	gene_3291	Pectate lyase (EC 4.2.2.2)	mRNA_3291	XM_018528667.1	93.229	768	52	0	1	768	1	768	0	1131	pectate lyase precursor
mRNA_11849	A1.A	C1.A	61.7531	4.94249	33.3478	3.72852	0.540217	6.90188	5.13176e-12	1.50927e-09	gene_11849	Maltodextrin glucosidase (EC 3.2.1.20)	mRNA_11849	XM_018526801.1	90.332	1386	134	0	1	1386	385	1770	0	1818	alpha-amylase
mRNA_4998	A1.A	C1.A	63.8531	1.52136	32.6872	5.10029	0.73995	6.89274	5.47277e-12	1.50927e-09	gene_4998	Malate synthase (EC 2.3.3.9)	mRNA_4998	XM_018527937.1	92.069	1576	123	2	1	1575	1	1575	0	2217	malate synthase
mRNA_360	A1.A	C1.A	69.9022	5.44581	37.674	3.70304	0.557295	6.64466	3.03909e-11	7.54303e-09	gene_360	hypothetical protein	mRNA_360	XM_018531949.1	85.32	797	110	5	1	795	449	1240	0	817	trypsin precursor
mRNA_6399	A1.A	C1.A	52.5075	2.44031	27.4739	4.00483	0.625567	6.40192	1.53431e-10	3.46197e-08	gene_6399	hypothetical protein	mRNA_6399	XM_018523317.1	93.814	1180	73	0	1	1180	227	1406	0	1775	citrate synthase-like protein
mRNA_9018	A1.A	C1.A	62.365	0	31.1825	7.98392	1.25943	6.33932	2.30789e-10	4.77348e-08	gene_9018	Aldehyde dehydrogenase (EC 1.2.1.3)	mRNA_9018	XM_018524802.1	92.369	1494	112	2	1	1493	43	1535	0	2126	aldehyde dehydrogenase
mRNA_4940	A1.A	C1.A	55.4217	4.30102	29.8614	3.3356	0.535216	6.23224	4.598e-10	8.77864e-08	gene_4940	Isocitrate dehydrogenase [NADP] (EC 1.1.1.42)	mRNA_4940	XM_018527948.1	94.085	1251	74	0	1	1251	1	1251	0	1901	isocitrate dehydrogenase NADP-dependent
mRNA_2153	A1.A	C1.A	49.7474	2.26493	26.0061	3.96892	0.661953	5.99578	2.0251e-09	3.59022e-07	gene_2153	Uncharacterized lipoprotein aminopeptidase LpqL	mRNA_2153	XM_018525137.1	92.552	1544	111	3	1	1542	358	1899	0	2211	leupeptin-inactivating enzyme 1 precursor
mRNA_3602	A1.A	C1.A	61.6632	4.9569	33.31	3.2639	0.546613	5.97114	2.35606e-09	3.89849e-07	gene_3602	hypothetical protein	mRNA_3602	XM_018535085.1	88.843	1452	162	0	1	1452	1	1452	0	1784	MFS transporter
mRNA_4861	A1.A	C1.A	60.5533	10.4889	35.5211	2.48248	0.42675	5.81719	5.98461e-09	9.28363e-07	gene_4861	2-methylcitrate dehydratase (EC 4.2.1.79)	mRNA_4861	XM_018526390.1	94.437	1492	81	2	1	1491	157	1647	0	2294	2-methylcitrate dehydratase
mRNA_11221	A1.A	C1.A	44.4574	0.842666	22.65	5.30687	0.915501	5.79668	6.7641e-09	9.44955e-07	gene_11221	hypothetical protein	mRNA_11221	XM_018531149.1	91.022	969	87	0	913	1881	287	1255	0	1308	actin depolymerizing protein
mRNA_1735	A1.A	C1.A	46.0567	0.754978	23.4058	5.35378	0.923943	5.79449	6.85301e-09	9.44955e-07	gene_1735	hypothetical protein	mRNA_1735	XM_018535022.1	93.759	1394	87	0	1	1394	238	1631	0	2093	Methylmalonate-semialdehyde dehydrogenase
mRNA_1269	A1.A	C1.A	53.9353	5.85004	29.8926	3.14681	0.546432	5.75884	8.46963e-09	1.1064e-06	gene_1269	hypothetical protein	.	.	.	.	.	.	.	.	.
mRNA_5266	A1.A	C1.A	42.3865	5.00587	23.6962	3.38999	0.613697	5.52388	3.31603e-08	4.11519e-06	gene_5266	hypothetical protein	mRNA_5266	XM_018528485.1	94.157	1506	88	0	1	1506	1	1506	0	2294	hypothetical protein
mRNA_11966	A1.A	C1.A	45.9003	0.339347	23.1198	6.59707	1.22172	5.39981	6.67115e-08	7.41214e-06	gene_11966	hypothetical protein	mRNA_11966	XM_018533376.1	92.04	1495	119	0	1	1495	271	1765	0	2102	hypothetical protein
mRNA_10227	A1.A	C1.A	30.2245	0	15.1123	6.95688	1.29151	5.38662	7.17951e-08	7.41214e-06	gene_10227	Acetyl-CoA hydrolase/transferase family protein	mRNA_10227	XM_018526712.1	93.93	1598	97	0	1	1598	1	1598	0	2414	hypothetical protein
mRNA_3012	A1.A	C1.A	75.8578	16.6635	46.2606	2.0199	0.375275	5.38246	7.34759e-08	7.41214e-06	gene_3012	DnaK-like protein	mRNA_3012	XM_018533063.1	96.451	1775	63	0	1	1775	93	1867	0	2929	heat shock protein 70
mRNA_6568	A1.A	C1.A	43.4481	6.75457	25.1013	2.97311	0.552623	5.38	7.44863e-08	7.41214e-06	gene_6568	Fructose-bisphosphate aldolase class II (EC 4.1.2.13)	mRNA_6568	XM_018524343.1	92.294	1090	76	7	1	1086	76	1161	0	1541	hypothetical protein
mRNA_5212	A1.A	C1.A	43.3629	0.339347	21.8511	6.50185	1.20862	5.37958	7.46589e-08	7.41214e-06	gene_5212	Malate dehydrogenase (EC 1.1.1.37)	mRNA_5212	XM_018534523.1	95.267	993	47	0	1	993	1	993	0	1574	malate dehydrogenase-like protein
mRNA_6336	A1.A	C1.A	37.9052	0.99373	19.4495	6.30933	1.21757	5.18189	2.19644e-07	2.09675e-05	gene_6336	Acetyl-CoA synthetase (EC 6.2.1.1)	mRNA_6336	XM_018531271.1	93.45	2061	122	4	1	2052	280	2336	0	3046	acetate--CoA ligase
mRNA_9568	A1.A	C1.A	23.1784	0	11.5892	6.5666	1.30205	5.04327	4.57637e-07	4.20687e-05	gene_9568	hypothetical protein	mRNA_9568	XM_018530991.1	89.276	1063	100	11	1	1050	464	1525	0	1319	hypothetical protein
mRNA_8569	A1.A	C1.A	0	15.1049	7.55247	-6.92494	1.37855	-5.02336	5.07753e-07	4.50086e-05	gene_8569	hypothetical protein	.	.	.	.	.	.	.	.	.
mRNA_3144	A1.A	C1.A	21.5054	0	10.7527	6.46299	1.32726	4.86942	1.11927e-06	9.43339e-05	gene_3144	peptidase M14, carboxypeptidase A	mRNA_3144	XM_018527210.1	90.764	1440	133	0	1	1440	1	1440	0	1923	Zn-dependent exopeptidase
mRNA_6431	A1.A	C1.A	37.0456	4.71514	20.8804	2.89229	0.594418	4.86575	1.14022e-06	9.43339e-05	gene_6431	3-isopropylmalate dehydratase large subunit (EC 4.2.1.33)	mRNA_6431	XM_018535487.1	94.158	2328	136	0	1	2328	262	2589	0	3546	3-isopropylmalate dehydratase
mRNA_8055	A1.A	C1.A	38.8959	4.72805	21.812	2.73559	0.56675	4.82681	1.38737e-06	0.000111079	gene_8055	hypothetical protein	mRNA_8055	XM_018536005.1	94.118	1666	98	0	1	1666	33	1698	0	2534	catalase/peroxidase HPI
mRNA_11711	A1.A	C1.A	59.1302	13.8953	36.5127	1.93887	0.409105	4.73929	2.14465e-06	0.000166344	gene_11711	NAD-dependent glyceraldehyde-3-phosphate dehydrogenase (EC 1.2.1.12)	mRNA_11711	XM_018523704.1	97.535	1014	25	0	1	1014	1	1014	0	1735	glyceraldehyde-3-phosphate dehydrogenase
mRNA_931	A1.A	C1.A	169.461	69.439	119.45	1.19726	0.259519	4.61336	3.96213e-06	0.000298001	gene_931	Lysine-specific permease	mRNA_931	XM_018526614.1	92.407	1712	126	4	1	1710	1	1710	0	2438	amino-acid permease inda1
mRNA_6400	A1.A	C1.A	30.8583	2.35262	16.6054	3.28949	0.718475	4.57843	4.68474e-06	0.000341986	gene_6400	Isocitrate lyase (EC 4.1.3.1)	mRNA_6400	XM_018533934.1	93.227	1698	115	0	106	1803	1	1698	0	2499	isocitrate lyase 2
mRNA_7355	A1.A	C1.A	98.6299	29.9036	64.2667	1.82457	0.403459	4.52233	6.11625e-06	0.00043373	gene_7355	NADP-specific glutamate dehydrogenase (EC 1.4.1.4)	mRNA_7355	XM_018525438.1	97.179	1347	38	0	1	1347	499	1845	0	2278	glutamate dehydrogenase
mRNA_4099	A1.A	C1.A	1.03924	17.3426	9.1909	-4.11072	0.923168	-4.45284	8.47424e-06	0.000584252	gene_4099	hypothetical protein	mRNA_4099	XM_018531476.1	93.178	1715	113	3	1	1713	114	1826	0	2516	hypothetical protein
mRNA_9891	A1.A	C1.A	0	11.3057	5.65287	-6.4241	1.44814	-4.4361	9.16047e-06	0.000608028	gene_9891	monooxygenase FAD-binding protein	mRNA_9891	XM_018523508.1	89.942	1213	122	0	1	1213	1	1213	0	1565	monooxygenase
mRNA_10750	A1.A	C1.A	23.6533	0.339347	11.9963	5.62445	1.26887	4.43263	9.30905e-06	0.000608028	gene_10750	Lead, cadmium, zinc and mercury transporting ATPase (EC 3.6.3.3) (EC 3.6.3.5)	mRNA_10750	XM_018533022.1	93.399	3257	215	0	1	3257	198	3454	0	4824	potassium/sodium eff
mRNA_11470	A1.A	C1.A	21.5655	0.678694	11.1221	4.73554	1.10449	4.28752	1.80681e-05	0.00111718	gene_11470	Transaldolase (EC 2.2.1.2)	mRNA_11470	XM_018525357.1	96.087	971	38	0	1	971	108	1078	0	1583	transaldolase 1
mRNA_2358	A1.A	C1.A	25.9318	2.45171	14.1918	3.14084	0.733555	4.28167	1.85496e-05	0.00111718	gene_2358	3-hydroxyisobutyrate dehydrogenase (EC 1.1.1.31)	mRNA_2358	XM_018525082.1	89.186	897	97	0	1	897	339	1235	0	1120	hypothetical protein
mRNA_977	A1.A	C1.A	28.3589	2.69197	15.5254	3.02269	0.70664	4.27756	1.88956e-05	0.00111718	gene_977	hypothetical protein	mRNA_977	XM_018524962.1	94.557	2076	113	0	1	2076	1862	3937	0	3208	pyruvate carboxylase
mRNA_22	A1.A	C1.A	21.7877	0.842666	11.3152	4.27432	0.999267	4.27745	1.89047e-05	0.00111718	gene_22	Glucose-6-phosphate isomerase (EC 5.3.1.9)	mRNA_22	XM_018532561.1	96.075	1656	65	0	1	1656	304	1959	0	2699	Phosphoglucose isomerase
mRNA_11143	A1.A	C1.A	33.0155	4.9554	18.9855	2.57085	0.607026	4.23515	2.28399e-05	0.00131834	gene_11143	Alkyl hydroperoxide reductase subunit C-like protein	mRNA_11143	XM_018531377.1	82.963	675	107	8	1	671	140	810	3.89e-172	603	peroxiredoxin-6
mRNA_6917	A1.A	C1.A	1.5139	17.9233	9.71861	-3.92942	0.935276	-4.20135	2.65327e-05	0.00149668	gene_6917	Histidinol-phosphate aminotransferase (EC 2.6.1.9)	mRNA_6917	XM_018526697.1	85.263	1235	182	0	1	1235	1	1235	0	1273	PLP-dependent transferase
mRNA_2748	A1.A	C1.A	28.9722	5.19415	17.0832	2.52141	0.609405	4.1375	3.51107e-05	0.00193655	gene_2748	Inorganic pyrophosphatase (EC 3.6.1.1)	mRNA_2748	XM_018534343.1	97.344	866	23	0	1	866	1	866	0	1472	inorganic pyrophosphatase
mRNA_583	A1.A	C1.A	20.3516	0.754978	10.5533	4.22326	1.02369	4.12551	3.6991e-05	0.00199591	gene_583	3-isopropylmalate dehydrogenase (EC 1.1.1.85)	mRNA_583	XM_018529607.1	94.185	1049	61	0	101	1149	50	1098	0	1600	beta-isopropylmalate dehydrogenase
mRNA_7561	A1.A	C1.A	23.17	1.77302	12.4715	3.36217	0.824006	4.08028	4.4982e-05	0.00237543	gene_7561	3-ketoacyl-CoA thiolase (EC 2.3.1.16)	mRNA_7561	XM_018535760.1	93.231	1374	93	0	1	1374	147	1520	0	2023	non-specific lipid-transfer protein
mRNA_9272	A1.A	C1.A	25.4812	3.04272	14.2619	2.80869	0.697279	4.02806	5.62381e-05	0.00287212	gene_9272	Branched-chain amino acid aminotransferase (EC 2.6.1.42)	mRNA_9272	XM_018524786.1	94.422	1255	70	0	1	1255	469	1723	0	1930	branched-chain amino acid aminotransferase II
mRNA_11469	A1.A	C1.A	12.4015	0	6.20074	5.67597	1.40978	4.02613	5.67019e-05	0.00287212	gene_11469	Superoxide dismutase [Cu-Zn] precursor (EC 1.15.1.1)	mRNA_11469	XM_018525356.1	94.912	452	23	0	29	480	192	643	0	708	copper/zinc binding superoxide dismutase
mRNA_3455	A1.A	C1.A	21.7619	0.251659	11.0068	5.52404	1.37998	4.003	6.25456e-05	0.00310213	gene_3455	hypothetical protein	mRNA_3455	XM_018526909.1	90.683	1245	116	0	1	1245	1	1245	0	1657	hypothetical protein
mRNA_7677	A1.A	C1.A	22.2874	2.17574	12.2315	3.47359	0.86905	3.997	6.415e-05	0.00310213	gene_7677	Serine--glyoxylate aminotransferase (EC 2.6.1.45)	mRNA_7677	XM_018534163.1	93.59	1404	90	0	1	1404	1	1404	0	2095	PLP-dependent transferase
mRNA_7820	A1.A	C1.A	18.0272	0.251659	9.13943	5.27242	1.32156	3.98955	6.61981e-05	0.00310213	gene_7820	hypothetical protein	mRNA_7820	XM_018533077.1	89.244	1971	200	2	1	1965	316	2280	0	2455	hypothetical protein
mRNA_10551	A1.A	C1.A	29.2034	5.58547	17.3945	2.53259	0.634837	3.98936	6.62513e-05	0.00310213	gene_10551	hypothetical protein	mRNA_10551	XM_018524630.1	93.514	3207	208	0	1	3207	412	3618	0	4771	potassium/sodium eff
mRNA_5879	A1.A	C1.A	11.8216	0	5.91082	5.61483	1.40901	3.98496	6.7492e-05	0.00310213	gene_5879	hypothetical protein	mRNA_5879	XM_018530556.1	87.432	732	92	0	1	732	287	1018	0	843	hypothetical protein
mRNA_8270	A1.A	C1.A	11.8067	0	5.90334	5.61144	1.42318	3.94289	8.05053e-05	0.00363299	gene_8270	Aspartate-semialdehyde dehydrogenase (EC 1.2.1.11)	mRNA_8270	XM_018527410.1	92.722	1113	81	0	1	1113	1	1113	0	1607	aspartate-semialdehyde dehydrogenase
mRNA_4527	A1.A	C1.A	0	7.88612	3.94306	-5.99436	1.54127	-3.88923	0.000100564	0.00445714	gene_4527	hypothetical protein	mRNA_4527	XM_018529564.1	92.497	1826	128	4	1	1826	455	2271	0	2604	hypothetical protein
mRNA_7104	A1.A	C1.A	1.96427	16.3098	9.13702	-3.13596	0.82668	-3.79344	0.000148574	0.00646947	gene_7104	DNA-directed RNA polymerase I second largest subunit (EC 2.7.7.6)	mRNA_7104	XM_018528914.1	93.101	3015	202	1	1	3015	604	3612	0	4410	DNA-directed RNA polymerase I polypeptide 2
mRNA_220	A1.A	C1.A	11.0525	0	5.52625	5.53435	1.46075	3.78872	0.000151427	0.00648002	gene_220	Catechol 1,2-dioxygenase 1 (EC 1.13.11.1)	mRNA_220	XM_018527085.1	91.675	1009	82	2	1	1008	325	1332	0	1397	aromatic compound dioxygenase
mRNA_5802	A1.A	C1.A	14.8192	0.251659	7.53544	4.99574	1.32322	3.77543	0.000159734	0.00671964	gene_5802	hypothetical protein	mRNA_5802	XM_018524315.1	94.799	423	22	0	1	423	437	859	0	660	peptidyl-prolyl cis-trans isomeras-like protein
mRNA_6046	A1.A	C1.A	24.0582	3.03132	13.5448	2.63711	0.704022	3.74578	0.000179833	0.00743908	gene_6046	hypothetical protein	mRNA_6046	XM_018530408.1	92.105	570	45	0	1	570	1129	1698	0	804	hypothetical protein
mRNA_8599	A1.A	C1.A	16.522	0.842666	8.68235	3.90461	1.0448	3.73719	0.000186089	0.00757168	gene_8599	3-methylmercaptopropionyl-CoA ligase (EC 6.2.1.44) of DmdB1 type	mRNA_8599	XM_018535538.1	91.27	1764	154	0	1	1764	337	2100	0	2405	acetyl-CoA synthetase-like protein
mRNA_5939	A1.A	C1.A	14.0985	0.251659	7.17506	4.91524	1.34718	3.64854	0.000263734	0.0105579	gene_5939	Acetyl-CoA synthetase (EC 6.2.1.1)	mRNA_5939	XM_018535136.1	91.77	1045	85	1	1	1044	1	1045	0	1452	acetyl-CoA synthetase-like protein
mRNA_7169	A1.A	C1.A	10.7386	0	5.36931	5.40455	1.48479	3.63995	0.000272692	0.0107432	gene_7169	hypothetical protein	mRNA_7169	XM_018527294.1	91.568	1518	128	0	1	1518	278	1795	0	2095	flotillin domain-containing protein
mRNA_914	A1.A	C1.A	0	7.25789	3.62895	-5.75003	1.59195	-3.61195	0.000303907	0.0117219	gene_914	hypothetical protein	mRNA_914	XM_018527196.1	92.498	1293	97	0	1	1293	325	1617	0	1851	S-adenosyl-L-methionine-dependent methyltransferase
mRNA_9376	A1.A	C1.A	9.3796	0	4.6898	5.29641	1.46742	3.60934	0.000306979	0.0117219	gene_9376	hypothetical protein	.	.	.	.	.	.	.	.	.
mRNA_10367	A1.A	C1.A	14.6665	0.503319	7.58489	4.24268	1.18298	3.58643	0.000335234	0.0125695	gene_10367	hypothetical protein	mRNA_10367	XM_018527371.1	87.584	741	89	1	1	741	427	1164	0	856	cellulose-binding protein
mRNA_6505	A1.A	C1.A	9.43933	0	4.71966	5.32649	1.48763	3.58052	0.000342913	0.0125695	gene_6505	hypothetical protein	mRNA_6505	XM_018525306.1	86.674	908	121	0	1	908	115	1022	0	1007	alpha/beta-hydrolase
mRNA_518	A1.A	C1.A	16.0515	0.503319	8.2774	4.37383	1.22246	3.57789	0.000346376	0.0125695	gene_518	Choline dehydrogenase (EC 1.1.99.1)	mRNA_518	XM_018534053.1	89.542	1836	186	5	1	1833	1	1833	0	2322	alcohol oxidase-like protein
mRNA_6134	A1.A	C1.A	28.3955	7.19452	17.795	2.02957	0.567783	3.57455	0.000350833	0.0125695	gene_6134	Enolase (EC 4.2.1.11)	mRNA_6134	XM_018535292.1	96.809	1316	42	0	1	1316	1	1316	0	2198	Allergen Alt a 6
mRNA_10861	A1.A	C1.A	2.36043	18.7777	10.5691	-2.6931	0.753985	-3.57183	0.000354498	0.0125695	gene_10861	Pyruvate kinase (EC 2.7.1.40)	mRNA_10861	XM_018532425.1	96.313	1573	58	0	69	1641	192	1764	0	2584	pyruvate kinase
mRNA_1510	A1.A	C1.A	14.765	0.503319	7.63417	4.2868	1.20513	3.55711	0.000374951	0.0130205	gene_1510	hypothetical protein	mRNA_1510	XM_018525979.1	88.408	1501	169	3	1	1500	194	1690	0	1803	MFS general substrate transporter
mRNA_4041	A1.A	C1.A	40.8788	13.7217	27.3003	1.6377	0.460651	3.55519	0.000377708	0.0130205	gene_4041	Alkaline serine exoprotease A precursor (EC 3.4.21.-)	mRNA_4041	XM_018525767.1	95.184	1599	77	0	7	1605	134	1732	0	2527	subtilisin-like serine protease
mRNA_10566	A1.A	C1.A	16.7983	0.754978	8.77666	3.98258	1.12632	3.53593	0.000406343	0.0138157	gene_10566	hypothetical protein	mRNA_10566	XM_018534192.1	90.318	1539	149	0	1	1539	1	1539	0	2017	MFS general substrate transporter
mRNA_3249	A1.A	C1.A	9.03102	0	4.51551	5.25134	1.4933	3.51661	0.000437094	0.0146604	gene_3249	Fructose-1,6-bisphosphatase, type I (EC 3.1.3.11)	mRNA_3249	XM_018527619.1	92.702	877	61	1	1	877	490	1363	0	1262	inositol phosphatase
mRNA_3857	A1.A	C1.A	12.3772	0.251659	6.31443	4.7489	1.35619	3.50166	0.000462371	0.0153014	gene_3857	Succinyl-CoA:3-ketoacid-coenzyme A transferase subunit A (EC 2.8.3.5)	mRNA_3857	XM_018531403.1	91.221	1401	123	0	1	1401	375	1775	0	1906	3-oxoacid CoA-transferase
mRNA_746	A1.A	C1.A	17.6758	1.00664	9.34122	3.66685	1.05284	3.48281	0.000496174	0.016204	gene_746	hypothetical protein	mRNA_746	XM_018533392.1	82.1	838	127	10	1	837	110	925	0	695	hypothetical protein
mRNA_7296	A1.A	C1.A	36.732	12.249	24.4905	1.60387	0.465577	3.4449	0.000571265	0.018414	gene_7296	Ketol-acid reductoisomerase (NADP(%2B)) (EC 1.1.1.86)	mRNA_7296	XM_018527668.1	95.159	661	32	0	507	1167	915	1575	0	1044	ketol-acid reductoisomerase
mRNA_11878	A1.A	C1.A	37.4465	11.77	24.6083	1.64885	0.481153	3.42688	0.000610558	0.0194283	gene_11878	Glutamate synthase [NADPH] large chain (EC 1.4.1.13)	mRNA_11878	XM_018530905.1	94.898	6429	328	0	1	6429	129	6557	0	10056	glutamate synthase
mRNA_4701	A1.A	C1.A	13.789	1.58474	7.68688	3.52827	1.0522	3.35323	0.000798734	0.0250944	gene_4701	hypothetical protein	mRNA_4701	XM_018524187.1	94.643	504	27	0	1	504	85	588	0	782	AhpC/TSA family protein-like protein
mRNA_11823	A1.A	C1.A	32.3404	72.8537	52.597	-1.17798	0.353913	-3.32845	0.000873294	0.0270939	gene_11823	Translation elongation factor 3	mRNA_11823	XM_018525612.1	97.246	3195	88	0	1	3195	299	3493	0	5413	elongation factor 3
mRNA_1019	A1.A	C1.A	23.2016	6.18788	14.6948	2.07534	0.624387	3.3238	0.000887992	0.0272098	gene_1019	Branched-chain amino acid aminotransferase (EC 2.6.1.42)	mRNA_1019	XM_018524970.1	93.048	1122	78	0	1	1122	277	1398	0	1640	branched-chain amino acid aminotransferase II
mRNA_12025	A1.A	C1.A	7.84523	0	3.92261	5.00518	1.51141	3.31158	0.000927693	0.0280797	gene_12025	hypothetical protein	mRNA_12025	XM_018530125.1	91.133	812	72	0	1	812	184	995	0	1101	dipeptidyl-peptidase-like protein IV
mRNA_1246	A1.A	C1.A	10.248	32.3568	21.3024	-1.62997	0.494262	-3.29779	0.000974501	0.0287869	gene_1246	Probable bifunctional P-450/NADPH-P450 reductase CypD	mRNA_1246	XM_018529058.1	87.27	3213	403	6	1	3210	1	3210	0	3663	NADPH-cytochrome P450 reductase-like protein
mRNA_2465	A1.A	C1.A	14.3724	1.67242	8.0224	3.50299	1.06302	3.29534	0.000983041	0.0287869	gene_2465	hypothetical protein	mRNA_2465	XM_018535219.1	88.249	2621	304	3	32	2650	50	2668	0	3131	hypothetical protein
mRNA_2773	A1.A	C1.A	19.2141	2.528	10.871	2.56669	0.779076	3.29453	0.000985853	0.0287869	gene_2773	hypothetical protein	mRNA_2773	XM_018523502.1	87.78	1072	129	2	1	1071	1	1071	0	1253	hypothetical protein
mRNA_2570	A1.A	C1.A	1.0271	11.3835	6.20532	-3.30429	1.0058	-3.28525	0.00101891	0.0294061	gene_2570	hypothetical protein	mRNA_2570	XM_018530925.1	94.544	1008	52	2	1	1005	289	1296	0	1554	endoglucanase IV precursor
mRNA_327	A1.A	C1.A	16.9036	2.11237	9.508	2.7234	0.830564	3.27897	0.00104186	0.0297228	gene_327	hypothetical protein	mRNA_327	XM_018526424.1	93.385	1693	106	5	1	1690	1	1690	0	2501	sucrose-6-phosphate hydrolase
mRNA_9032	A1.A	C1.A	68.1201	29.7958	48.9579	1.09703	0.335257	3.27219	0.00106718	0.0300993	gene_9032	hypothetical protein	mRNA_9032	XM_018535329.1	87.5	680	85	0	1	680	1	680	0	785	cutinase
mRNA_3971	A1.A	C1.A	20.3585	3.04272	11.7006	2.4522	0.750476	3.26752	0.00108494	0.0302564	gene_3971	Long-chain-fatty-acid--CoA ligase (EC 6.2.1.3)	mRNA_3971	XM_018529930.1	91.069	1758	157	0	1	1758	111	1868	0	2377	phenylacetyl-CoA ligase-like protein
mRNA_12093	A1.A	C1.A	39.682	77.4785	58.5803	-0.968433	0.297114	-3.25947	0.0011162	0.0307822	gene_12093	Oxidoreductase, short-chain dehydrogenase/reductase family	mRNA_12093	XM_018536139.1	93.996	2715	163	0	1	2715	421	3135	0	4111	peroxisomal multifunctional enzyme type 2
mRNA_6892	A1.A	C1.A	10.9022	0.339347	5.62079	4.53781	1.39584	3.25096	0.00115016	0.0311888	gene_6892	Saccharopine dehydrogenase [NADP, L-glutamate-forming] (EC 1.5.1.10)	mRNA_6892	XM_018530256.1	95.208	1419	68	0	1	1419	200	1618	0	2244	Saccharopine dehydrogenase
mRNA_9008	A1.A	C1.A	0.474656	7.92518	4.19992	-4.90654	1.50994	-3.2495	0.00115607	0.0311888	gene_9008	hypothetical protein	mRNA_9008	XM_018524793.1	88.146	1257	146	3	1	1257	377	1630	0	1493	hypothetical protein
mRNA_761	A1.A	C1.A	2.1896	15.9122	9.05092	-2.77335	0.854553	-3.24537	0.00117296	0.0313042	gene_761	High-affnity carbon uptake protein Hat/HatR	mRNA_761	XM_018524911.1	92.459	1578	110	2	1	1578	342	1910	0	2246	60S ribosome biogenesis protein Mak11
mRNA_8047	A1.A	C1.A	7.37057	0	3.68529	4.92436	1.53019	3.21814	0.00129024	0.0332933	gene_8047	Putative oxidoreductase YncB	mRNA_8047	XM_018524010.1	90.521	1055	100	0	1	1055	459	1513	0	1395	NAD(P)-binding protein
mRNA_5818	A1.A	C1.A	23.6194	5.5449	14.5821	2.17227	0.675047	3.21796	0.00129107	0.0332933	gene_5818	Adenosine kinase (EC 2.7.1.20)	mRNA_5818	XM_018528605.1	93.887	1047	64	0	1	1047	1	1047	0	1580	Ribokinase-like protein
mRNA_1950	A1.A	C1.A	7.59831	0	3.79916	5.01544	1.55938	3.2163	0.00129853	0.0332933	gene_1950	Succinyl-CoA:3-ketoacid-coenzyme A transferase subunit B (EC 2.8.3.5)	mRNA_1950	XM_018526872.1	91.505	1542	131	0	1	1542	1183	2724	0	2122	hypothetical protein
mRNA_10467	A1.A	C1.A	14.9341	1.00664	7.97039	3.39388	1.05586	3.21434	0.00130745	0.0332933	gene_10467	hypothetical protein	mRNA_10467	XM_018529653.1	95.039	2056	102	0	1	2056	345	2400	0	3232	glycogen synthase
mRNA_8186	A1.A	C1.A	8.63475	0	4.31737	5.17586	1.61232	3.21019	0.00132645	0.0332933	gene_8186	hypothetical protein	mRNA_8186	XM_018533777.1	95.847	915	38	0	1	915	1	915	0	1480	class I glutamine amidotransferase-like protein
mRNA_1863	A1.A	C1.A	8.61427	0	4.30713	5.14024	1.60139	3.20986	0.00132798	0.0332933	gene_1863	hypothetical protein	mRNA_1863	XM_018531607.1	90.559	752	69	2	1	751	186	936	0	994	cutinase-domain-containing protein
mRNA_2730	A1.A	C1.A	0.564589	9.24351	4.90405	-3.7427	1.17019	-3.19837	0.00138207	0.0343029	gene_2730	tRNA cytosine(12) acetyltransferase, catalytic subunit @ SSU rRNA acetyltransferase, catalytic subunit	mRNA_2730	XM_018527171.1	92.509	3204	240	0	1	3204	158	3361	0	4588	N-acetyltransferas-like protein
mRNA_570	A1.A	C1.A	10.2185	30.2102	20.2144	-1.63322	0.511622	-3.19225	0.0014117	0.0346915	gene_570	LSU ribosomal protein L7e (L30p)	mRNA_570	XM_018536122.1	94.295	631	36	0	126	756	312	942	0	966	60S ribosomal protein L7
mRNA_11005	A1.A	C1.A	25.7662	8.33931	17.0528	1.90072	0.596986	3.18386	0.00145327	0.0353628	gene_11005	Oxidoreductase, short-chain dehydrogenase/reductase family	mRNA_11005	XM_018524087.1	90.319	940	89	2	1	939	301	1239	0	1230	peroxisomal 2%2C4-dienoyl-CoA reductase-like protein SPS19
mRNA_2665	A1.A	C1.A	10.608	0.99373	5.80089	4.49566	1.41607	3.17475	0.00149966	0.0361374	gene_2665	Triosephosphate isomerase (EC 5.3.1.1)	mRNA_2665	XM_018532355.1	94.217	709	41	0	87	795	342	1050	0	1083	Triosephosphate isomerase
mRNA_4068	A1.A	C1.A	13.5595	0.930353	7.24491	3.64087	1.14834	3.17054	0.00152155	0.0363124	gene_4068	hypothetical protein	mRNA_4068	XM_018526845.1	91.69	1071	83	5	106	1173	1	1068	0	1480	stomatin family protein-like protein
mRNA_9842	A1.A	C1.A	2.98545	15.9966	9.49101	-2.33461	0.741622	-3.14797	0.00164407	0.0388626	gene_9842	hypothetical protein	mRNA_9842	XM_018529393.1	92.684	2064	112	10	1	2061	1	2028	0	2939	DEAD-domain-containing protein
mRNA_1511	A1.A	C1.A	33.6934	8.39094	21.0422	1.79583	0.57379	3.12976	0.00174947	0.040964	gene_1511	hypothetical protein	mRNA_1511	XM_018530408.1	91.345	855	74	0	1	855	163	1017	0	1170	hypothetical protein
mRNA_12204	A1.A	C1.A	0.585767	7.73355	4.15966	-4.23598	1.35532	-3.12545	0.00177536	0.0411817	gene_12204	hypothetical protein	mRNA_12204	XM_018528140.1	88.76	516	58	0	1	516	22	537	0	632	hypothetical protein
mRNA_5320	A1.A	C1.A	7.20285	0	3.60142	4.84634	1.55536	3.11589	0.00183389	0.0420889	gene_5320	Phosphoglucomutase (EC 5.4.2.2)	mRNA_5320	XM_018526853.1	93.393	1665	110	0	1	1665	1	1665	0	2466	Phosphoglucomutase%2C first 3 domain-containing protein
mRNA_2615	A1.A	C1.A	11.0619	0.503319	5.78262	3.85956	1.23959	3.11357	0.00184838	0.0420889	gene_2615	Aldehyde dehydrogenase (EC 1.2.1.3)	mRNA_2615	XM_018533240.1	91.803	732	60	0	1	732	892	1623	0	1020	betaine aldehyde dehydrogenase 1
mRNA_8894	A1.A	C1.A	11.8824	0.591006	6.23668	3.89718	1.25717	3.09997	0.00193543	0.0436704	gene_8894	hypothetical protein	mRNA_8894	XM_018529644.1	90.521	1171	111	0	1	1171	190	1360	0	1548	Aldo/keto reductase
mRNA_11745	A1.A	C1.A	7.07608	0	3.53804	4.88501	1.58247	3.08695	0.00202221	0.045132	gene_11745	NAD-dependent formate dehydrogenase (EC 1.2.1.2)	mRNA_11745	XM_018525579.1	96.055	1090	43	0	138	1227	159	1248	0	1775	formate dehydrogenase
mRNA_2139	A1.A	C1.A	10.5098	0.339347	5.42456	4.4288	1.43566	3.08485	0.00203658	0.045132	gene_2139	Dipeptidyl peptidase IV	mRNA_2139	XM_018530125.1	92.863	1317	94	0	1	1317	1213	2529	0	1912	dipeptidyl-peptidase-like protein IV
mRNA_10647	A1.A	C1.A	15.0741	1.59764	8.33586	2.88202	0.936353	3.07792	0.00208448	0.0457847	gene_10647	hypothetical protein	mRNA_10647	XM_018526530.1	90.92	1619	147	0	1	1619	1	1619	0	2176	general substrate transporter
mRNA_4510	A1.A	C1.A	13.48	1.00664	7.2433	3.26934	1.06597	3.06703	0.00216201	0.0470711	gene_4510	hypothetical protein	mRNA_4510	XM_018528278.1	89.342	1276	131	3	1216	2487	994	2268	0	1598	hypothetical protein
mRNA_10897	A1.A	C1.A	1.99759	11.6952	6.8464	-3.00577	0.98106	-3.0638	0.00218545	0.0471677	gene_10897	hypothetical protein	mRNA_10897	XM_018532228.1	93.486	1182	77	0	1	1182	339	1520	0	1757	GroES-like protein
mRNA_8471	A1.A	C1.A	7.72538	0	3.86269	4.9703	1.62783	3.05334	0.00226311	0.0484228	gene_8471	hypothetical protein	.	.	.	.	.	.	.	.	.
mRNA_9594	A1.A	C1.A	22.9221	6.60201	14.7621	2.11854	0.69527	3.04708	0.00231079	0.0487076	gene_9594	hypothetical protein	mRNA_9594	XM_018525631.1	89.267	764	63	12	1	759	117	866	0	939	hypothetical protein
mRNA_10760	A1.A	C1.A	7.32921	0	3.66461	4.86116	1.59618	3.0455	0.00232296	0.0487076	gene_10760	hypothetical protein	mRNA_10760	XM_018534204.1	97.665	771	18	0	1	771	31	801	0	1325	NADP-dependent mannitol dehydrogenase
mRNA_3482	A1.A	C1.A	15.1373	2.02468	8.58099	2.60878	0.857244	3.04322	0.00234064	0.0487076	gene_3482	hypothetical protein	mRNA_3482	XM_018528868.1	94.131	1278	75	0	1	1278	1	1278	0	1945	hypothetical protein
mRNA_8291	A1.A	C1.A	0.231256	6.52723	3.37924	-4.62299	1.52003	-3.04139	0.00235492	0.0487076	gene_8291	hypothetical protein	mRNA_8291	XM_018523971.1	92.722	1429	104	0	1	1429	70	1498	0	2063	pre-mRNA-splicing factor SLU7
mRNA_3465	A1.A	C1.A	9.39486	0.339347	4.8671	4.30708	1.41922	3.03481	0.00240684	0.0493701	gene_3465	Fumarate hydratase class II (EC 4.2.1.2)	mRNA_3465	XM_018535075.1	93.985	1596	96	0	1	1596	1	1596	0	2416	fumarate hydratase
mRNA_5927	A1.A	C1.A	6.61949	0	3.30975	4.79488	1.5836	3.02783	0.00246314	0.0501107	gene_5927	hypothetical protein	mRNA_5927	XM_018523643.1	92.233	1133	88	0	21	1153	21	1153	0	1605	hypothetical protein
mRNA_8707	A1.A	C1.A	11.6744	0.930353	6.30237	3.3803	1.12249	3.01142	0.00260026	0.0522548	gene_8707	hypothetical protein	mRNA_8707	XM_018524523.1	86.765	748	97	2	301	1047	414	1160	0	832	alpha/beta-hydrolase
mRNA_4603	A1.A	C1.A	7.50978	0	3.75489	4.87012	1.61787	3.01021	0.00261064	0.0522548	gene_4603	hypothetical protein	mRNA_4603	XM_018531237.1	93.205	1398	83	5	1	1398	141	1526	0	2045	camp-dependent protein kinase A regulatory subunit
mRNA_809	A1.A	C1.A	6.74034	0	3.37017	4.74633	1.58369	2.99701	0.00272638	0.0537634	gene_809	hypothetical protein	mRNA_809	XM_018536257.1	91.277	1731	151	0	1	1731	343	2073	0	2361	glycoside hydrolase
mRNA_8950	A1.A	C1.A	2.06635	12.4764	7.27135	-2.51336	0.838714	-2.99668	0.00272933	0.0537634	gene_8950	hypothetical protein	mRNA_8950	XM_018536172.1	90.231	2856	279	0	1	2856	89	2944	0	3729	hypothetical protein
mRNA_2682	A1.A	C1.A	0.949311	8.84263	4.89597	-4.03908	1.35403	-2.98301	0.00285431	0.0557827	gene_2682	hypothetical protein	mRNA_2682	XM_018533267.1	95.536	112	5	0	1	112	155	266	1.59e-44	180	hypothetical protein
mRNA_2098	A1.A	C1.A	49.1699	17.1362	33.153	1.41668	0.475302	2.9806	0.00287685	0.0557838	gene_2098	hypothetical protein	mRNA_2098	XM_018530136.1	86.239	218	24	2	1	212	326	543	2.52e-60	231	hypothetical protein
mRNA_858	A1.A	C1.A	13.3866	2.08805	7.73734	2.79831	0.942128	2.9702	0.00297606	0.0569244	gene_858	hypothetical protein	mRNA_858	XM_018528359.1	91.656	1606	132	2	1	1605	1	1605	0	2222	cytochrome P450
mRNA_9161	A1.A	C1.A	10.4317	0.591006	5.51135	3.69296	1.24402	2.96858	0.00299178	0.0569244	gene_9161	Heat shock protein 60 kDa family chaperone GroEL	mRNA_9161	XM_018526574.1	92.749	662	36	5	1	650	1	662	0	946	HSP20-like chaperone
mRNA_12193	A1.A	C1.A	6.44866	0	3.22433	4.7191	1.5904	2.96725	0.00300481	0.0569244	gene_12193	2-polyprenyl-6-methoxyphenol hydroxylase and related FAD-dependent oxidoreductases	mRNA_12193	XM_018534087.1	89.949	1174	116	2	724	1896	583	1755	0	1513	hypothetical protein
mRNA_11952	A1.A	C1.A	0	4.89052	2.44526	-5.29713	1.78659	-2.96494	0.0030274	0.0569244	gene_11952	O-acetylhomoserine sulfhydrylase (EC 2.5.1.49) @ O-succinylhomoserine sulfhydrylase (EC 2.5.1.48)	mRNA_11952	XM_018529320.1	95.162	1633	67	8	1	1621	35	1667	0	2567	O-acetylhomoserine ami
mRNA_6973	A1.A	C1.A	30.1396	10.8916	20.5156	1.50389	0.509249	2.95316	0.00314542	0.0586446	gene_6973	Acyl-CoA dehydrogenase	mRNA_6973	XM_018536339.1	91.922	1436	112	4	1	1434	310	1743	0	2006	acyl-CoA dehydrogenase family member 11
mRNA_4755	A1.A	C1.A	6.64729	0	3.32365	4.71758	1.59857	2.95113	0.00316615	0.0586446	gene_4755	hypothetical protein	mRNA_4755	XM_018531182.1	91.319	2108	183	0	1	2108	250	2357	0	2880	glutamate carboxypeptidase 2
mRNA_5327	A1.A	C1.A	6.46984	0	3.23492	4.70837	1.60232	2.93848	0.00329826	0.0606391	gene_5327	hypothetical protein	.	.	.	.	.	.	.	.	.
mRNA_7699	A1.A	C1.A	6.25284	0	3.12642	4.73401	1.61288	2.93513	0.0033341	0.0607698	gene_7699	Biotin synthase (EC 2.8.1.6)	mRNA_7699	XM_018532737.1	94.591	758	41	0	1	758	640	1397	0	1173	biotin synthase
mRNA_5585	A1.A	C1.A	6.37679	0	3.1884	4.67631	1.59424	2.93325	0.00335434	0.0607698	gene_5585	Alcohol dehydrogenase (EC 1.1.1.1)	mRNA_5585	XM_018532411.1	92.525	1485	111	0	1	1485	348	1832	0	2128	Dehydroquinate synthase-like protein
mRNA_527	A1.A	C1.A	17.6814	3.03132	10.3564	2.22632	0.760685	2.92674	0.00342537	0.0616071	gene_527	Long-chain-fatty-acid--CoA ligase (EC 6.2.1.3)	mRNA_527	XM_018534089.1	92.58	2089	155	0	1	2089	1	2089	0	3000	acetyl-CoA synthetase-like protein
mRNA_4789	A1.A	C1.A	6.01325	19.6952	12.8542	-1.78042	0.608868	-2.92415	0.00345399	0.0616748	gene_4789	[NU%2B] prion formation protein 1	mRNA_4789	XM_018524168.1	93.178	1891	128	1	1	1890	325	2215	0	2776	hypothetical protein
mRNA_7651	A1.A	C1.A	11.6025	1.01804	6.31028	3.313	1.13518	2.91849	0.00351734	0.0623575	gene_7651	Gamma-glutamyltranspeptidase (EC 2.3.2.2) @ Glutathione hydrolase (EC 3.4.19.13)	mRNA_7651	XM_018525341.1	90.022	1784	176	2	12	1794	294	2076	0	2307	acylase ACY 1
mRNA_4938	A1.A	C1.A	14.3807	2.67906	8.52988	2.44528	0.838733	2.91545	0.00355177	0.0625213	gene_4938	hypothetical protein	mRNA_4938	XM_018527058.1	90.729	1467	136	0	1	1467	498	1964	0	1956	zinc carboxypeptidase A 1 precursor
mRNA_9025	A1.A	C1.A	6.56288	0	3.28144	4.73985	1.63459	2.89972	0.0037349	0.0652819	gene_9025	hypothetical protein	mRNA_9025	XM_018532646.1	80.839	1096	202	7	1	1092	207	1298	0	854	hypothetical protein
mRNA_8941	A1.A	C1.A	16.5984	2.45171	9.52506	2.45958	0.848922	2.8973	0.00376394	0.0653293	gene_8941	Oxidoreductase, GMC family	mRNA_8941	XM_018532887.1	90.303	1815	176	0	1	1815	132	1946	0	2377	alcohol oxidase
mRNA_4872	A1.A	C1.A	11.3956	0.754978	6.07527	3.41162	1.1866	2.87513	0.00403868	0.0696111	gene_4872	Hexokinase (EC 2.7.1.1)	mRNA_4872	XM_018524158.1	93.991	1897	112	2	1	1896	199	2094	0	2870	hypothetical protein
mRNA_2563	A1.A	C1.A	10.2966	0.591006	5.4438	3.67862	1.28098	2.87173	0.00408238	0.069879	gene_2563	hypothetical protein	mRNA_2563	XM_018528704.1	91.787	2557	199	8	1	2556	64	2610	0	3548	carnitine acetyl transferas-like protein
mRNA_4836	A1.A	C1.A	6.02469	0	3.01235	4.67231	1.63032	2.86588	0.00415847	0.0700792	gene_4836	putative pathogenesis related protein	mRNA_4836	XM_018533899.1	91.511	966	82	0	1	966	1	966	0	1330	hypothetical protein
mRNA_11325	A1.A	C1.A	19.2645	3.88538	11.5749	2.04474	0.713757	2.86475	0.00417332	0.0700792	gene_11325	SSU ribosomal protein S24e	mRNA_11325	XM_018523245.1	99.381	323	2	0	1	323	1	323	2.26e-167	586	hypothetical protein
mRNA_325	A1.A	C1.A	20.7877	5.21846	13.0031	1.87005	0.652874	2.86434	0.00417878	0.0700792	gene_325	Glycine betaine / L-proline glycine betaine ABC transport system permease protein ProV (TC 3.A.1.12.1)	mRNA_325	XM_018527083.1	93.287	1728	114	2	1	1727	118	1844	0	2547	protein disulfide isomerase
mRNA_10451	A1.A	C1.A	0.111111	5.5335	2.8223	-4.53081	1.58546	-2.85772	0.00426692	0.0706389	gene_10451	hypothetical protein	mRNA_10451	XM_018534205.1	89.062	1024	101	8	1	1023	13	1026	0	1260	hypothetical protein
mRNA_2065	A1.A	C1.A	6.10559	0	3.0528	4.708	1.64875	2.8555	0.00429695	0.0706389	gene_2065	hypothetical protein	mRNA_2065	XM_018527221.1	91.117	1092	97	0	1	1092	733	1824	0	1480	hypothetical protein
mRNA_5667	A1.A	C1.A	0	4.28811	2.14405	-5.11242	1.7904	-2.85545	0.00429753	0.0706389	gene_5667	hypothetical protein	mRNA_5667	XM_018535742.1	92	1725	138	0	1	1725	301	2025	0	2422	cytochrome P450
mRNA_10712	A1.A	C1.A	1.13821	9.67204	5.40513	-2.99863	1.05092	-2.85333	0.00432638	0.0706452	gene_10712	hypothetical protein	mRNA_10712	XM_018524661.1	91.939	1501	116	3	1	1497	33	1532	0	2097	hypothetical protein
mRNA_5938	A1.A	C1.A	5.87192	0	2.93596	4.58814	1.61283	2.84477	0.00444436	0.0716398	gene_5938	Acetyl-CoA synthetase (EC 6.2.1.1)	mRNA_5938	XM_018535136.1	89.699	631	64	1	1	630	1198	1828	0	804	acetyl-CoA synthetase-like protein
mRNA_4746	A1.A	C1.A	8.46431	0.339347	4.40183	4.10411	1.44271	2.84472	0.00444502	0.0716398	gene_4746	Aspartate aminotransferase (EC 2.6.1.1)	mRNA_4746	XM_018527970.1	92.713	1290	94	0	1	1290	1	1290	0	1862	PLP-dependent transferase
mRNA_781	A1.A	C1.A	6.06705	0	3.03352	4.65085	1.63763	2.83999	0.0045115	0.0722423	gene_781	Peptidylprolyl isomerase, FKBP-type (EC 5.2.1.8)	mRNA_781	XM_018528356.1	93.75	336	21	0	1	336	1	336	5.34e-143	505	FK506-binding protein 1
mRNA_4303	A1.A	C1.A	31.485	64.1075	47.7963	-1.01185	0.357067	-2.83377	0.00460026	0.0731376	gene_4303	3-ketoacyl-CoA thiolase (EC 2.3.1.16) @ Acetyl-CoA acetyltransferase (EC 2.3.1.9)	mRNA_4303	XM_018525908.1	86.353	1297	164	8	1	1286	81	1375	0	1402	3-ketoacyl-CoA thiolase B
mRNA_9264	A1.A	C1.A	13.1519	2.33971	7.74579	2.57108	0.908313	2.83061	0.0046459	0.0731376	gene_9264	Phosphoglycerate kinase (EC 2.7.2.3)	mRNA_9264	XM_018524783.1	95.062	729	36	0	1	729	557	1285	0	1147	phosphoglycerate kinase
mRNA_10378	A1.A	C1.A	13.9904	1.77302	7.88169	2.6955	0.952499	2.82993	0.00465582	0.0731376	gene_10378	Aminopeptidase Y (Arg, Lys, Leu preference) (EC 3.4.11.15)	mRNA_10378	XM_018523156.1	91.224	1470	129	0	1	1470	1000	2469	0	2001	Zn-dependent exopeptidase
mRNA_12082	A1.A	C1.A	31.9122	13.3938	22.653	1.35884	0.482067	2.81878	0.0048206	0.0752499	gene_12082	hypothetical protein	mRNA_12082	XM_018527119.1	92.758	939	68	0	1	939	197	1135	0	1358	3-alpha%2C7-alpha%2C12-alpha-trihydroxy-5-beta-cholest-24-enoyl-CoAhydratase-like protein
mRNA_5469	A1.A	C1.A	69.1288	32.5478	50.8383	0.962279	0.343002	2.80546	0.00502442	0.0777127	gene_5469	Chaperone protein DnaK	mRNA_5469	XM_018525929.1	96.055	2028	78	2	1	2027	232	2258	0	3301	heat shock protein 70
mRNA_11081	A1.A	C1.A	28.6649	9.09244	18.8786	1.49479	0.533015	2.8044	0.00504099	0.0777127	gene_11081	Chaperone protein HtpG	mRNA_11081	XM_018527041.1	96.743	1566	48	1	1	1563	647	2212	0	2606	heat shock protein 90
mRNA_8653	A1.A	C1.A	15.5078	2.45171	8.97974	2.37335	0.847087	2.80177	0.00508224	0.0778649	gene_8653	hypothetical protein	mRNA_8653	XM_018528172.1	95.254	1770	84	0	1	1770	1	1770	0	2804	AAA ATPase
mRNA_3016	A1.A	C1.A	20.9457	6.20079	13.5732	1.75719	0.628442	2.7961	0.00517235	0.0787474	gene_3016	3-ketoacyl-CoA thiolase (EC 2.3.1.16) @ Acetyl-CoA acetyltransferase (EC 2.3.1.9)	mRNA_3016	XM_018528412.1	92.031	1305	104	0	1	1305	1	1305	0	1834	thiolase
mRNA_296	A1.A	C1.A	75.9275	39.3609	57.6442	0.876787	0.313791	2.79417	0.0052033	0.0787474	gene_296	Aconitate hydratase (EC 4.2.1.3)	mRNA_296	XM_018524247.1	96.214	1347	51	0	1	1347	303	1649	0	2206	aconitate hydratase
mRNA_5789	A1.A	C1.A	25.5847	6.50107	16.0429	1.70202	0.609632	2.79188	0.0052403	0.0788268	gene_5789	hypothetical protein	mRNA_5789	XM_018525393.1	96.758	987	32	0	1	987	306	1292	0	1646	mitochondrial carrier
mRNA_8054	A1.A	C1.A	14.4911	2.69046	8.59079	2.58883	0.928248	2.78894	0.00528808	0.0790664	gene_8054	hypothetical protein	mRNA_8054	XM_018536005.1	94.483	580	32	0	4	583	1736	2315	0	894	catalase/peroxidase HPI
mRNA_11100	A1.A	C1.A	5.71253	0	2.85627	4.57491	1.64476	2.7815	0.0054109	0.0804184	gene_11100	hypothetical protein	mRNA_11100	XM_018523259.1	93.226	930	63	0	1	930	1	930	0	1369	opsin-1
mRNA_9127	A1.A	C1.A	7.71605	0.251659	3.98385	4.05129	1.46098	2.773	0.00555421	0.0820569	gene_9127	2-polyprenyl-6-methoxyphenol hydroxylase and related FAD-dependent oxidoreductases	mRNA_9127	XM_018527566.1	92.503	1894	140	2	1	1893	435	2327	0	2710	phenol 2-monooxygenase
mRNA_9468	A1.A	C1.A	5.51741	0	2.75871	4.50912	1.63167	2.7635	0.00571856	0.083985	gene_9468	L-lactate dehydrogenase	mRNA_9468	XM_018531040.1	85.703	1245	158	10	1	1238	233	1464	0	1295	L-lactate dehydrogenase
mRNA_6089	A1.A	C1.A	7.69798	0.339347	4.01866	4.00704	1.45884	2.74673	0.00601929	0.0873288	gene_6089	hypothetical protein	mRNA_6089	XM_018525297.1	85.91	1462	204	2	3	1463	13	1473	0	1557	DUF1254-domain-containing protein
mRNA_9531	A1.A	C1.A	5.49935	0	2.74967	4.51246	1.64459	2.74382	0.00607284	0.0873288	gene_9531	Oxidoreductase, short-chain dehydrogenase/reductase family	mRNA_9531	XM_018531005.1	86.387	786	107	0	1	786	248	1033	0	859	oxidoreductase ucpA
mRNA_10390	A1.A	C1.A	6.03061	21.0522	13.5414	-1.7895	0.652382	-2.74303	0.00608756	0.0873288	gene_10390	hypothetical protein	mRNA_10390	XM_018532251.1	80.319	1255	209	18	15	1242	117	1360	0	915	hypothetical protein
mRNA_5668	A1.A	C1.A	0.573623	7.60864	4.09113	-3.53288	1.2885	-2.74186	0.00610919	0.0873288	gene_5668	hypothetical protein	mRNA_5668	XM_018527256.1	91.989	1473	118	0	1	1473	41	1513	0	2067	traub transciption factor family protein
mRNA_1734	A1.A	C1.A	34.0528	13.7476	23.9002	1.27769	0.466112	2.74117	0.00612217	0.0873288	gene_1734	hypothetical protein	mRNA_1734	XM_018535000.1	93.827	1539	89	1	1	1533	169	1707	0	2311	calreticulin precursor
mRNA_6209	A1.A	C1.A	1.97641	10.5489	6.26267	-2.66177	0.973411	-2.73448	0.00624795	0.0886137	gene_6209	Ribosome biogenesis ATP-dependent RNA helicase HAS1	mRNA_6209	XM_018524225.1	93.531	1824	118	0	1	1824	56	1879	0	2715	ATP-dependent RNA helicase HAS1
mRNA_721	A1.A	C1.A	0	4.29951	2.14976	-5.09886	1.87439	-2.72027	0.00652283	0.0918239	gene_721	hypothetical protein	mRNA_721	XM_018528351.1	89.568	1620	169	0	1	1620	1	1620	0	2056	membrane transporter
mRNA_5360	A1.A	C1.A	10.0439	1.49705	5.77045	3.08038	1.13292	2.71898	0.00654828	0.0918239	gene_5360	Carbonic anhydrase (EC 4.2.1.1)	mRNA_5360	XM_018523354.1	88.993	854	91	3	1	854	1	851	0	1053	carbonic anhydrase
mRNA_12066	A1.A	C1.A	11.7491	1.35739	6.55323	2.96658	1.09279	2.71467	0.00663413	0.0920021	gene_12066	hypothetical protein	mRNA_12066	XM_018532626.1	94.878	1191	61	0	1	1191	311	1501	0	1862	L-lactate dehydrogenase
mRNA_11891	A1.A	C1.A	0	4.09982	2.04991	-4.93925	1.8195	-2.71462	0.00663512	0.0920021	gene_11891	hypothetical protein	mRNA_11891	XM_018529889.1	90.081	1482	147	0	1	1482	163	1644	0	1923	MFS multidrug transporter-like protein
mRNA_5951	A1.A	C1.A	0	4.2752	2.1376	-5.00473	1.85388	-2.6996	0.00694225	0.095726	gene_5951	ATP-dependent helicase HrpB	mRNA_5951	XM_018535133.1	84.934	2509	351	22	1	2497	1	2494	0	2514	P-loop containing nucleoside triphosphate hydrolase protein
mRNA_9827	A1.A	C1.A	7.64729	0.339347	3.99332	3.95796	1.46733	2.6974	0.00698842	0.0958302	gene_9827	proteasome regulatory subunit Rpt4	mRNA_9827	XM_018526231.1	94.162	1182	69	0	1	1182	245	1426	0	1801	26S protease regulatory subunit S10B
mRNA_8275	A1.A	C1.A	0	3.93736	1.96868	-4.99925	1.85521	-2.69471	0.00704491	0.0960739	gene_8275	Nicotinamidase family protein YcaC	mRNA_8275	XM_018526342.1	90.444	743	71	0	1	743	1	743	0	979	Isochorismatase hydrolase
mRNA_808	A1.A	C1.A	9.64388	0.842666	5.24327	3.15966	1.17812	2.68196	0.00731926	0.0988306	gene_808	hypothetical protein	mRNA_808	XM_018523525.1	92.486	1211	91	0	1	1211	1	1211	0	1733	sugar transporter
mRNA_7342	A1.A	C1.A	6.20003	0	3.10002	4.60314	1.71655	2.68162	0.00732669	0.0988306	gene_7342	hypothetical protein	mRNA_7342	XM_018525434.1	96.053	456	18	0	1	456	63	518	0	743	DUF1761-domain-containing protein
mRNA_7451	A1.A	C1.A	0.222222	6.07253	3.14738	-4.11713	1.53896	-2.67527	0.007467	0.100179	gene_7451	hypothetical protein	mRNA_7451	XM_018530689.1	88.947	1140	120	3	1	1137	130	1266	0	1402	pectin lyase-like protein
mRNA_6808	A1.A	C1.A	13.1255	1.93699	7.53123	2.41439	0.903739	2.67155	0.00755012	0.100749	gene_6808	GTP cyclohydrolase II homolog	mRNA_6808	XM_018536329.1	94.076	1553	92	0	1	1553	312	1864	0	2359	GTP cyclohydrolase-like protein II
mRNA_6669	A1.A	C1.A	5.17505	0	2.58752	4.41298	1.65879	2.66036	0.00780582	0.103605	gene_6669	hypothetical protein	mRNA_6669	XM_018526103.1	88.63	730	82	1	3	732	281	1009	0	887	dienelactone hydrolase family protein
mRNA_11664	A1.A	C1.A	72.4807	39.0817	55.7812	0.883618	0.332764	2.65539	0.00792169	0.104541	gene_11664	hypothetical protein	mRNA_11664	XM_018536192.1	91.738	1513	125	0	1	1513	472	1984	0	2102	glucose/galactose transporter
mRNA_6010	A1.A	C1.A	5.23788	0	2.61894	4.46353	1.68198	2.65373	0.00796063	0.104541	gene_6010	Glycogen phosphorylase (EC 2.4.1.1)	mRNA_6010	XM_018525287.1	92.325	2658	204	0	1	2658	190	2847	0	3779	glycosyl transferase
mRNA_9775	A1.A	C1.A	7.39797	0.251659	3.82481	3.96618	1.49785	2.64792	0.00809897	0.105798	gene_9775	5-nucleotidase SurE (EC 3.1.3.5)	mRNA_9775	XM_018530829.1	92.507	1041	78	0	61	1101	200	1240	0	1491	sure-like protein
mRNA_7908	A1.A	C1.A	0	4.49115	2.24557	-5.03072	1.91952	-2.62082	0.00877174	0.113987	gene_7908	hypothetical protein	mRNA_7908	XM_018531561.1	88.486	1268	144	2	300	1566	9	1275	0	1531	hypothetical protein
mRNA_4108	A1.A	C1.A	5.45177	0	2.72588	4.44342	1.69852	2.61605	0.0088953	0.11499	gene_4108	hypothetical protein	mRNA_4108	XM_018528791.1	85.008	1841	257	16	1	1830	907	2739	0	1853	acetyl-CoA synthetase-like protein
mRNA_7076	A1.A	C1.A	10.1519	24.9914	17.5716	-1.35575	0.518814	-2.61318	0.00897052	0.115362	gene_7076	hypothetical protein	mRNA_7076	XM_018531932.1	91.841	2157	173	3	1223	3378	1394	3548	0	3005	hypothetical protein
mRNA_29	A1.A	C1.A	5.14795	0	2.57397	4.41789	1.69275	2.60989	0.00905707	0.115874	gene_29	Trehalase (EC 3.2.1.28)	mRNA_29	XM_018534052.1	90.686	2040	190	0	1	2040	1	2040	0	2715	trehalose
mRNA_141	A1.A	C1.A	5.12055	0	2.56027	4.44815	1.70734	2.6053	0.00917925	0.116835	gene_141	hypothetical protein	mRNA_141	XM_018532508.1	89.981	519	52	0	1	519	130	648	0	671	hypothetical protein
mRNA_9814	A1.A	C1.A	2.31878	10.5003	6.40954	-2.30547	0.889855	-2.59083	0.00957445	0.121244	gene_9814	hypothetical protein	mRNA_9814	XM_018526572.1	89.692	650	63	3	1	648	298	945	0	826	thioesterase family protein
mRNA_7162	A1.A	C1.A	4.9195	0	2.45975	4.37089	1.69115	2.58456	0.00975041	0.122845	gene_7162	hypothetical protein	mRNA_7162	XM_018531325.1	98.78	246	3	0	20	265	167	412	4.24e-123	438	60S ribosomal protein L19
mRNA_834	A1.A	C1.A	9.62681	0.930353	5.27858	3.04115	1.17928	2.57882	0.00991377	0.124273	gene_834	proteasome subunit alpha7 (EC 3.4.25.1)	mRNA_834	XM_018526604.1	95.189	873	42	0	1	873	1	873	0	1380	proteasome subunit alpha type-3
mRNA_1796	A1.A	C1.A	4.974	0	2.487	4.3283	1.68286	2.572	0.0101114	0.126113	gene_1796	hypothetical protein	mRNA_1796	XM_018531616.1	89.424	747	52	10	346	1074	585	1322	0	917	hypothetical protein
mRNA_5276	A1.A	C1.A	5.08752	0	2.54376	4.44216	1.72869	2.56966	0.0101797	0.12633	gene_5276	Alkaline serine exoprotease A precursor (EC 3.4.21.-)	mRNA_5276	XM_018531857.1	91.308	1254	109	0	1	1254	68	1321	0	1712	subtilisin-like protein
mRNA_2915	A1.A	C1.A	52.5496	26.8377	39.6937	0.961883	0.376624	2.55396	0.0106506	0.131164	gene_2915	High-affnity carbon uptake protein Hat/HatR	mRNA_2915	XM_018525014.1	97.684	950	22	0	1	950	40	989	0	1633	WD40 repeat-like protein
mRNA_9793	A1.A	C1.A	11.6022	2.4274	7.01482	2.34791	0.919941	2.55224	0.0107032	0.131164	gene_9793	hypothetical protein	mRNA_9793	XM_018530820.1	93.875	751	46	0	987	1737	43	793	0	1133	TPR-like protein
mRNA_2086	A1.A	C1.A	8.33203	0.678694	4.50536	3.32409	1.30283	2.55144	0.0107278	0.131164	gene_2086	Glycerophosphoryl diester phosphodiesterase (EC 3.1.4.46)	mRNA_2086	XM_018523578.1	90.75	1254	116	0	1	1254	1	1254	0	1674	PLC-like phosphodiesterase
mRNA_1602	A1.A	C1.A	10.7762	1.52136	6.14877	2.58246	1.01445	2.54567	0.0109069	0.1327	gene_1602	hypothetical protein	mRNA_1602	XM_018535154.1	93.488	1935	120	2	1	1935	1	1929	0	2870	TPR-like protein
mRNA_12157	A1.A	C1.A	5.1365	0	2.56825	4.33474	1.70592	2.541	0.0110537	0.133831	gene_12157	hypothetical protein	mRNA_12157	XM_018528143.1	91.084	2030	181	0	1211	3240	1175	3204	0	2747	hypothetical protein
mRNA_6090	A1.A	C1.A	4.86289	0	2.43145	4.29198	1.69331	2.53467	0.0112552	0.135609	gene_6090	hypothetical protein	mRNA_6090	XM_018530428.1	91.082	1626	145	0	1	1626	359	1984	0	2200	quinate permease
mRNA_4605	A1.A	C1.A	5.08793	17.3084	11.1981	-1.77718	0.702933	-2.52823	0.0114638	0.137455	gene_4605	hypothetical protein	mRNA_4605	XM_018536063.1	93.059	3890	270	0	1	3890	642	4531	0	5688	beta and beta-prime subunits of DNA dependent RNA-polymerase
mRNA_8631	A1.A	C1.A	15.9018	2.528	9.21491	2.32064	0.921572	2.51813	0.011798	0.140742	gene_8631	hypothetical protein	mRNA_8631	XM_018532783.1	91.163	2761	236	4	190	2946	291	3047	0	3740	hypothetical protein
mRNA_3754	A1.A	C1.A	0.897922	7.91043	4.40418	-2.88405	1.14705	-2.51433	0.011926	0.140742	gene_3754	hypothetical protein	mRNA_3754	XM_018529918.1	90.904	1979	180	0	1	1979	44	2022	0	2658	WD40 repeat-like protein
mRNA_5297	A1.A	C1.A	5.36183	0	2.68092	4.4027	1.75137	2.51386	0.0119418	0.140742	gene_5297	hypothetical protein	mRNA_5297	XM_018531496.1	91.401	1035	89	0	1	1035	110	1144	0	1419	NAD(P)-binding protein
mRNA_1438	A1.A	C1.A	4.69136	0	2.34568	4.29088	1.70735	2.51318	0.0119647	0.140742	gene_1438	Serine/threonine protein kinase	mRNA_1438	XM_018528962.1	91.719	1908	158	0	1	1908	1	1908	0	2649	calcium/calmodulin-dependent protein kinase type 2
mRNA_9993	A1.A	C1.A	8.06153	0.678694	4.37011	3.2946	1.31212	2.51089	0.0120428	0.140931	gene_9993	Enoyl-CoA hydratase (EC 4.2.1.17)	mRNA_9993	XM_018526856.1	86.782	870	115	0	1	870	1	870	0	970	enoyl-CoA hydratase mitochondrial precursor
mRNA_4057	A1.A	C1.A	7.63756	0.591006	4.11428	3.32254	1.32405	2.50938	0.0120944	0.140931	gene_4057	Allantoicase (EC 3.5.3.4)	mRNA_4057	XM_018525770.1	90.951	1083	98	0	1	1083	24	1106	0	1458	Allantoicase
mRNA_2614	A1.A	C1.A	6.45147	0.251659	3.35156	3.80296	1.51729	2.50642	0.0121962	0.141453	gene_2614	hypothetical protein	mRNA_2614	XM_018533240.1	90.528	644	61	0	1	644	184	827	0	852	betaine aldehyde dehydrogenase 1
mRNA_6318	A1.A	C1.A	0.111111	4.44068	2.27589	-4.29523	1.71519	-2.50422	0.012272	0.14167	gene_6318	hypothetical protein	.	.	.	.	.	.	.	.	.
mRNA_438	A1.A	C1.A	6.4334	0.339347	3.38637	3.75319	1.50477	2.49419	0.0126245	0.145065	gene_438	Aspartokinase (EC 2.7.2.4) / Homoserine dehydrogenase (EC 1.1.1.3)	mRNA_438	XM_018529596.1	92.716	1112	81	0	1	1112	180	1291	0	1605	bifunctional aspartokinase/homoserine dehydrogenase 1
mRNA_3234	A1.A	C1.A	0.564589	6.46385	3.51422	-3.20509	1.28686	-2.49062	0.0127521	0.145437	gene_3234	hypothetical protein	mRNA_3234	XM_018525061.1	91.004	2201	194	4	1	2199	430	2628	0	2964	hypothetical protein
mRNA_6338	A1.A	C1.A	7.75529	0.503319	4.12931	3.33885	1.3409	2.49001	0.0127741	0.145437	gene_6338	Cyclohexanone monooxygenase (EC 1.14.13.22)	mRNA_6338	XM_018531268.1	89.874	1195	119	2	622	1815	961	2154	0	1535	FAD/NAD(P)-binding domain-containing protein
mRNA_8376	A1.A	C1.A	1.24932	8.51284	4.88108	-2.6497	1.06622	-2.48514	0.0129499	0.146765	gene_8376	hypothetical protein	mRNA_8376	XM_018535932.1	94.318	704	40	0	1	704	62	765	0	1079	mRNA turnover protein 4
mRNA_1051	A1.A	C1.A	5.25072	0	2.62536	4.36861	1.76165	2.47983	0.0131444	0.147449	gene_1051	hypothetical protein	mRNA_1051	XM_018526619.1	94.49	363	20	0	1	363	1	363	1.22e-159	560	hypothetical protein
mRNA_9430	A1.A	C1.A	6.68302	0.251659	3.46734	3.83273	1.5459	2.47929	0.0131646	0.147449	gene_9430	S-(hydroxymethyl)glutathione dehydrogenase (EC 1.1.1.284)	mRNA_9430	XM_018525666.1	87.042	1119	145	0	22	1140	119	1237	0	1264	alcohol dehydrogenase
mRNA_9007	A1.A	C1.A	1.39376	8.36362	4.87869	-2.71321	1.09463	-2.47864	0.0131884	0.147449	gene_9007	Multicopper oxidase	mRNA_9007	XM_018527565.1	90.934	1798	161	2	1	1797	116	1912	0	2416	hypothetical protein
mRNA_2994	A1.A	C1.A	22.2375	8.67866	15.4581	1.57203	0.636501	2.4698	0.013519	0.150384	gene_2994	LSU ribosomal protein L15e	mRNA_2994	XM_018534460.1	96.732	612	11	1	1	612	1	603	0	1011	60S ribosomal protein L15
mRNA_6235	A1.A	C1.A	2.0542	11.0427	6.54844	-2.22229	0.900767	-2.46711	0.0136209	0.150384	gene_6235	hypothetical protein	mRNA_6235	XM_018533891.1	91.207	1251	110	0	1	1251	1	1251	0	1701	NUC189-domain-containing protein
mRNA_2968	A1.A	C1.A	1.71495	11.6193	6.66711	-2.56784	1.04113	-2.4664	0.013648	0.150384	gene_2968	hypothetical protein	mRNA_2968	XM_018526636.1	89.517	1326	109	8	1	1302	1	1320	0	1652	hypothetical protein
mRNA_5504	A1.A	C1.A	12.281	27.8554	20.0682	-1.24366	0.504782	-2.46376	0.0137489	0.150384	gene_5504	hypothetical protein	mRNA_5504	XM_018535037.1	93.481	3252	212	0	1	3252	1	3252	0	4831	ARM repeat-containing protein
mRNA_274	A1.A	C1.A	4.63756	0	2.31878	4.22896	1.71656	2.46363	0.0137539	0.150384	gene_274	Mitochondrial intermediate peptidase, mitochondrial precursor (EC 3.4.24.59)	mRNA_274	XM_018524252.1	91.918	2388	187	4	1	2388	52	2433	0	3336	zincin
mRNA_10987	A1.A	C1.A	1.72398	8.75309	5.23854	-2.42486	0.985701	-2.46003	0.0138924	0.151126	gene_10987	hypothetical protein	mRNA_10987	XM_018532008.1	92.894	957	68	0	1	957	928	1884	0	1391	amino acid transporter
mRNA_11876	A1.A	C1.A	8.76744	1.58474	5.17609	2.82469	1.14885	2.45871	0.0139435	0.151126	gene_11876	Adenylate kinase (EC 2.7.4.3)	mRNA_11876	XM_018525605.1	95.803	834	35	0	1	834	129	962	0	1347	adenylate kinase-like protein cytosolic
mRNA_11545	A1.A	C1.A	5.13961	0	2.56981	4.33373	1.77275	2.44464	0.0144997	0.156471	gene_11545	hypothetical protein	mRNA_11545	XM_018526743.1	92.116	241	17	2	31	270	559	798	4.52e-93	339	ras-domain-containing protein
mRNA_11850	A1.A	C1.A	4.50838	0	2.25419	4.19421	1.71902	2.43988	0.0146921	0.157861	gene_11850	hypothetical protein	mRNA_11850	XM_018526801.1	92.816	348	25	0	1	348	1	348	5.59e-143	505	alpha-amylase
mRNA_12248	A1.A	C1.A	4.65874	0	2.32937	4.21337	1.73099	2.43408	0.0149296	0.15972	gene_12248	proteasome subunit beta2 (EC 3.4.25.1)	mRNA_12248	XM_018529618.1	94.705	831	44	0	1	831	85	915	0	1291	N-terminal nucleophile aminohydrolase
mRNA_4879	A1.A	C1.A	7.39486	0.591006	3.99293	3.21246	1.32092	2.43198	0.0150165	0.159961	gene_4879	glutamine synthetase family protein	mRNA_4879	XM_018533940.1	94.956	1467	74	0	1	1467	1	1467	0	2300	glutamine synthetase/guanido kinase
mRNA_4259	A1.A	C1.A	11.4174	1.43367	6.42555	2.62397	1.08254	2.42391	0.0153543	0.162846	gene_4259	hypothetical protein	mRNA_4259	XM_018524805.1	85.759	632	63	11	1	626	44	654	0	643	CFEM-domain-containing protein
mRNA_9883	A1.A	C1.A	0.333333	6.1017	3.21752	-3.65023	1.50694	-2.42228	0.0154235	0.162846	gene_9883	hypothetical protein	mRNA_9883	XM_018528335.1	92.975	1452	93	4	1	1452	1	1443	0	2108	periodic tryptophan protein-like protein
mRNA_10317	A1.A	C1.A	1.60976	9.38317	5.49646	-2.48985	1.0285	-2.42085	0.0154841	0.162846	gene_10317	hypothetical protein	mRNA_10317	XM_018525249.1	91.384	1915	162	1	1	1915	244	2155	0	2619	Krr1-domain-containing protein
mRNA_2249	A1.A	C1.A	21.7804	6.23801	14.0092	1.58357	0.657008	2.41027	0.0159408	0.166941	gene_2249	hypothetical protein	mRNA_2249	XM_018527144.1	83.986	1124	138	14	3	1084	165	1288	0	1040	hypothetical protein
mRNA_9352	A1.A	C1.A	10.3317	1.2583	5.79501	2.64446	1.09896	2.40634	0.0161132	0.167472	gene_9352	hypothetical protein	mRNA_9352	XM_018535337.1	88.222	1783	208	2	1	1782	1	1782	0	2128	FAD-binding domain-containing protein
mRNA_1446	A1.A	C1.A	4.35802	0	2.17901	4.1765	1.73584	2.40604	0.0161264	0.167472	gene_1446	hypothetical protein	mRNA_1446	XM_018535103.1	91.2	1125	81	2	82	1206	1	1107	0	1513	hypothetical protein
mRNA_5741	A1.A	C1.A	4.7851	0	2.39255	4.23092	1.76086	2.40277	0.0162716	0.168275	gene_5741	hypothetical protein	mRNA_5741	XM_018523654.1	87.868	1121	128	4	1	1120	1	1114	0	1310	hypothetical protein
mRNA_10168	A1.A	C1.A	4.51149	0	2.25575	4.18287	1.74225	2.40084	0.0163576	0.168463	gene_10168	hypothetical protein	mRNA_10168	XM_018534582.1	89.678	746	75	2	4	748	10	754	0	950	MFS transporter
mRNA_10071	A1.A	C1.A	6.55636	19.2534	12.9049	-1.57113	0.655273	-2.39768	0.0164993	0.168722	gene_10071	hypothetical protein	mRNA_10071	XM_018533682.1	95.261	1224	34	3	1	1212	1	1212	0	1917	hypothetical protein
mRNA_10022	A1.A	C1.A	9.0018	1.01804	5.00992	2.92016	1.21813	2.39725	0.0165187	0.168722	gene_10022	hypothetical protein	mRNA_10022	XM_018527180.1	90.903	1407	126	2	1	1406	1	1406	0	1888	protein disulfide-isomerase MPD1 precursor
mRNA_384	A1.A	C1.A	4.93546	0	2.46773	4.25498	1.77612	2.39567	0.0165902	0.168758	gene_384	hypothetical protein	mRNA_384	XM_018532443.1	94.359	780	44	0	1	780	179	958	0	1197	RNA-binding protein Vip1
mRNA_978	A1.A	C1.A	12.5223	2.20005	7.36119	2.23464	0.934308	2.39176	0.0167679	0.169471	gene_978	Pyruvate carboxylase (EC 6.4.1.1)	mRNA_978	XM_018524962.1	95.352	1291	60	0	1	1291	347	1637	0	2052	pyruvate carboxylase
mRNA_1741	A1.A	C1.A	8.52715	1.58474	5.05594	2.78286	1.16383	2.39112	0.0167968	0.169471	gene_1741	Voltage-gated potassium channel beta subunit	mRNA_1741	XM_018525891.1	94.897	1019	52	0	1	1019	137	1155	0	1594	voltage-gated potassium channel subunit beta-1 channel subunit beta-1
mRNA_1135	A1.A	C1.A	9.07056	1.09432	5.08244	2.69014	1.12688	2.38724	0.0169755	0.170579	gene_1135	hypothetical protein	mRNA_1135	XM_018524991.1	90.515	991	94	0	1	991	291	1281	0	1310	S1/P1 nuclease
mRNA_11346	A1.A	C1.A	4.8122	0	2.4061	4.22792	1.77563	2.38108	0.0172622	0.172761	gene_11346	Cysteinyl-tRNA synthetase (EC 6.1.1.16)	mRNA_11346	XM_018524697.1	92.227	2393	186	0	1	2393	225	2617	0	3389	cysteinyl-tRNA synthetase
mRNA_3779	A1.A	C1.A	4.40941	0	2.20471	4.13961	1.7451	2.37214	0.0176853	0.176285	gene_3779	Alpha,alpha-trehalose-phosphate synthase [UDP-forming] (EC 2.4.1.15)	mRNA_3779	XM_018531380.1	91.476	2886	246	0	1	2886	346	3231	0	3967	hypothetical protein
mRNA_7022	A1.A	C1.A	6.26879	0.251659	3.26023	3.70906	1.57041	2.36184	0.0181846	0.180537	gene_7022	hypothetical protein	mRNA_7022	XM_018523925.1	92.156	2231	167	7	1	2227	1	2227	0	3144	ARM repeat-containing protein
mRNA_10884	A1.A	C1.A	2.63093	12.1761	7.4035	-2.00703	0.851614	-2.35673	0.0184365	0.182308	gene_10884	hypothetical protein	mRNA_10884	XM_018536035.1	92.416	1701	123	2	1	1701	212	1906	0	2422	hypothetical protein
mRNA_901	A1.A	C1.A	14.2724	3.94876	9.11058	1.80028	0.766441	2.34889	0.0188296	0.185456	gene_901	Succinyl-CoA ligase [ADP-forming] alpha chain (EC 6.2.1.5)	mRNA_901	XM_018528364.1	95.947	987	40	0	1	987	1	987	0	1602	succinyl-CoA ligase subunit alpha
mRNA_11377	A1.A	C1.A	7.13309	20.5573	13.8452	-1.54668	0.660618	-2.34126	0.0192185	0.188539	gene_11377	Peptidylprolyl isomerase, FKBP-type (EC 5.2.1.8)	mRNA_11377	XM_018536202.1	93.092	1491	91	5	1	1479	152	1642	0	2172	hypothetical protein
mRNA_1667	A1.A	C1.A	4.43059	0	2.2153	4.12432	1.76871	2.33183	0.0197098	0.192598	gene_1667	L-rhamnose-1-dehydrogenase ( EC 1.1.1.173)	mRNA_1667	XM_018527800.1	92.471	850	64	0	1	850	199	1048	0	1216	3-oxoacyl-reductase
mRNA_4449	A1.A	C1.A	1.12918	7.82124	4.47521	-2.55041	1.09631	-2.32636	0.0199996	0.194663	gene_4449	hypothetical protein	mRNA_4449	XM_018526436.1	91.147	1299	103	5	1	1287	1	1299	0	1751	hypothetical protein
mRNA_11914	A1.A	C1.A	7.95945	0.930353	4.4449	2.79768	1.20531	2.32113	0.02028	0.195968	gene_11914	hypothetical protein	mRNA_11914	XM_018534828.1	87.304	638	81	0	628	1265	1	638	0	730	hypothetical protein
mRNA_7132	A1.A	C1.A	13.3393	3.18238	8.26086	1.96413	0.846277	2.32091	0.0202916	0.195968	gene_7132	hypothetical protein	mRNA_7132	XM_018535170.1	90.85	765	62	3	71	834	8	765	0	1018	hypothetical protein
mRNA_6088	A1.A	C1.A	4.10559	0	2.0528	4.11378	1.7743	2.31854	0.0204201	0.196444	gene_6088	hypothetical protein	mRNA_6088	XM_018523621.1	91.957	1778	143	0	1	1778	1	1778	0	2492	Thiamin diphosphate-binding protein
mRNA_4001	A1.A	C1.A	0.897922	7.85695	4.37744	-2.87185	1.24022	-2.31561	0.0205798	0.196706	gene_4001	DEAD-box ATP-dependent RNA helicase DeaD (	mRNA_4001	XM_018528774.1	91.037	1852	166	0	1	1852	1	1852	0	2501	ATP-dependent RNA helicase DBP9
mRNA_92	A1.A	C1.A	11.2806	2.11237	6.6965	2.19796	0.949392	2.31513	0.0206058	0.196706	gene_92	Aromatic-amino-acid aminotransferase (EC 2.6.1.57)	mRNA_92	XM_018532530.1	94.015	1370	73	7	1	1370	156	1516	0	2067	aspartate aminotransferase
mRNA_1027	A1.A	C1.A	18.2217	7.32127	12.7715	1.62631	0.706923	2.30055	0.0214168	0.203665	gene_1027	Isocitrate dehydrogenase [NAD] subunit I, mitochondrial precursor (EC 1.1.1.41)	mRNA_1027	XM_018524972.1	95.48	1062	48	0	1	1062	117	1178	0	1696	isocitrate dehydrogenase subunit 1 mitochondrial precursor
mRNA_8711	A1.A	C1.A	7.58376	0.842666	4.21321	2.8034	1.22044	2.29703	0.021617	0.204784	gene_8711	hypothetical protein	mRNA_8711	XM_018524525.1	89.382	744	55	5	1	744	40	759	0	915	hypothetical protein
mRNA_7888	A1.A	C1.A	4.03372	0	2.01686	4.04935	1.76844	2.28979	0.0220337	0.20631	gene_7888	hypothetical protein	mRNA_7888	XM_018523770.1	93.395	1302	86	0	1	1302	1	1302	0	1929	hypothetical protein
mRNA_8324	A1.A	C1.A	4.03372	0	2.01686	4.04935	1.76844	2.28979	0.0220337	0.20631	gene_8324	hypothetical protein	mRNA_8324	XM_018527858.1	92.604	1014	72	1	1	1011	1	1014	0	1454	NIPSNAP-domain-containing protein
mRNA_10248	A1.A	C1.A	4.02469	0	2.01235	4.05193	1.77059	2.28846	0.0221106	0.20631	gene_10248	Cysteine desulfurase (EC 2.8.1.7)	mRNA_10248	XM_018525264.1	88.98	1461	149	5	1	1449	208	1668	0	1796	PLP-dependent transferase
mRNA_12048	A1.A	C1.A	4.02469	0	2.01235	4.05193	1.77059	2.28846	0.0221106	0.20631	gene_12048	Chaperone protein ClpB (ATP-dependent unfoldase)	mRNA_12048	XM_018532629.1	93.7	2762	174	0	1	2762	236	2997	0	4137	heat shock protein
mRNA_1797	A1.A	C1.A	5.83579	0.251659	3.04372	3.66646	1.60461	2.28495	0.0223159	0.207233	gene_1797	hypothetical protein	mRNA_1797	XM_018528827.1	90.685	365	34	0	1	365	1	365	4.17e-137	486	hypothetical protein
mRNA_3374	A1.A	C1.A	1.39065	7.72064	4.55564	-2.52695	1.10688	-2.28295	0.0224333	0.207233	gene_3374	hypothetical protein	mRNA_3374	XM_018525509.1	91.002	2145	175	4	1	2142	269	2398	0	2876	hypothetical protein
mRNA_9616	A1.A	C1.A	5.6497	0.339347	2.99452	3.53664	1.54946	2.2825	0.02246	0.207233	gene_9616	hypothetical protein	mRNA_9616	XM_018534876.1	90.58	1603	149	2	1	1602	1	1602	0	2122	high-affinity methionine permease-like protein
mRNA_4173	A1.A	C1.A	5.58025	0.99373	3.28699	3.56954	1.56947	2.27436	0.0229443	0.210917	gene_4173	hypothetical protein	mRNA_4173	XM_018530453.1	79.634	874	144	22	3	856	363	1222	2.28e-170	597	hypothetical protein
mRNA_8900	A1.A	C1.A	6.91428	0.503319	3.7088	3.1898	1.40425	2.27153	0.023115	0.211703	gene_8900	Glycine cleavage system H protein	mRNA_8900	XM_018528191.1	92.982	513	33	1	1	510	1	513	0	745	hypothetical protein
mRNA_7921	A1.A	C1.A	13.296	4.33858	8.81729	2.03361	0.896561	2.26824	0.0233147	0.212746	gene_7921	hypothetical protein	mRNA_7921	XM_018534994.1	97.094	585	17	0	1	585	1	585	0	987	60S ribosomal protein L13
mRNA_234	A1.A	C1.A	0.222222	4.91818	2.5702	-3.64826	1.61151	-2.26388	0.0235815	0.214393	gene_234	ATP-dependent helicase HrpB	mRNA_234	XM_018524259.1	91.077	2376	206	5	1	2373	61	2433	0	3208	P-loop containing nucleoside triphosphate hydrolase protein
mRNA_6380	A1.A	C1.A	20.2579	7.54677	13.9023	1.37849	0.609545	2.2615	0.0237282	0.214939	gene_6380	SSU ribosomal protein S10e	mRNA_6380	XM_018524208.1	97.59	498	12	0	1	498	33	530	0	854	hypothetical protein
mRNA_6470	A1.A	C1.A	6.32018	0.99373	3.65695	3.62495	1.60557	2.25774	0.023962	0.216268	gene_6470	hypothetical protein	mRNA_6470	XM_018536100.1	91.588	1272	107	0	1	1272	1090	2361	0	1757	hypothetical protein
mRNA_7338	A1.A	C1.A	2.96738	11.2697	7.11853	-1.96746	0.876216	-2.2454	0.0247424	0.221789	gene_7338	Ribonucleotide reductase of class Ia (aerobic), alpha subunit (EC 1.17.4.1)	mRNA_7338	XM_018535744.1	94.762	2730	137	4	1	2724	159	2888	0	4244	ribonucleoside-diphosphate reductase-like protein subunit large
mRNA_5707	A1.A	C1.A	4.07297	0	2.03648	4.02641	1.79339	2.24514	0.0247594	0.221789	gene_5707	hypothetical protein	mRNA_5707	XM_018527255.1	89.81	1423	140	3	1	1419	268	1689	0	1820	cation diffusion facilitator 1
mRNA_3355	A1.A	C1.A	8.47265	1.00664	4.73964	2.66726	1.19032	2.24079	0.0250398	0.221789	gene_3355	Putative oxidoreductase	mRNA_3355	XM_018525515.1	90.095	1161	115	0	16	1176	257	1417	0	1507	aryl-alcohol dehydrogenase-like protein
mRNA_2422	A1.A	C1.A	5.39416	0.339347	2.86675	3.5005	1.5628	2.23989	0.0250982	0.221789	gene_2422	Ubiquinol-cytochrome-c reductase complex core protein 2, mitochondrial precursor (EC 1.10.2.2)	mRNA_2422	XM_018523869.1	92.633	1371	92	3	1	1362	1	1371	0	1964	cytochrome b-c1 complex subunit 2
mRNA_9263	A1.A	C1.A	5.44485	0.251659	2.84825	3.62052	1.61641	2.23985	0.0251008	0.221789	gene_9263	hypothetical protein	mRNA_9263	XM_018524783.1	95.205	438	21	0	1	438	32	469	0	693	phosphoglycerate kinase
mRNA_1884	A1.A	C1.A	5.6226	0.339347	2.98097	3.54069	1.58087	2.23971	0.0251099	0.221789	gene_1884	Urease alpha subunit (EC 3.5.1.5)	mRNA_1884	XM_018531598.1	91.254	2527	194	11	33	2559	321	2820	0	3417	urease
mRNA_7093	A1.A	C1.A	0.453478	5.83562	3.14455	-3.21277	1.43904	-2.23257	0.0255772	0.225116	gene_7093	18S rRNA (adenine(1779)-N(6)/adenine(1780)-N(6))-dimethyltransferase (EC 2.1.1.183)	mRNA_7093	XM_018531923.1	91.906	1149	93	0	1	1149	167	1315	0	1607	rRNA adenine dimethylase
mRNA_10926	A1.A	C1.A	1.15036	6.86657	4.00846	-2.52808	1.1336	-2.23014	0.0257381	0.225731	gene_10926	DNA mismatch repair protein MutS	mRNA_10926	XM_018527043.1	91.257	3317	287	1	376	3692	403	3716	0	4516	DNA mismatch repair protein MutS
mRNA_11392	A1.A	C1.A	3.95523	0	1.97762	4.08776	1.83513	2.2275	0.0259138	0.226472	gene_11392	hypothetical protein	mRNA_11392	XM_018525344.1	91.122	597	50	3	1	594	485	1081	0	806	hypothetical protein
mRNA_10678	A1.A	C1.A	0.474656	3.87398	2.17432	-4.01681	1.80846	-2.22112	0.0263427	0.229312	gene_10678	hypothetical protein	mRNA_10678	XM_018524654.1	91.597	1071	87	2	1	1071	38	1105	0	1476	Rrp15p-domain-containing protein
mRNA_877	A1.A	C1.A	0.222222	4.47639	2.34931	-3.77134	1.69886	-2.21993	0.0264235	0.229312	gene_877	High-affnity carbon uptake protein Hat/HatR	mRNA_877	XM_018524938.1	93.424	1536	101	0	1	1536	78	1613	0	2278	WD40 repeat-like protein
mRNA_6112	A1.A	C1.A	5.45388	0.339347	2.89661	3.55395	1.60219	2.21819	0.0265421	0.229538	gene_6112	Saccharopine dehydrogenase [NAD%2B, L-lysine-forming] (EC 1.5.1.7)	mRNA_6112	XM_018530439.1	89.811	1109	113	0	59	1167	387	1495	0	1423	Formate/glycerate dehydrogenase catalytic domain-like protein
mRNA_2620	A1.A	C1.A	6.4605	0.503319	3.48191	3.10901	1.40267	2.21649	0.0266579	0.229739	gene_2620	hypothetical protein	mRNA_2620	XM_018524820.1	89.425	1617	167	4	1	1615	391	2005	0	2036	tannase and feruloyl esterase
mRNA_1424	A1.A	C1.A	14.0717	4.11273	9.0922	1.6623	0.750827	2.21395	0.0268319	0.229906	gene_1424	Ubiquinol-cytochrome C reductase complex core protein I, mitochondrial precursor (EC 1.10.2.2)	mRNA_1424	XM_018525993.1	96.151	1455	56	0	1	1455	19	1473	0	2377	hypothetical protein
mRNA_714	A1.A	C1.A	6.50286	17.0371	11.77	-1.55439	0.702602	-2.21234	0.0269433	0.229906	gene_714	Glycerol-3-phosphate dehydrogenase [NAD(P)%2B] (EC 1.1.1.94)	mRNA_714	XM_018534355.1	93.7	1254	79	0	1	1254	1	1254	0	1879	NAD-dependent glycerol-3-phosphate dehydrogenase
mRNA_7611	A1.A	C1.A	0.705912	6.06297	3.38444	-3.37619	1.52619	-2.21217	0.0269551	0.229906	gene_7611	hypothetical protein	mRNA_7611	XM_018528644.1	96.107	411	16	0	1	411	316	726	0	671	Tctex-1-domain-containing protein
mRNA_10356	A1.A	C1.A	1.80488	9.2192	5.51204	-2.11258	0.958721	-2.20354	0.0275569	0.232378	gene_10356	hypothetical protein	mRNA_10356	XM_018523158.1	92.623	1979	146	0	1	1979	1	1979	0	2846	hypothetical protein
mRNA_7813	A1.A	C1.A	17.996	6.06113	12.0286	1.49736	0.67962	2.20323	0.0275786	0.232378	gene_7813	SSU ribosomal protein S12e	mRNA_7813	XM_018524494.1	97.577	454	11	0	30	483	185	638	0	778	40S ribosomal protein S12
mRNA_9697	A1.A	C1.A	14.7633	3.38207	9.07269	1.84368	0.837292	2.20195	0.0276686	0.232378	gene_9697	hypothetical protein	mRNA_9697	XM_018530846.1	91.35	3653	291	9	1	3648	297	3929	0	4972	RNI-like protein
mRNA_11660	A1.A	C1.A	54.7828	26.9915	40.8871	0.890502	0.40446	2.20171	0.0276859	0.232378	gene_11660	D-serine/D-alanine/glycine transporter	mRNA_11660	XM_018533036.1	90.558	1737	161	1	1	1734	90	1826	0	2296	hypothetical protein
mRNA_2348	A1.A	C1.A	8.39175	2.32681	5.35928	2.55355	1.16059	2.20023	0.0277907	0.232378	gene_2348	hypothetical protein	mRNA_2348	XM_018529776.1	94.03	3099	185	0	10	3108	205	3303	0	4698	ubiquitin-activating enzyme E1
mRNA_2251	A1.A	C1.A	11.972	3.35775	7.66487	1.80679	0.821269	2.2	0.0278067	0.232378	gene_2251	Prolyl-tRNA synthetase (EC 6.1.1.15), archaeal/eukaryal type	mRNA_2251	XM_018525114.1	94.375	1689	95	0	1	1689	137	1825	0	2593	prolyl-tRNA synthetase 2
mRNA_5780	A1.A	C1.A	28.7222	14.0968	21.4095	1.07103	0.487307	2.19785	0.0279598	0.232873	gene_5780	SSU ribosomal protein S5e (S7p)	mRNA_5780	XM_018527253.1	98.812	505	6	0	171	675	123	627	0	900	ribosomal protein S7
mRNA_2927	A1.A	C1.A	9.11884	1.52136	5.3201	2.30054	1.04864	2.19384	0.0282467	0.233631	gene_2927	hypothetical protein	mRNA_2927	XM_018525017.1	89.019	683	73	2	1	682	312	993	0	845	acyl-CoA N-acyltransferase
mRNA_3052	A1.A	C1.A	3.95593	0	1.97797	3.96963	1.81038	2.19271	0.0283283	0.233631	gene_3052	N6-hydroxylysine O-acetyltransferase (EC 2.3.1.102), aerobactin biosynthesis protein IucB @ Siderophore synthetase small component, acetyltransferase	mRNA_3052	XM_018534440.1	92.097	1569	124	0	1	1569	1	1569	0	2211	aerobactin siderophore biosynthesis protein iucB
mRNA_6348	A1.A	C1.A	23.3225	9.90929	16.6159	1.20912	0.551711	2.19158	0.0284101	0.233631	gene_6348	SSU ribosomal protein S6e	mRNA_6348	XM_018524216.1	97.588	456	11	0	1	456	56	511	0	782	hypothetical protein
mRNA_3912	A1.A	C1.A	0.817023	5.38394	3.10048	-3.13258	1.43022	-2.19028	0.0285038	0.233631	gene_3912	hypothetical protein	mRNA_3912	XM_018528768.1	88.279	674	76	1	560	1230	503	1176	0	804	hypothetical protein
mRNA_6874	A1.A	C1.A	0.573623	5.23137	2.9025	-3.21098	1.46618	-2.19004	0.0285214	0.233631	gene_6874	hypothetical protein	mRNA_6874	XM_018535696.1	88.852	2431	269	2	1	2430	155	2584	0	2987	hypothetical protein
mRNA_11179	A1.A	C1.A	3.94971	13.067	8.50837	-1.92339	0.879667	-2.1865	0.0287791	0.234966	gene_11179	CTP synthase (EC 6.3.4.2)	mRNA_11179	XM_018524058.1	91.741	1683	139	0	52	1734	309	1991	0	2338	CTP synthase-like protein
mRNA_1291	A1.A	C1.A	3.9469	0	1.97345	3.9735	1.82429	2.17811	0.0293978	0.2374	gene_1291	Gluconokinase (EC 2.7.1.12)	mRNA_1291	XM_018532399.1	87.879	693	84	0	1	693	385	1077	0	815	carbohydrate kinase
mRNA_2700	A1.A	C1.A	30.7052	50.4475	40.5763	-0.747121	0.343131	-2.17737	0.0294532	0.2374	gene_2700	Eukaryotic translation initiation factor 4A	mRNA_2700	XM_018533278.1	97.208	1003	28	0	178	1180	49	1051	0	1698	P-loop containing nucleoside triphosphate hydrolase protein
mRNA_4073	A1.A	C1.A	12.9446	3.119	8.0318	1.79686	0.825296	2.17723	0.0294631	0.2374	gene_4073	NAD-dependent malic enzyme (EC 1.1.1.38)	mRNA_4073	XM_018525772.1	93.912	1741	104	2	1	1740	37	1776	0	2627	NADP-dependent malic enzyme
mRNA_214	A1.A	C1.A	8.82786	1.92408	5.37597	2.37712	1.09225	2.17634	0.0295298	0.2374	gene_214	hypothetical protein	mRNA_214	XM_018526432.1	92.38	853	65	0	309	1161	681	1533	0	1216	hypothetical protein
mRNA_5948	A1.A	C1.A	40.8698	18.7095	29.7897	1.01741	0.46773	2.17521	0.0296141	0.2374	gene_5948	hypothetical protein	mRNA_5948	XM_018531840.1	94.519	1113	61	0	94	1206	348	1460	0	1718	vacuolar protease A precursor
mRNA_10396	A1.A	C1.A	1.71183	8.33746	5.02465	-2.23489	1.02767	-2.17472	0.0296511	0.2374	gene_10396	Galactose oxidase precursor (EC 1.1.3.9)	mRNA_10396	XM_018532247.1	90.185	2109	207	0	1	2109	474	2582	0	2748	galactose oxidase precursor
mRNA_796	A1.A	C1.A	5.23166	0.99373	3.11269	3.49182	1.60959	2.16938	0.0300537	0.23985	gene_796	hypothetical protein	mRNA_796	XM_018524924.1	93.619	1144	73	0	1	1144	270	1413	0	1709	NAD(P)-binding protein
mRNA_11489	A1.A	C1.A	6.14243	15.1812	10.6618	-1.44013	0.664821	-2.1662	0.0302961	0.241009	gene_11489	NAD-specific glutamate dehydrogenase (EC 1.4.1.2), eukaryotic type	mRNA_11489	XM_018534643.1	93.619	3197	204	0	1	3197	1	3197	0	4774	NAD-specific glutamate dehydrogenase
mRNA_11709	A1.A	C1.A	61.206	36.3735	48.7897	0.726084	0.335493	2.16423	0.0304467	0.241252	gene_11709	ATP synthase beta chain (EC 3.6.3.14)	mRNA_11709	XM_018525589.1	98.168	655	12	0	813	1467	1301	1955	0	1144	ATP synthase F1%2C beta subunit
mRNA_11518	A1.A	C1.A	7.01917	0.842666	3.93092	2.68697	1.2421	2.16325	0.0305223	0.241252	gene_11518	hypothetical protein	mRNA_11518	XM_018525366.1	93.341	2643	176	0	1	2643	139	2781	0	3906	hypothetical protein
mRNA_11248	A1.A	C1.A	5.47887	0.339347	2.90911	3.43576	1.58916	2.162	0.0306182	0.241252	gene_11248	hypothetical protein	mRNA_11248	XM_018523250.1	93.893	1359	83	0	1	1359	1	1359	0	2050	hypothetical protein
mRNA_10583	A1.A	C1.A	20.571	9.03091	14.801	1.26806	0.587747	2.15749	0.0309679	0.242878	gene_10583	LSU ribosomal protein L18e	mRNA_10583	XM_018524637.1	98.07	570	11	0	1	570	22	591	0	992	ribosomal protein L18e
mRNA_9811	A1.A	C1.A	5.52363	0.251659	2.88765	3.5641	1.65273	2.15649	0.0310456	0.242878	gene_9811	hypothetical protein	mRNA_9811	XM_018530814.1	90.549	1968	186	0	1	1968	191	2158	0	2604	extracellular elastinolytic metallo proteinase precursor
mRNA_5880	A1.A	C1.A	7.95422	0.842666	4.39845	2.7885	1.29363	2.15556	0.0311182	0.242878	gene_5880	hypothetical protein	mRNA_5880	XM_018528601.1	90.216	2688	254	8	1	2685	1	2682	0	3498	hypothetical protein
mRNA_405	A1.A	C1.A	5.72438	16.4885	11.1064	-1.40557	0.65287	-2.15291	0.0313254	0.243667	gene_405	Protein arginine N-methyltransferase 1 (EC 2.1.1.-)	mRNA_405	XM_018532450.1	96.512	1032	36	0	1	1032	125	1156	0	1707	S-adenosyl-L-methionine-dependent methyltransferase
mRNA_6821	A1.A	C1.A	15.2575	4.86771	10.0626	1.53177	0.711866	2.15177	0.0314156	0.243667	gene_6821	Glucose-6-phosphate 1-dehydrogenase (EC 1.1.1.49)	mRNA_6821	XM_018525216.1	95.687	1484	64	0	47	1530	204	1687	0	2386	glucose-6-phosphate dehydrogenase
mRNA_10024	A1.A	C1.A	28.8594	51.0613	39.9603	-0.775952	0.360946	-2.14978	0.031573	0.244125	gene_10024	Chaperone protein DnaK	mRNA_10024	XM_018524872.1	94.301	1860	85	13	1	1854	69	1913	0	2828	heat shock protein-like protein
mRNA_8152	A1.A	C1.A	12.0505	2.35262	7.20155	1.98687	0.926867	2.14364	0.0320614	0.247131	gene_8152	S-formylglutathione hydrolase (EC 3.1.2.12)	mRNA_8152	XM_018535405.1	93.035	3101	216	0	941	4041	328	3428	0	4530	Xpo1-domain-containing protein
mRNA_8701	A1.A	C1.A	3.97711	0	1.98856	3.95432	1.846	2.1421	0.0321855	0.247321	gene_8701	hypothetical protein	mRNA_8701	XM_018524520.1	91.884	1725	140	0	1	1725	44	1768	0	2410	PLC-like phosphodiesterase
mRNA_10808	A1.A	C1.A	4.3518	13.5088	8.93031	-1.61963	0.757364	-2.13852	0.0324749	0.248774	gene_10808	hypothetical protein	mRNA_10808	XM_018526132.1	92.627	1709	123	2	1	1709	45	1750	0	2455	NGP1NT-domain-containing protein
mRNA_10929	A1.A	C1.A	1.85316	8.18489	5.01903	-2.26961	1.06793	-2.12524	0.0335667	0.256248	gene_10929	Pescadillo homolog	mRNA_10929	XM_018529518.1	93.195	2028	126	3	1	2028	49	2064	0	2970	hypothetical protein
mRNA_2221	A1.A	C1.A	8.26046	0.754978	4.50772	2.94897	1.3883	2.12416	0.033657	0.256248	gene_2221	Alcohol dehydrogenase (EC 1.1.1.1)	mRNA_2221	XM_018534520.1	92.823	1059	76	0	1	1059	1	1059	0	1535	GroES-like protein
mRNA_10530	A1.A	C1.A	12.0769	3.52173	7.79931	1.72375	0.813806	2.11814	0.0341636	0.259309	gene_10530	Nucleoside diphosphate kinase (EC 2.7.4.6)	mRNA_10530	XM_018524626.1	96.078	459	18	0	1	459	69	527	0	749	nucleoside diphosphate kinase-like protein
mRNA_11305	A1.A	C1.A	0.696878	5.31755	3.00721	-3.18591	1.50598	-2.11551	0.0343866	0.260206	gene_11305	hypothetical protein	mRNA_11305	XM_018535412.1	94.803	558	29	0	1	558	113	670	0	870	60S ribosome subunit biogenesis protein NIP7
mRNA_9843	A1.A	C1.A	13.1821	4.12414	8.6531	1.65757	0.786424	2.10773	0.0350543	0.263274	gene_9843	Peptidyl-prolyl cis-trans isomerase (EC 5.2.1.8)	mRNA_9843	XM_018526220.1	96.376	607	22	0	1	607	72	678	0	1000	peptidyl-prolyl cis-trans isomerase B precursor
mRNA_11338	A1.A	C1.A	0.786811	6.67829	3.73255	-2.61989	1.24332	-2.10718	0.0351023	0.263274	gene_11338	WD repeat protein	mRNA_11338	XM_018526548.1	92.395	2656	202	0	87	2742	15	2670	0	3786	WD40 repeat-like protein
mRNA_4363	A1.A	C1.A	3.00351	10.6271	6.81528	-1.78026	0.845195	-2.10633	0.0351754	0.263274	gene_4363	Multisite-specific tRNA:(cytosine-C(5))-methyltransferase (EC 2.1.1.202)	mRNA_4363	XM_018536539.1	92.441	2249	167	1	1	2246	222	2470	0	3208	cytosine-5--methyltransferase NCL1
mRNA_9885	A1.A	C1.A	7.04727	0.503319	3.77529	3.15811	1.49968	2.10586	0.0352164	0.263274	gene_9885	hypothetical protein	mRNA_9885	XM_018534302.1	92.99	1669	115	2	1	1668	10	1677	0	2433	hypothetical protein
mRNA_1	A1.A	C1.A	4.99207	0.251659	2.62186	3.39196	1.61171	2.10457	0.0353288	0.263321	gene_1	hypothetical protein	mRNA_1	XM_018528135.1	89.955	1553	152	4	31	1581	112	1662	0	2001	alpha/beta-hydrolase
mRNA_3170	A1.A	C1.A	6.91117	1.98746	4.44931	2.8092	1.33733	2.1006	0.035676	0.265061	gene_3170	Mannose-1-phosphate guanylyltransferase (EC 2.7.7.13)	mRNA_3170	XM_018528428.1	94.064	1095	65	0	1	1095	1066	2160	0	1663	nucleotide-diphospho-sugar transferase
mRNA_1869	A1.A	C1.A	2.09656	8.45131	5.27393	-2.10014	1.00044	-2.09922	0.0357974	0.265061	gene_1869	hypothetical protein	mRNA_1869	XM_018523782.1	92.421	2520	185	2	1	2520	1	2514	0	3591	multiple RNA-binding domain-containing protein 1
mRNA_950	A1.A	C1.A	4.88026	0.251659	2.56596	3.46289	1.65037	2.09826	0.0358826	0.265061	gene_950	Eukaryotic translation initiation factor 3 30 kDa subunit	mRNA_950	XM_018524955.1	94.485	816	44	1	1	815	94	909	0	1256	translation initiation factor eIF3 subunit
mRNA_4690	A1.A	C1.A	0.684734	5.31906	3.00189	-2.93117	1.40085	-2.09242	0.0364007	0.267576	gene_4690	hypothetical protein	mRNA_4690	XM_018535457.1	93.152	3855	264	0	1	3855	34	3888	0	5657	NUC173-domain-containing protein
mRNA_989	A1.A	C1.A	0.693767	5.38243	3.0381	-3.02233	1.44471	-2.092	0.0364387	0.267576	gene_989	hypothetical protein	mRNA_989	XM_018529739.1	93.02	831	58	0	99	929	2631	3461	0	1214	hypothetical protein
mRNA_10620	A1.A	C1.A	2.06324	10.0117	6.03748	-2.05479	0.985598	-2.08482	0.0370856	0.271524	gene_10620	hypothetical protein	mRNA_10620	XM_018532989.1	91.637	2535	212	0	1	2535	385	2919	0	3507	hypothetical protein
mRNA_12075	A1.A	C1.A	0.786811	6.46686	3.62684	-2.88521	1.38765	-2.07921	0.0375984	0.274468	gene_12075	Hexokinase (EC 2.7.1.1)	mRNA_12075	XM_018532625.1	91.906	1668	133	2	1	1667	123	1789	0	2331	hexokinase-1
mRNA_733	A1.A	C1.A	3.0278	9.93661	6.48221	-2.01407	0.969596	-2.07723	0.0377805	0.274989	gene_733	hypothetical protein	mRNA_733	XM_018536252.1	93.7	1127	71	0	1	1127	287	1413	0	1688	hypothetical protein
mRNA_12062	A1.A	C1.A	4.87192	0.251659	2.56179	3.35777	1.61825	2.07494	0.0379924	0.275723	gene_12062	6-phosphofructokinase, fungal/animal type (EC 2.7.1.11)	mRNA_12062	XM_018526484.1	93.803	2356	146	0	1	2356	1	2356	0	3542	6-phosphofructokinase
mRNA_7828	A1.A	C1.A	18.2867	5.62269	11.9547	1.49353	0.721376	2.07039	0.038416	0.277984	gene_7828	hypothetical protein	mRNA_7828	XM_018536152.1	93.144	1765	118	2	1	1762	124	1888	0	2586	transcription factor PacC
mRNA_6043	A1.A	C1.A	11.9063	2.79106	7.3487	1.83268	0.886607	2.06708	0.0387268	0.279105	gene_6043	Malate dehydrogenase (EC 1.1.1.37)	mRNA_6043	XM_018534623.1	96.765	1020	33	0	1	1020	1	1020	0	1701	malate dehydrogenase
mRNA_10346	A1.A	C1.A	1.15939	5.96053	3.55996	-2.46968	1.1961	-2.06477	0.0389451	0.279105	gene_10346	hypothetical protein	mRNA_10346	XM_018532264.1	90.564	1134	107	0	1	1134	311	1444	0	1502	alpha/beta-hydrolase
mRNA_9384	A1.A	C1.A	6.53618	1.33308	3.93463	2.81733	1.36472	2.06441	0.0389793	0.279105	gene_9384	hypothetical protein	mRNA_9384	XM_018526195.1	90.816	1078	91	4	1	1077	60	1130	0	1435	hypothetical protein
mRNA_11454	A1.A	C1.A	7.52615	19.5798	13.553	-1.30695	0.633353	-2.06354	0.0390613	0.279105	gene_11454	Probable low-affinity inorganic phosphate transporter	mRNA_11454	XM_018523637.1	92.686	1791	131	0	1	1791	1	1791	0	2582	phosphate permease
mRNA_9636	A1.A	C1.A	1.74516	7.52096	4.63306	-2.17759	1.05592	-2.06227	0.0391818	0.279105	gene_9636	hypothetical protein	mRNA_9636	XM_018527710.1	93.388	1104	73	0	1	1104	310	1413	0	1635	hypothetical protein
mRNA_616	A1.A	C1.A	11.981	2.60428	7.29265	1.86248	0.903716	2.06091	0.0393116	0.279105	gene_616	hypothetical protein	mRNA_616	XM_018523179.1	87.179	1638	204	6	292	1926	1	1635	0	1857	hypothetical protein
mRNA_3322	A1.A	C1.A	1.59169	8.18825	4.88997	-2.10647	1.02286	-2.05939	0.0394572	0.279105	gene_3322	hypothetical protein	.	.	.	.	.	.	.	.	.
mRNA_396	A1.A	C1.A	3.99829	11.973	7.98566	-1.83933	0.893205	-2.05925	0.0394705	0.279105	gene_396	High-affnity carbon uptake protein Hat/HatR	mRNA_396	XM_018529589.1	91.556	3162	267	0	1	3162	73	3234	0	4361	Utp21-domain-containing protein
mRNA_867	A1.A	C1.A	0.342367	4.90527	2.62382	-3.33235	1.62354	-2.05253	0.0401185	0.282648	gene_867	hypothetical protein	mRNA_867	XM_018534413.1	92.788	1539	109	2	1	1538	1	1538	0	2226	DNA polymerase subunit delta-2
mRNA_3772	A1.A	C1.A	4.83549	0.339347	2.58742	3.33578	1.62586	2.05169	0.0401993	0.282648	gene_3772	Phenazine biosynthesis protein PhzF like	mRNA_3772	XM_018527305.1	91.667	960	80	0	1	960	1	960	0	1330	Diaminopimelate epimerase-like protein
mRNA_934	A1.A	C1.A	4.9195	13.6713	9.29539	-1.42812	0.6967	-2.04983	0.040381	0.283124	gene_934	hypothetical protein	mRNA_934	XM_018526615.1	93.968	1575	95	0	1	1575	1	1575	0	2383	cytochrome P450 14a-demethylase
mRNA_1423	A1.A	C1.A	4.59831	0.251659	2.42499	3.32274	1.62915	2.03956	0.0413947	0.289413	gene_1423	Succinate dehydrogenase hydrophobic membrane anchor protein	mRNA_1423	XM_018536566.1	90.909	583	51	2	1	582	26	607	0	782	mitochondrial succinate dehydrogenase cytochrome b560 subunit D
mRNA_11151	A1.A	C1.A	8.57543	1.52136	5.04839	2.1928	1.0777	2.0347	0.0418811	0.291809	gene_11151	Succinate-semialdehyde dehydrogenase [NAD(P)%2B] (EC 1.2.1.16)	mRNA_11151	XM_018527903.1	93.043	1495	103	1	3	1497	4	1497	0	2183	succinic semialdehyde dehydrogenase
mRNA_7665	A1.A	C1.A	0.585767	4.50255	2.54416	-3.22219	1.58432	-2.03379	0.0419725	0.291809	gene_7665	hypothetical protein	mRNA_7665	XM_018530759.1	91.376	603	52	0	1	603	296	898	0	826	hypothetical protein
mRNA_3168	A1.A	C1.A	0.222222	4.08842	2.15532	-3.46917	1.71022	-2.02849	0.0425103	0.294722	gene_3168	hypothetical protein	mRNA_3168	XM_018533469.1	94.409	465	26	0	1	465	370	834	0	715	hypothetical protein
mRNA_8598	A1.A	C1.A	32.7975	18.7504	25.774	0.950048	0.469453	2.02374	0.0429972	0.297161	gene_8598	LSU ribosomal protein L13Ae (L13p)	mRNA_8598	XM_018524500.1	98.358	609	10	0	1	609	31	639	0	1070	ribosomal protein L13
mRNA_1722	A1.A	C1.A	1.83198	8.60388	5.21793	-2.07117	1.02395	-2.02272	0.0431016	0.297161	gene_1722	hypothetical protein	mRNA_1722	XM_018535025.1	90.11	1183	112	3	1	1179	1	1182	0	1531	hypothetical protein
mRNA_4571	A1.A	C1.A	10.6893	23.3665	17.0279	-1.05577	0.523507	-2.01673	0.0437241	0.300618	gene_4571	hypothetical protein	mRNA_4571	XM_018523351.1	89.321	1002	80	3	1	999	1	978	0	1232	hypothetical protein
mRNA_10656	A1.A	C1.A	7.76151	1.18201	4.47176	2.38193	1.18228	2.01469	0.043937	0.301248	gene_10656	hypothetical protein	mRNA_10656	XM_018532999.1	88.495	1043	120	0	38	1080	206	1248	0	1262	protein serine/threonine phosphatase 2C
mRNA_9275	A1.A	C1.A	10.756	21.3934	16.0747	-1.09234	0.542961	-2.01183	0.0442382	0.302477	gene_9275	Tubulin beta chain	mRNA_9275	XM_018533191.1	95.089	1344	39	13	1	1317	100	1443	0	2091	tubulin-domain-containing protein
mRNA_12116	A1.A	C1.A	4.4872	0.251659	2.36943	3.28434	1.63853	2.00444	0.0450229	0.306997	gene_12116	hypothetical protein	mRNA_12116	XM_018532614.1	90.307	1826	177	0	1	1826	619	2444	0	2392	hypothetical protein
mRNA_4742	A1.A	C1.A	12.2484	3.119	7.68371	1.67665	0.837269	2.00252	0.0452287	0.307555	gene_4742	hypothetical protein	mRNA_4742	XM_018527062.1	88.911	1010	105	6	1	1005	1	1008	0	1238	YeeE/YedE family integral membrane protein
mRNA_8431	A1.A	C1.A	1.62501	8.07474	4.84988	-2.25037	1.12487	-2.00055	0.0454408	0.308153	gene_8431	hypothetical protein	mRNA_8431	XM_018532661.1	89.258	1806	191	2	1	1806	379	2181	0	2257	MFS general substrate transporter
mRNA_11116	A1.A	C1.A	5.63164	0.503319	3.06748	2.91409	1.46085	1.99479	0.0460659	0.311541	gene_11116	Aspartate aminotransferase (EC 2.6.1.1)	mRNA_11116	XM_018531510.1	91.196	1204	104	2	1	1203	117	1319	0	1635	PLP-dependent transferase
mRNA_6707	A1.A	C1.A	5.55666	0.591006	3.07383	2.79777	1.40439	1.99215	0.0463542	0.3126	gene_6707	hypothetical protein	mRNA_6707	XM_018527636.1	95.294	510	24	0	1	510	406	915	0	809	E3 ubiquitin ligase SCF complex%2C Skp subunit
mRNA_10099	A1.A	C1.A	5.11462	14.6536	9.88411	-1.40788	0.707099	-1.99106	0.0464743	0.3126	gene_10099	hypothetical protein	mRNA_10099	XM_018534998.1	94.737	1311	69	0	1	1311	1	1311	0	2039	kinase-like protein
mRNA_9132	A1.A	C1.A	9.27442	1.93699	5.6057	1.97876	0.995572	1.98756	0.0468599	0.313535	gene_9132	Threonine synthase (EC 4.2.3.1)	mRNA_9132	XM_018536210.1	94.823	1642	83	2	1	1641	122	1762	0	2560	threonine synthase-like protein
mRNA_352	A1.A	C1.A	2.2705	8.82787	5.54919	-1.86175	0.936723	-1.98751	0.0468661	0.313535	gene_352	hypothetical protein	mRNA_352	XM_018524237.1	89.187	1304	137	3	382	1683	593	1894	0	1624	acetylcholinesterase precursor
mRNA_7350	A1.A	C1.A	4.54692	0.339347	2.44314	3.28653	1.65869	1.9814	0.047546	0.316853	gene_7350	Malonyl CoA-acyl carrier protein transacylase (EC 2.3.1.39)	mRNA_7350	XM_018535747.1	90.772	1062	98	0	754	1815	885	1946	0	1419	NAD(P)-binding protein
mRNA_4816	A1.A	C1.A	8.57162	1.59764	5.08463	2.11325	1.06694	1.98067	0.0476285	0.316853	gene_4816	Enolase (EC 4.2.1.11)	mRNA_4816	XM_018531154.1	92.611	1394	94	2	1	1386	69	1461	0	1995	alpha-ketoacid dehydrogenase kinase
mRNA_8335	A1.A	C1.A	12.4828	4.91818	8.70048	1.57234	0.79426	1.97963	0.047745	0.316853	gene_8335	Aspartyl-tRNA synthetase (EC 6.1.1.12) @ Aspartyl-tRNA(Asn) synthetase (EC 6.1.1.23)	mRNA_8335	XM_018527856.1	91.91	1644	133	0	1	1644	1	1644	0	2300	aspartyl-tRNA synthetase
mRNA_172	A1.A	C1.A	16.0742	5.80947	10.9418	1.38338	0.699636	1.97728	0.0480099	0.317665	gene_172	hypothetical protein	mRNA_172	XM_018536083.1	94.34	1113	63	0	1	1113	74	1186	0	1707	NADH-ubiquinone oxidoreductase-like protein 40 kDa subunit
mRNA_11060	A1.A	C1.A	13.3751	3.28297	8.32903	1.72035	0.8705	1.97628	0.0481232	0.317665	gene_11060	hypothetical protein	mRNA_11060	XM_018527915.1	92.012	1377	110	0	1	1377	1	1377	0	1934	hypothetical protein
mRNA_2287	A1.A	C1.A	4.02158	11.661	7.84129	-1.60022	0.810981	-1.97319	0.0484738	0.318938	gene_2287	Carbamoyl-phosphate synthase large chain (EC 6.3.5.5)	mRNA_2287	XM_018536293.1	93.461	2462	161	0	1	2462	3058	5519	0	3655	carbamoyl-phosphate synth
mRNA_3844	A1.A	C1.A	2.41182	8.24978	5.3308	-1.87122	0.94874	-1.97232	0.0485732	0.318938	gene_3844	hypothetical protein	mRNA_3844	XM_018529923.1	92.525	1311	97	1	1	1310	29	1339	0	1877	WD40 repeat-like protein
mRNA_11751	A1.A	C1.A	9.16953	1.93699	5.55326	1.94499	0.989774	1.96508	0.049405	0.322911	gene_11751	O-acetylhomoserine sulfhydrylase (EC 2.5.1.49) @ O-succinylhomoserine sulfhydrylase (EC 2.5.1.48)	mRNA_11751	XM_018530875.1	91.919	1819	135	3	522	2331	275	2090	0	2534	sexual development activator VeA
mRNA_3006	A1.A	C1.A	7.31085	1.09432	4.20259	2.34792	1.195	1.96479	0.0494384	0.322911	gene_3006	Glycerol kinase (EC 2.7.1.30)	mRNA_3006	XM_018533116.1	90.459	1656	158	0	1	1656	190	1845	0	2183	glycerol kinase
mRNA_10470	A1.A	C1.A	4.7851	0.251659	2.51838	3.29743	1.68245	1.95989	0.0500081	0.325775	gene_10470	hypothetical protein	mRNA_10470	XM_018524613.1	93.779	1704	106	0	1	1704	136	1839	0	2560	F-box domain-containing protein
mRNA_10169	A1.A	C1.A	5.44485	0.503319	2.97408	2.93842	1.50429	1.95336	0.0507774	0.32992	gene_10169	hypothetical protein	mRNA_10169	XM_018530360.1	83.88	732	112	2	45	776	269	994	0	693	NAD(P)-binding protein
mRNA_10567	A1.A	C1.A	0.342367	4.36289	2.35263	-3.33313	1.70952	-1.94975	0.0512057	0.331834	gene_10567	hypothetical protein	mRNA_10567	XM_018533553.1	89.624	2130	221	0	1215	3344	1026	3155	0	2710	pectin lyase-like protein
mRNA_7716	A1.A	C1.A	11.5699	4.23949	7.9047	1.74145	0.895048	1.94565	0.051697	0.334146	gene_7716	Flavohemoprotein (Hemoglobin-like protein) (Flavohemoglobin) (Nitric oxide dioxygenase) (EC 1.14.12.17)	mRNA_7716	XM_018534164.1	92.147	1910	146	4	1	1908	1	1908	0	2693	nucleotide-diphospho-sugar transferase
mRNA_5135	A1.A	C1.A	4.39968	0.251659	2.32567	3.32655	1.71113	1.94407	0.0518866	0.334328	gene_5135	hypothetical protein	mRNA_5135	XM_018527361.1	82.41	830	146	0	1	830	243	1072	0	725	GroES-like protein
mRNA_11450	A1.A	C1.A	0.333333	5.01727	2.6753	-3.27246	1.68541	-1.94164	0.0521803	0.334328	gene_11450	hypothetical protein	mRNA_11450	XM_018535733.1	91.728	1632	135	0	1	1632	185	1816	0	2266	hypothetical protein
mRNA_9217	A1.A	C1.A	2.41775	8.86694	5.64234	-1.79287	0.923781	-1.9408	0.0522829	0.334328	gene_9217	hypothetical protein	mRNA_9217	XM_018534268.1	93.077	5171	358	0	1	5171	1	5171	0	7566	kinesin-domain-containing protein
mRNA_2941	A1.A	C1.A	0.693767	5.15508	2.92443	-2.99554	1.54685	-1.93655	0.0528007	0.334328	gene_2941	hypothetical protein	mRNA_2941	XM_018534444.1	92.632	1425	105	0	22	1446	73	1497	0	2050	hypothetical protein
mRNA_9355	A1.A	C1.A	1.36947	8.16243	4.76595	-2.24058	1.15748	-1.93574	0.0528991	0.334328	gene_9355	hypothetical protein	mRNA_9355	XM_018529036.1	89.812	1698	152	14	241	1938	286	1962	0	2158	hypothetical protein
mRNA_11119	A1.A	C1.A	5.50527	0.678694	3.09198	2.76488	1.42865	1.93531	0.0529526	0.334328	gene_11119	hypothetical protein	mRNA_11119	XM_018523257.1	90.447	1476	138	1	1	1473	403	1878	0	1941	hypothetical protein
mRNA_11111	A1.A	C1.A	6.30734	0.930353	3.61884	2.49013	1.28687	1.93502	0.0529874	0.334328	gene_11111	hypothetical protein	mRNA_11111	XM_018533871.1	94.321	1620	92	0	1	1620	466	2085	0	2483	calcium-binding mitochondrial carrier protein-like protein Aralar1
mRNA_7218	A1.A	C1.A	21.112	8.98044	15.0462	1.10889	0.573883	1.93226	0.0533274	0.334328	gene_7218	hypothetical protein	mRNA_7218	XM_018526830.1	93.878	1225	71	2	22	1245	732	1953	0	1844	hypothetical protein
mRNA_7248	A1.A	C1.A	13.0928	5.16984	9.13134	1.50672	0.779849	1.93206	0.0533519	0.334328	gene_7248	Arginyl-tRNA synthetase (EC 6.1.1.19)	mRNA_7248	XM_018525694.1	93.141	1939	131	2	1	1938	418	2355	0	2843	arginyl-tRNA synthetase
mRNA_1908	A1.A	C1.A	4.4063	0.99373	2.70002	3.15155	1.63225	1.9308	0.0535083	0.334328	gene_1908	Alcohol dehydrogenase (EC 1.1.1.1)	mRNA_1908	XM_018531593.1	90.842	1092	100	0	1	1092	297	1388	0	1463	cinnamyl alcohol dehydrogenase
mRNA_8827	A1.A	C1.A	9.06153	1.94839	5.50496	2.02058	1.04719	1.92953	0.0536645	0.334328	gene_8827	hypothetical protein	mRNA_8827	XM_018528185.1	94.63	540	28	1	1	540	1	539	0	835	hypothetical protein
mRNA_957	A1.A	C1.A	7.18759	1.18201	4.1848	2.28667	1.18575	1.92846	0.0537983	0.334328	gene_957	Glutamate N-acetyltransferase (EC 2.3.1.35) @ N-acetylglutamate synthase (EC 2.3.1.1)	mRNA_957	XM_018533452.1	93.118	1395	96	0	1	1395	87	1481	0	2045	Arginine biosynthesis bifunctional protein ArgJ beta chain
mRNA_7822	A1.A	C1.A	0.696878	4.75421	2.72554	-2.8329	1.47056	-1.9264	0.054054	0.334328	gene_7822	hypothetical protein	mRNA_7822	XM_018533078.1	89.521	4304	433	12	1	4301	353	4641	0	5433	ABC transporter
mRNA_4806	A1.A	C1.A	75.8414	102.575	89.2081	-0.497657	0.258491	-1.92524	0.0541993	0.334328	gene_4806	cell wall surface anchor family protein	.	.	.	.	.	.	.	.	.
mRNA_2936	A1.A	C1.A	12.005	24.0493	18.0272	-1.12856	0.586212	-1.92518	0.0542071	0.334328	gene_2936	hypothetical protein	mRNA_2936	XM_018532874.1	88.204	1704	196	3	1	1703	140	1839	0	2028	MFS general substrate transporter
mRNA_1115	A1.A	C1.A	5.62852	13.9977	9.81312	-1.28688	0.668695	-1.92446	0.0542964	0.334328	gene_1115	FOG: WD40 repeat	mRNA_1115	XM_018533489.1	93.698	1809	111	2	1	1806	224	2032	0	2706	WD40 repeat-like protein
mRNA_6362	A1.A	C1.A	18.3398	7.07917	12.7095	1.23019	0.63977	1.92286	0.0544975	0.334328	gene_6362	hypothetical protein	mRNA_6362	XM_018533907.1	98.165	436	8	0	51	486	615	1050	0	761	NAC-domain-containing protein
mRNA_4228	A1.A	C1.A	34.017	19.6189	26.8179	0.837445	0.435546	1.92275	0.0545119	0.334328	gene_4228	Glutamine synthetase type II, eukaryotic (EC 6.3.1.2)	mRNA_4228	XM_018525314.1	88.802	1152	129	0	1	1152	131	1282	0	1413	glutamine synthetase
mRNA_4301	A1.A	C1.A	6.25906	0.842666	3.55086	2.56851	1.33603	1.92249	0.0545444	0.334328	gene_4301	hypothetical protein	mRNA_4301	XM_018535053.1	87.332	1855	184	18	882	2724	36	1851	0	2076	hypothetical protein
mRNA_7515	A1.A	C1.A	9.49423	2.11237	5.8033	1.89644	0.98697	1.92148	0.0546717	0.334328	gene_7515	hypothetical protein	mRNA_7515	XM_018530710.1	89.109	909	87	3	1	909	308	1204	0	1120	hypothetical protein
mRNA_3250	A1.A	C1.A	15.2008	4.71665	9.95874	1.40531	0.731449	1.92127	0.0546973	0.334328	gene_3250	2-oxoglutarate dehydrogenase E1 component (EC 1.2.4.2)	mRNA_3250	XM_018527212.1	95.022	3134	156	0	1	3134	254	3387	0	4924	2-oxoglutarate dehydrogenase%2C E1 component
mRNA_1853	A1.A	C1.A	64.4039	38.8005	51.6022	0.640031	0.33314	1.92121	0.0547057	0.334328	gene_1853	ATP synthase alpha chain (EC 3.6.3.14)	mRNA_1853	XM_018525866.1	95.003	1581	55	1	111	1667	168	1748	0	2460	ATP synthase-like protein subunit alpha
mRNA_8449	A1.A	C1.A	1.12918	6.84226	3.98572	-2.21378	1.15341	-1.91933	0.0549428	0.334328	gene_8449	hypothetical protein	mRNA_8449	XM_018532666.1	91.538	2470	204	5	1	2469	248	2713	0	3398	hypothetical protein
mRNA_2946	A1.A	C1.A	8.45006	1.2697	4.85988	2.42152	1.26231	1.91833	0.0550696	0.334328	gene_2946	Alcohol dehydrogenase (EC 1.1.1.1)	mRNA_2946	XM_018532900.1	92.301	1104	85	0	1	1104	113	1216	0	1568	alcohol dehydrogenase
mRNA_5103	A1.A	C1.A	0.342367	3.69861	2.02049	-3.31255	1.72817	-1.9168	0.0552635	0.334328	gene_5103	hypothetical protein	.	.	.	.	.	.	.	.	.
mRNA_7958	A1.A	C1.A	9.68032	2.27634	5.97833	1.79131	0.93474	1.91637	0.0553181	0.334328	gene_7958	hypothetical protein	mRNA_7958	XM_018528095.1	89.498	876	83	2	133	999	1	876	0	1099	hypothetical protein
mRNA_3045	A1.A	C1.A	1.06042	5.03018	3.0453	-2.68984	1.40387	-1.91602	0.0553622	0.334328	gene_3045	hypothetical protein	mRNA_3045	XM_018534441.1	93.611	1080	66	1	1	1077	1	1080	0	1609	cyclin
mRNA_8947	A1.A	C1.A	3.33996	9.57145	6.4557	-1.61946	0.845908	-1.91447	0.0555604	0.334711	gene_8947	hypothetical protein	mRNA_8947	XM_018529645.1	91.588	5409	449	2	1	5409	54	5456	0	7463	nucleic acid-binding protein
mRNA_2732	A1.A	C1.A	14.714	4.944	9.82902	1.42526	0.746599	1.909	0.0562615	0.338114	gene_2732	acyl-CoA dehydrogenase, putative phosphotransferase	mRNA_2732	XM_018529708.1	90.364	1100	104	2	1	1099	1	1099	0	1443	APH-domain-containing protein
mRNA_774	A1.A	C1.A	4.40038	0.99373	2.69705	3.13994	1.64731	1.9061	0.0566373	0.33955	gene_774	Thioredoxin	mRNA_774	XM_018529724.1	93.227	1004	68	0	1	1004	101	1104	0	1478	DUF1000-domain-containing protein
mRNA_912	A1.A	C1.A	0.91599	5.83713	3.37656	-2.49032	1.31597	-1.89239	0.0584397	0.349421	gene_912	hypothetical protein	mRNA_912	XM_018533436.1	92.315	1119	80	3	1	1119	344	1456	0	1585	Brix-domain-containing protein
mRNA_3501	A1.A	C1.A	11.9001	3.59801	7.74907	1.59983	0.845859	1.89137	0.0585752	0.349421	gene_3501	V-type ATP synthase subunit B (EC 3.6.3.14)	mRNA_3501	XM_018525971.1	94.987	1536	77	0	1	1536	394	1929	0	2410	V-type ATPase
mRNA_3927	A1.A	C1.A	10.6358	2.61568	6.62577	1.72037	0.910062	1.89039	0.0587062	0.349421	gene_3927	hypothetical protein	mRNA_3927	XM_018534945.1	93.622	784	50	0	42	825	96	879	0	1171	hypothetical protein
mRNA_955	A1.A	C1.A	1.73301	6.81761	4.27531	-2.15324	1.14072	-1.88761	0.0590777	0.34989	gene_955	hypothetical protein	mRNA_955	XM_018534400.1	91.506	1554	132	0	109	1662	1	1554	0	2139	DEAD-domain-containing protein
mRNA_7426	A1.A	C1.A	18.2488	7.88612	13.0675	1.15064	0.610023	1.88622	0.0592653	0.34989	gene_7426	hypothetical protein	mRNA_7426	XM_018523673.1	89.141	1980	180	12	1	1952	4	1976	0	2433	hypothetical protein
mRNA_3782	A1.A	C1.A	1.64308	6.76748	4.20528	-2.27725	1.20791	-1.88529	0.0593913	0.34989	gene_3782	hypothetical protein	mRNA_3782	XM_018531383.1	94.226	1680	97	0	1	1680	229	1908	0	2566	amino acid permease 2
mRNA_7668	A1.A	C1.A	4.81531	0.339347	2.57733	3.2063	1.70102	1.88493	0.0594389	0.34989	gene_7668	hypothetical protein	mRNA_7668	XM_018533592.1	93.01	4020	273	3	203	4221	11	4023	0	5860	kinase-like protein
mRNA_11682	A1.A	C1.A	2.41775	8.14918	5.28346	-1.77655	0.942688	-1.88456	0.0594898	0.34989	gene_11682	Ribose-phosphate pyrophosphokinase (EC 2.7.6.1)	mRNA_11682	XM_018534622.1	92.298	1623	125	0	97	1719	1	1623	0	2305	phosphoribosyl pyrophosphokinase
mRNA_9224	A1.A	C1.A	0.453478	3.94876	2.20112	-2.87564	1.52706	-1.88312	0.0596845	0.350206	gene_9224	RNA lariat debranching enzyme	mRNA_9224	XM_018528302.1	90.813	1415	130	0	1	1415	1	1415	0	1893	lariat debranching enzyme
mRNA_10298	A1.A	C1.A	41.9151	24.0824	32.9987	0.776436	0.412615	1.88175	0.0598704	0.350246	gene_10298	Lead, cadmium, zinc and mercury transporting ATPase (EC 3.6.3.3) (EC 3.6.3.5)	mRNA_10298	XM_018534612.1	97.023	1142	34	0	1	1142	1	1142	0	1921	plasma-membrane proton-e
mRNA_10766	A1.A	C1.A	1.96738	7.20592	4.58665	-1.91396	1.01753	-1.88099	0.0599736	0.350246	gene_10766	hypothetical protein	mRNA_10766	XM_018527150.1	93.299	1179	79	0	1	1179	205	1383	0	1740	WD40 repeat-like protein
mRNA_5535	A1.A	C1.A	22.8204	10.3477	16.5841	1.14517	0.610734	1.87506	0.060784	0.354145	gene_5535	Sulfite reductase [NADPH] flavoprotein alpha-component (EC 1.8.1.2)	mRNA_5535	XM_018532423.1	92.835	3238	230	2	1	3237	311	3547	0	4693	hypothetical protein
mRNA_7	A1.A	C1.A	0.333333	3.96167	2.1475	-3.17551	1.69516	-1.87328	0.0610293	0.354219	gene_7	hypothetical protein	mRNA_7	XM_018523395.1	91.422	1224	105	0	1	1224	1	1224	0	1679	hypothetical protein
mRNA_1736	A1.A	C1.A	5.59309	0.503319	3.0482	2.84717	1.52057	1.87244	0.0611463	0.354219	gene_1736	hypothetical protein	mRNA_1736	XM_018535856.1	88.738	1101	88	4	1	1101	198	1262	0	1314	hypothetical protein
mRNA_3921	A1.A	C1.A	1.11111	8.47747	4.79429	-2.41857	1.29206	-1.87187	0.0612247	0.354219	gene_3921	hypothetical protein	mRNA_3921	XM_018531424.1	94.989	459	23	0	1	459	333	791	0	721	actin depolymerizing protein
mRNA_9207	A1.A	C1.A	0.795845	4.96831	2.88208	-2.60225	1.39101	-1.87076	0.0613783	0.354282	gene_9207	hypothetical protein	mRNA_9207	XM_018535603.1	91.271	1707	149	0	1	1707	765	2471	0	2327	hypothetical protein
mRNA_9836	A1.A	C1.A	23.0134	10.9159	16.9647	1.00378	0.537391	1.86787	0.0617797	0.354527	gene_9836	hypothetical protein	.	.	.	.	.	.	.	.	.
mRNA_792	A1.A	C1.A	1.8653	6.57735	4.22133	-2.12937	1.14042	-1.86719	0.0618749	0.354527	gene_792	hypothetical protein	mRNA_792	XM_018533403.1	88.06	670	65	2	39	696	388	1054	0	780	hypothetical protein
mRNA_9368	A1.A	C1.A	9.03483	2.02468	5.52975	1.84266	0.987172	1.8666	0.0619569	0.354527	gene_9368	Oxidoreductase, short-chain dehydrogenase/reductase family	mRNA_9368	XM_018526200.1	86.645	921	121	2	20	939	157	1076	0	1018	3-oxoacyl-reductase-like protein
mRNA_3155	A1.A	C1.A	8.05319	1.35739	4.70529	2.32379	1.2451	1.86635	0.0619922	0.354527	gene_3155	NADH-ubiquinone oxidoreductase chain F (EC 1.6.5.3)	mRNA_3155	XM_018525051.1	95.669	1524	66	0	1	1524	148	1671	0	2449	NADH-ubiquinone oxidoreductase
mRNA_5536	A1.A	C1.A	4.11773	0.99373	2.55573	3.10298	1.66639	1.8621	0.0625894	0.357119	gene_5536	3-ketoacyl-CoA thiolase (EC 2.3.1.16)	mRNA_5536	XM_018532428.1	88.913	1380	153	0	1	1380	404	1783	0	1701	thiolase-like protein
mRNA_3283	A1.A	C1.A	4.14172	0.339347	2.24054	3.10768	1.67002	1.86087	0.0627628	0.357287	gene_3283	SSU ribosomal protein S19e	mRNA_3283	XM_018525526.1	94.956	456	11	4	1	456	45	488	0	704	40S ribosomal protein-like protein S19
mRNA_2813	A1.A	C1.A	1.82606	7.15696	4.49151	-2.03714	1.09584	-1.85898	0.0630294	0.357984	gene_2813	hypothetical protein	mRNA_2813	XM_018529468.1	92.861	1947	136	1	1	1947	1	1944	0	2822	hypothetical protein
mRNA_10052	A1.A	C1.A	7.44555	2.57847	5.01201	2.05094	1.10473	1.85651	0.063381	0.358216	gene_10052	hypothetical protein	mRNA_10052	XM_018536238.1	89.542	612	64	0	1	612	332	943	0	776	hypothetical protein
mRNA_4914	A1.A	C1.A	5.36776	0.503319	2.93554	2.78212	1.49892	1.85608	0.0634424	0.358216	gene_4914	hypothetical protein	mRNA_4914	XM_018527951.1	93.207	1899	120	5	1	1899	1	1890	0	2784	hypothetical protein
mRNA_11389	A1.A	C1.A	6.52956	16.0209	11.2752	-1.23769	0.667357	-1.85461	0.0636516	0.358216	gene_11389	hypothetical protein	mRNA_11389	XM_018530496.1	92.666	709	50	2	1	708	282	989	0	1020	peroxin-11
mRNA_5207	A1.A	C1.A	11.257	2.94363	7.10034	1.63194	0.880121	1.85422	0.0637073	0.358216	gene_5207	Maltodextrin glucosidase (EC 3.2.1.20)	mRNA_5207	XM_018525178.1	91.508	2520	214	0	1	2520	337	2856	0	3469	hypothetical protein
mRNA_2181	A1.A	C1.A	4.56288	0.339347	2.45111	3.14163	1.69485	1.85363	0.0637918	0.358216	gene_2181	hypothetical protein	mRNA_2181	XM_018525092.1	92.593	1323	98	0	1	1323	333	1655	0	1901	sulfite reductase hemo protein beta-component
mRNA_4554	A1.A	C1.A	4.74556	12.7914	8.76847	-1.40369	0.758734	-1.85004	0.0643081	0.3603	gene_4554	hypothetical protein	mRNA_4554	XM_018527556.1	92.201	2154	168	0	1	2154	39	2192	0	3048	pumilio domain-containing protein
mRNA_6203	A1.A	C1.A	7.74315	16.9804	12.3618	-1.13862	0.615875	-1.84879	0.0644883	0.360496	gene_6203	Nucleolar RNA processing protein Nop58	mRNA_6203	XM_018524226.1	93.569	1726	109	2	1	1725	102	1826	0	2571	nucleolar protein 5A
mRNA_3518	A1.A	C1.A	10.5428	3.27007	6.90644	1.60498	0.868661	1.84765	0.0646533	0.360606	gene_3518	hypothetical protein	mRNA_3518	XM_018531738.1	94.575	2304	125	0	1	2304	123	2426	0	3563	hypothetical protein
mRNA_11755	A1.A	C1.A	11.2901	2.94363	7.11685	1.63431	0.885463	1.84571	0.0649347	0.361363	gene_11755	Fatty acid desaturase	mRNA_11755	XM_018525574.1	92.692	1341	98	0	427	1767	431	1771	0	1934	delta 8-(E)-sphingolipid desaturase
mRNA_11153	A1.A	C1.A	49.7551	26.8097	38.2824	0.759976	0.41334	1.83862	0.0659713	0.36631	gene_11153	SSU ribosomal protein S2e (S5p)	mRNA_11153	XM_018527037.1	98.212	783	14	0	1	783	58	840	0	1369	ribosomal protein S5
mRNA_3033	A1.A	C1.A	1.74516	6.12601	3.93558	-2.07539	1.1296	-1.83728	0.0661689	0.366587	gene_3033	hypothetical protein	mRNA_3033	XM_018528975.1	86.698	1699	221	3	210	1907	264	1958	0	1881	FAD-binding domain-containing protein
mRNA_5903	A1.A	C1.A	5.34066	0.503319	2.92199	2.79555	1.52448	1.83377	0.0666878	0.367965	gene_5903	Non-imprinted in Prader-Willi/Angelman syndrome 1	mRNA_5903	XM_018535735.1	92.671	1269	93	0	1	1269	303	1571	0	1829	DUF803-domain-containing protein
mRNA_9749	A1.A	C1.A	10.1702	4.07551	7.12287	1.68008	0.916368	1.83341	0.066741	0.367965	gene_9749	hypothetical protein	mRNA_9749	XM_018527272.1	92.638	2703	199	0	1	2703	547	3249	0	3890	phospholipase D/nuclease
mRNA_10951	A1.A	C1.A	5.03372	12.4631	8.74841	-1.38038	0.753236	-1.8326	0.0668623	0.367965	gene_10951	Squalene synthase (EC 2.5.1.21)	mRNA_10951	XM_018524096.1	93.952	1455	88	0	1	1455	188	1642	0	2200	farnesyl-diphosphate farnesyltransferase
mRNA_1713	A1.A	C1.A	8.88236	1.59764	5.24	2.06827	1.1338	1.82419	0.0681238	0.374078	gene_1713	hypothetical protein	mRNA_1713	XM_018525897.1	96.267	375	14	0	346	720	755	1129	5.25e-176	616	hypothetical protein
mRNA_4815	A1.A	C1.A	6.74867	1.74871	4.24869	2.15502	1.18293	1.82177	0.0684904	0.374301	gene_4815	Cytochrome c	mRNA_4815	XM_018531156.1	95.719	327	14	0	1	327	121	447	1.11e-149	527	cytochrome c
mRNA_4537	A1.A	C1.A	7.46954	16.1344	11.802	-1.12908	0.619904	-1.82138	0.0685497	0.374301	gene_4537	hypothetical protein	mRNA_4537	XM_018524718.1	92.861	1849	127	3	1	1848	482	2326	0	2678	hypothetical protein
mRNA_8158	A1.A	C1.A	4.59209	12.4893	8.54068	-1.39675	0.767906	-1.8189	0.0689261	0.374301	gene_8158	Translation elongation factor G	mRNA_8158	XM_018535997.1	93.766	2406	150	0	1	2406	81	2486	0	3613	translation elongation factor G
mRNA_3583	A1.A	C1.A	10.3956	2.35262	6.37409	1.79513	0.987495	1.81786	0.069085	0.374301	gene_3583	hypothetical protein	mRNA_3583	XM_018531721.1	94.247	1495	83	3	90	1582	370	1863	0	2281	hypothetical protein
mRNA_9111	A1.A	C1.A	3.92261	0.251659	2.08714	3.07831	1.69345	1.81777	0.0690989	0.374301	gene_9111	Homogentisate 1,2-dioxygenase (EC 1.13.11.5)	mRNA_9111	XM_018534261.1	93.404	1425	94	0	1	1425	1	1425	0	2111	homogentisate 1%2C2-dioxygenase
mRNA_7006	A1.A	C1.A	31.7507	18.4369	25.0938	0.800595	0.440457	1.81765	0.069118	0.374301	gene_7006	6-phosphogluconate dehydrogenase, decarboxylating (EC 1.1.1.44)	mRNA_7006	XM_018531944.1	97.093	1479	43	0	1	1479	197	1675	0	2494	decarboxylating 6-phosphogluconate dehydrogenase
mRNA_103	A1.A	C1.A	13.9179	27.1479	20.5329	-0.952527	0.524499	-1.81607	0.0693597	0.374301	gene_103	hypothetical protein	mRNA_103	XM_018532523.1	84.216	925	129	14	1	921	241	1152	0	883	hypothetical protein
mRNA_12080	A1.A	C1.A	3.11151	9.87508	6.4933	-1.67623	0.923837	-1.81442	0.0696127	0.374301	gene_12080	hypothetical protein	mRNA_12080	XM_018524465.1	95.828	815	34	0	1	815	356	1170	0	1317	hydroxymethylglutaryl-CoA synthase
mRNA_10172	A1.A	C1.A	2.30071	7.31942	4.81007	-1.78421	0.984157	-1.81294	0.0698417	0.374301	gene_10172	SSU ribosomal protein S4p (S9e), mitochondrial	mRNA_10172	XM_018535713.1	92.654	1266	93	0	1	1266	8	1273	0	1823	alpha-L RNA-binding motif-containing protein
mRNA_11897	A1.A	C1.A	1.59169	6.73982	4.16575	-1.98975	1.09757	-1.81286	0.0698538	0.374301	gene_11897	hypothetical protein	mRNA_11897	XM_018534826.1	93.579	1713	110	0	1	1713	1	1713	0	2555	DUF382-domain-containing protein
mRNA_2681	A1.A	C1.A	1.93717	7.8603	4.89874	-1.80759	0.997192	-1.81268	0.0698819	0.374301	gene_2681	hypothetical protein	mRNA_2681	XM_018527169.1	92.465	1128	85	0	1	1128	329	1456	0	1613	hypothetical protein
mRNA_8776	A1.A	C1.A	6.31045	1.58474	3.94759	2.32922	1.28541	1.81204	0.0699802	0.374301	gene_8776	hypothetical protein	mRNA_8776	XM_018533524.1	93.089	738	51	0	751	1488	1	738	0	1081	hypothetical protein
mRNA_4465	A1.A	C1.A	2.4601	7.83565	5.14788	-2.00283	1.10586	-1.8111	0.0701249	0.374301	gene_4465	hypothetical protein	mRNA_4465	XM_018535580.1	91.497	2352	197	2	1	2352	52	2400	0	3232	BOP1NT-domain-containing protein
mRNA_9268	A1.A	C1.A	7.3525	2.17574	4.76412	1.90081	1.05152	1.80769	0.0706551	0.376322	gene_9268	hypothetical protein	mRNA_9268	XM_018535595.1	89.752	1288	129	2	1	1285	1	1288	0	1644	acid phosphatase/Vanadium-dependent haloperoxidase
mRNA_3325	A1.A	C1.A	2.28546	8.17349	5.22947	-1.80934	1.00671	-1.79728	0.0722917	0.384214	gene_3325	hypothetical protein	mRNA_3325	XM_018535925.1	90.309	3137	297	6	1	3132	199	3333	0	4102	GPI ethanolamine phosphate transferase 3
mRNA_1760	A1.A	C1.A	7.54521	2.49078	5.018	2.03822	1.13484	1.79604	0.0724877	0.384432	gene_1760	hypothetical protein	mRNA_1760	XM_018535010.1	93.956	1125	68	0	1	1125	1	1125	0	1701	hypothetical protein
mRNA_5344	A1.A	C1.A	2.32189	7.54527	4.93358	-1.80695	1.00699	-1.7944	0.0727497	0.384452	gene_5344	Choline oxidase (EC 1.1.3.17)	mRNA_5344	XM_018531490.1	92.529	1633	118	4	1	1631	203	1833	0	2337	choline dehydrogenase
mRNA_11789	A1.A	C1.A	1.47155	6.46535	3.96845	-2.02471	1.12912	-1.79318	0.0729444	0.384452	gene_11789	hypothetical protein	mRNA_11789	XM_018529805.1	92.668	3519	258	0	1	3519	90	3608	0	5070	DUF663-domain-containing protein
mRNA_10417	A1.A	C1.A	3.88337	0.339347	2.11136	3.03229	1.69113	1.79306	0.0729634	0.384452	gene_10417	hypothetical protein	mRNA_10417	XM_018532240.1	93.73	638	40	0	1	638	302	939	0	957	NADH-ubiquinone oxidoreductase
mRNA_10152	A1.A	C1.A	10.4488	2.69197	6.57037	1.68173	0.938924	1.79112	0.0732734	0.384452	gene_10152	Isocitrate dehydrogenase [NAD] subunit II, mitochondrial precursor (EC 1.1.1.41)	mRNA_10152	XM_018528530.1	95.238	1155	55	0	1	1155	1	1155	0	1829	isocitrate dehydrogenase subunit 2 mitochondrial precursor
mRNA_5756	A1.A	C1.A	7.86429	1.8364	4.85034	2.1851	1.22016	1.79083	0.0733201	0.384452	gene_5756	hypothetical protein	mRNA_5756	XM_018525401.1	93.318	1347	90	0	1	1347	61	1407	0	1989	hypothetical protein
mRNA_4926	A1.A	C1.A	12.9415	5.76085	9.35117	1.35211	0.755283	1.79021	0.0734207	0.384452	gene_4926	hypothetical protein	mRNA_4926	XM_018523288.1	85.996	457	64	0	1	457	1	457	4.87e-138	490	NAD(P)-binding protein
mRNA_8882	A1.A	C1.A	0.897922	6.08728	3.4926	-2.28262	1.27627	-1.78851	0.0736939	0.38507	gene_8882	GTP-binding protein RBG1	mRNA_8882	XM_018536166.1	94.687	1167	56	3	1	1167	46	1206	0	1807	GTP binding protein-like protein
mRNA_6708	A1.A	C1.A	8.82094	2.03608	5.42851	1.96865	1.10386	1.78343	0.0745169	0.388552	gene_6708	Pyridoxal 5%27-phosphate synthase (glutamine hydrolyzing), synthase subunit (EC 4.3.3.6)	mRNA_6708	XM_018530196.1	94.481	924	51	0	1	924	313	1236	0	1424	vitamin B6 biosynthesis protein
mRNA_6542	A1.A	C1.A	0.696878	4.2752	2.48604	-2.75189	1.54404	-1.78227	0.0747058	0.388721	gene_6542	hypothetical protein	mRNA_6542	XM_018530293.1	88.06	2278	253	11	12	2289	258	2516	0	2682	calmodulin dependent protein kinase
mRNA_8090	A1.A	C1.A	2.99448	10.567	6.78075	-1.67867	0.945951	-1.77458	0.0759669	0.394456	gene_8090	Ubiquitin carboxyl-terminal hydrolase 12	mRNA_8090	XM_018533765.1	92.267	1720	132	1	1546	3264	3952	5671	0	2438	cysteine proteinase
mRNA_11763	A1.A	C1.A	34.9028	19.5927	27.2478	0.766986	0.432773	1.77226	0.076351	0.395623	gene_11763	Citrate synthase (si) (EC 2.3.3.1)	mRNA_11763	XM_018530872.1	97.436	1404	36	0	1	1404	109	1512	0	2394	citrate synthase
mRNA_11206	A1.A	C1.A	3.83509	0.251659	2.04337	3.13023	1.76804	1.77045	0.0766515	0.396352	gene_11206	6-phosphogluconolactonase (EC 3.1.1.31), eukaryotic type	mRNA_11206	XM_018531191.1	95.057	789	39	0	1	789	408	1196	0	1242	6-phosphogluconolactonase
mRNA_6454	A1.A	C1.A	1.12918	5.647	3.38809	-2.23681	1.26756	-1.76466	0.0776202	0.400526	gene_6454	hypothetical protein	mRNA_6454	XM_018524331.1	93.189	3054	205	1	1	3051	247	3300	0	4484	OPT-domain-containing protein
mRNA_415	A1.A	C1.A	4.75419	0.503319	2.62875	2.74344	1.56151	1.75691	0.0789326	0.406454	gene_415	hypothetical protein	mRNA_415	XM_018529594.1	91.375	1600	138	0	6	1605	78	1677	0	2191	hypothetical protein
mRNA_9880	A1.A	C1.A	2.541	7.66027	5.10064	-1.78823	1.01958	-1.7539	0.0794482	0.406604	gene_9880	High-affnity carbon uptake protein Hat/HatR	mRNA_9880	XM_018533312.1	92.924	2883	204	0	1	2883	134	3016	0	4194	WD40 repeat-like protein
mRNA_6683	A1.A	C1.A	5.06705	0.678694	2.87287	2.60549	1.48594	1.75343	0.0795276	0.406604	gene_6683	proteasome regulatory subunit Rpn7	mRNA_6683	XM_018526732.1	94.318	1320	75	0	1	1320	139	1458	0	2023	26S proteasome regulatory subunit RPN7
mRNA_11227	A1.A	C1.A	1.15939	4.80433	2.98186	-2.30563	1.31541	-1.75279	0.0796386	0.406604	gene_11227	hypothetical protein	mRNA_11227	XM_018535415.1	92.822	1017	73	0	1	1017	88	1104	0	1474	50S ribosomal subunit L30
mRNA_2835	A1.A	C1.A	6.15768	1.49705	3.82736	2.29702	1.31119	1.75186	0.0797975	0.406604	gene_2835	hypothetical protein	mRNA_2835	XM_018532313.1	89.427	1135	105	5	1	1126	220	1348	0	1417	glycoside hydrolase
mRNA_7937	A1.A	C1.A	2.9733	9.13301	6.05316	-1.61467	0.921703	-1.75183	0.0798024	0.406604	gene_7937	hypothetical protein	mRNA_7937	XM_018525841.1	96.243	905	34	0	1	905	380	1284	0	1483	hypothetical protein
mRNA_1692	A1.A	C1.A	7.56569	2.83012	5.19791	1.82196	1.04108	1.75007	0.0801062	0.406604	gene_1692	hypothetical protein	mRNA_1692	XM_018535019.1	89.732	2542	222	23	1	2509	271	2806	0	3212	Het-C-domain-containing protein
mRNA_6768	A1.A	C1.A	4.58025	0.591006	2.58563	2.57099	1.4697	1.74933	0.080234	0.406604	gene_6768	hypothetical protein	mRNA_6768	XM_018530211.1	96.606	442	15	0	27	468	120	561	0	734	cofilin
mRNA_12180	A1.A	C1.A	6.8931	15.3839	11.1385	-1.28638	0.735448	-1.74911	0.0802723	0.406604	gene_12180	[Acyl-carrier-protein] acetyl transferase of FASI (EC 2.3.1.38) / Enoyl-[acyl-carrier-protein] reductase [NADPH, Si-specific] (EC 1.3.1.10) / 3-hydroxypalmitoyl-[acyl-carrier-protein] dehydratase of FASI (EC 4.2.1.61) / [Acyl-carrier-protein] malonyl transferase of FASI (EC 2.3.1.39) / [Acyl-carrier-protein] palmitoyl transferase of FASI (EC 2.3.1.-)	mRNA_12180	XM_018534078.1	93.953	5226	316	0	1	5226	1036	6261	0	7901	beta subunit of fatty acid synthase
mRNA_11497	A1.A	C1.A	4.72438	0.503319	2.61385	2.68745	1.53796	1.74741	0.0805657	0.407259	gene_11497	hypothetical protein	mRNA_11497	XM_018528591.1	92.075	1388	107	2	1	1385	1	1388	0	1951	concanavalin A-like lectin/glucanase
mRNA_11632	A1.A	C1.A	4.55003	0.591006	2.57052	2.59306	1.48771	1.74299	0.081335	0.409788	gene_11632	5-oxoprolinase (EC 3.5.2.9), HyuA-like domain / 5-oxoprolinase (EC 3.5.2.9), HyuB-like domain	mRNA_11632	XM_018523468.1	91.286	4200	354	5	1	4188	1	4200	0	5718	hypothetical protein
mRNA_1278	A1.A	C1.A	5.95875	13.2929	9.6258	-1.20615	0.69214	-1.74264	0.0813962	0.409788	gene_1278	hypothetical protein	mRNA_1278	XM_018532393.1	89.156	3458	370	4	1	3454	224	3680	0	4303	GDPD-domain-containing protein
mRNA_6881	A1.A	C1.A	6.05841	1.58474	3.82158	2.21944	1.27777	1.73697	0.0823932	0.4135	gene_6881	hypothetical protein	mRNA_6881	XM_018534566.1	90.987	466	42	0	319	784	559	1024	7.38e-180	628	Der1-like protein
mRNA_10426	A1.A	C1.A	10.4407	2.77966	6.61019	1.57342	0.906353	1.73599	0.0825661	0.4135	gene_10426	V-type ATP synthase subunit A (EC 3.6.3.14)	mRNA_10426	XM_018528212.1	94.118	2091	123	0	1	2091	1	2091	0	3181	V-type ATPase
mRNA_7488	A1.A	C1.A	10.7317	3.119	6.92535	1.48808	0.857384	1.73561	0.0826333	0.4135	gene_7488	hypothetical protein	mRNA_7488	XM_018535755.1	94.631	2328	125	0	1	2328	255	2582	0	3607	protein transport protein SEC23
mRNA_11093	A1.A	C1.A	4.62852	0.591006	2.60977	2.5384	1.46416	1.73368	0.0829743	0.414371	gene_11093	RND efflux system, outer membrane lipoprotein CmeC	mRNA_11093	XM_018533858.1	94.785	1956	102	0	1	1956	1	1956	0	3048	hypothetical protein
mRNA_11045	A1.A	C1.A	40.2991	25.3278	32.8134	0.726225	0.420081	1.72877	0.0838498	0.417193	gene_11045	SSU ribosomal protein S9e (S4p)	mRNA_11045	XM_018533860.1	97.382	573	15	0	10	582	7	579	0	976	40S ribosomal protein S9
mRNA_5353	A1.A	C1.A	8.72508	2.27634	5.50071	1.66361	0.962708	1.72805	0.0839784	0.417193	gene_5353	2-isopropylmalate synthase (EC 2.3.3.13)	mRNA_5353	XM_018524306.1	92.78	1482	98	3	1	1482	703	2175	0	2135	2-isopropylmalate synthase
mRNA_6031	A1.A	C1.A	9.95704	3.84817	6.9026	1.5306	0.886463	1.72664	0.0842324	0.417193	gene_6031	3-ketoacyl-CoA thiolase (EC 2.3.1.16) @ Acetyl-CoA acetyltransferase (EC 2.3.1.9)	mRNA_6031	XM_018525290.1	89.952	1254	126	0	1	1254	108	1361	0	1618	3-ketoacyl-CoA thiolase 1
mRNA_241	A1.A	C1.A	3.6219	10.4384	7.03016	-1.48941	0.86266	-1.72653	0.0842527	0.417193	gene_241	hypothetical protein	mRNA_241	XM_018526430.1	92.396	1302	96	1	1	1299	1	1302	0	1853	hypothetical protein
mRNA_2213	A1.A	C1.A	3.80558	0.99373	2.39965	2.94337	1.70549	1.72582	0.08438	0.417193	gene_2213	Succinyl-CoA ligase [ADP-forming] beta chain (EC 6.2.1.5)	mRNA_2213	XM_018535960.1	89.442	2169	229	0	1	2169	228	2396	0	2737	succinyl-CoA ligase subunit alpha
mRNA_5702	A1.A	C1.A	1.0271	5.0674	3.04725	-2.29547	1.33148	-1.724	0.0847087	0.417543	gene_5702	tRNA-dihydrouridine(16/17) synthase [NAD(P)(%2B)] (EC 1.3.1.88)	mRNA_5702	XM_018534703.1	90.267	1500	146	0	1	1500	232	1731	0	1962	FMN-linked oxidoreductase
mRNA_5301	A1.A	C1.A	15.33	6.2365	10.7833	1.1822	0.685903	1.72356	0.084787	0.417543	gene_5301	Succinyl-CoA ligase [ADP-forming] beta chain (EC 6.2.1.5)	mRNA_5301	XM_018525806.1	92.825	1324	95	0	1	1324	187	1510	0	1919	succinate-CoA ligase
mRNA_6118	A1.A	C1.A	8.52785	17.56	13.0439	-1.17861	0.68477	-1.72118	0.0852184	0.418407	gene_6118	hypothetical protein	mRNA_6118	XM_018529000.1	92.642	1658	122	0	1	1658	1	1658	0	2386	high affinity glucose transporter ght1
mRNA_1425	A1.A	C1.A	13.8487	4.89202	9.37038	1.27784	0.742819	1.72026	0.0853858	0.418407	gene_1425	Triosephosphate isomerase (EC 5.3.1.1)	mRNA_1425	XM_018526915.1	97.233	795	22	0	1	795	1	795	0	1347	14-3-3 protein epsilon
mRNA_12155	A1.A	C1.A	4.85978	0.678694	2.76924	2.54005	1.47694	1.7198	0.0854682	0.418407	gene_12155	hypothetical protein	mRNA_12155	XM_018526479.1	96.503	858	30	0	1	858	1	858	0	1419	hypothetical protein
mRNA_424	A1.A	C1.A	1.94309	7.13114	4.53712	-1.7863	1.03969	-1.71812	0.0857754	0.418815	gene_424	hypothetical protein	mRNA_424	XM_018529595.1	90.238	3022	293	2	1	3021	74	3094	0	3945	WD40 repeat-like protein
mRNA_1117	A1.A	C1.A	0.453478	3.53463	1.99406	-2.84383	1.65598	-1.71731	0.0859225	0.418815	gene_1117	hypothetical protein	mRNA_1117	XM_018533490.1	91.679	1995	154	4	1	1992	255	2240	0	2754	hypothetical protein
mRNA_9273	A1.A	C1.A	5.11814	0.678694	2.89842	2.60319	1.51714	1.71585	0.0861895	0.418815	gene_9273	hypothetical protein	mRNA_9273	XM_018524787.1	79.28	806	135	21	49	847	277	1057	1.88e-151	534	hypothetical protein
mRNA_11046	A1.A	C1.A	23.9433	13.1794	18.5613	0.872812	0.508736	1.71565	0.0862265	0.418815	gene_11046	LSU ribosomal protein L21e	mRNA_11046	XM_018526371.1	96.135	414	16	0	1	414	70	483	0	676	hypothetical protein
mRNA_2815	A1.A	C1.A	7.0827	1.43367	4.25819	1.95445	1.14236	1.71089	0.0871012	0.421993	gene_2815	hypothetical protein	mRNA_2815	XM_018524852.1	94.775	957	50	0	1	957	134	1090	0	1491	P34-Arc-domain-containing protein
mRNA_12122	A1.A	C1.A	6.83549	1.52136	4.17843	1.97555	1.15513	1.71024	0.0872209	0.421993	gene_12122	hypothetical protein	mRNA_12122	XM_018527116.1	90.646	1176	83	6	1	1176	146	1294	0	1537	hypothetical protein
mRNA_10930	A1.A	C1.A	16.1863	5.99775	11.092	1.18481	0.693625	1.70815	0.0876091	0.422742	gene_10930	hypothetical protein	mRNA_10930	XM_018532179.1	89.781	1644	168	0	1	1644	319	1962	0	2106	Zip-domain-containing protein
mRNA_5082	A1.A	C1.A	1.14725	5.30615	3.2267	-2.17343	1.27282	-1.70757	0.0877164	0.422742	gene_5082	hypothetical protein	mRNA_5082	XM_018526081.1	90.516	2172	206	0	1	2172	65	2236	0	2870	Mpp10 protein
mRNA_8819	A1.A	C1.A	20.127	8.66541	14.3962	1.01982	0.597791	1.70599	0.0880101	0.423336	gene_8819	Protein translocase subunit SecY	mRNA_8819	XM_018524555.1	96.713	1430	47	0	1	1430	47	1476	0	2381	SecY protein
mRNA_10739	A1.A	C1.A	5.44555	0.754978	3.10026	2.36709	1.38948	1.70358	0.0884591	0.424647	gene_10739	Ubiquitin carboxyl-terminal hydrolase 15	mRNA_10739	XM_018527148.1	91.667	2580	213	2	1	2579	368	2946	0	3572	cysteine proteinase
mRNA_11212	A1.A	C1.A	0.9191	4.69083	2.80497	-2.31268	1.35825	-1.7027	0.088625	0.424647	gene_11212	hypothetical protein	mRNA_11212	XM_018535417.1	91.857	2235	182	0	1500	3734	1413	3647	0	3120	hypothetical protein
mRNA_6810	A1.A	C1.A	47.9471	29.1984	38.5728	0.657252	0.38708	1.69797	0.0895126	0.428074	gene_6810	SSU ribosomal protein S3Ae	mRNA_6810	XM_018525212.1	99.219	768	6	0	1	768	32	799	0	1386	ribosomal protein S3Ae
mRNA_1044	A1.A	C1.A	1.0271	4.96831	2.9977	-2.28413	1.347	-1.69572	0.0899398	0.42929	gene_1044	hypothetical protein	mRNA_1044	XM_018528376.1	92.476	2472	186	0	1	2472	1	2472	0	3535	SAM and PH domain-containing protein
mRNA_2986	A1.A	C1.A	3.36113	9.85077	6.60595	-1.63837	0.967686	-1.69308	0.0904401	0.430298	gene_2986	hypothetical protein	mRNA_2986	XM_018525025.1	93.009	1745	120	2	1	1744	300	2043	0	2545	hypothetical protein
mRNA_6770	A1.A	C1.A	5.0275	12.3868	8.70716	-1.32606	0.783363	-1.69278	0.0904978	0.430298	gene_6770	25S rRNA (cytosine(2870)-C(5))-methyltransferase (EC 2.1.1.310)	mRNA_6770	XM_018525205.1	93.173	2241	141	3	1	2241	78	2306	0	3280	NOL1/NOP2/sun family putative RNA met
mRNA_11796	A1.A	C1.A	22.4774	36.4236	29.4505	-0.709589	0.419536	-1.69137	0.0907666	0.430751	gene_11796	hypothetical protein	mRNA_11796	XM_018526702.1	94.406	2574	144	0	1	2574	1	2574	0	3956	hypothetical protein
mRNA_7588	A1.A	C1.A	11.5123	3.62232	7.56731	1.3969	0.827335	1.68843	0.0913289	0.432592	gene_7588	Nitrate/nitrite transporter	mRNA_7588	XM_018528641.1	91.616	1491	125	0	1	1491	1	1491	0	2061	MFS general substrate transporter
mRNA_12010	A1.A	C1.A	3.69447	0.99373	2.3441	2.89423	1.7151	1.6875	0.0915081	0.432615	gene_12010	hypothetical protein	mRNA_12010	XM_018528439.1	86.254	1404	189	4	3	1404	297	1698	0	1520	chitin synthase
mRNA_4225	A1.A	C1.A	9.74415	2.27634	6.01024	1.78745	1.06101	1.68467	0.0920524	0.434361	gene_4225	hypothetical protein	mRNA_4225	XM_018526723.1	88.653	1084	123	0	1	1084	1	1084	0	1321	alpha/beta-hydrolase
mRNA_1682	A1.A	C1.A	6.78791	1.2583	4.02311	2.0554	1.22155	1.68261	0.0924498	0.435409	gene_1682	hypothetical protein	mRNA_1682	XM_018535891.1	94.893	1449	74	0	1	1449	113	1561	0	2266	WD40 repeat-like protein
mRNA_9258	A1.A	C1.A	6.84453	15.4215	11.133	-1.13558	0.676053	-1.67972	0.0930111	0.437223	gene_9258	hypothetical protein	mRNA_9258	XM_018524779.1	92.1	2367	186	1	5	2371	520	2885	0	3334	cutinase transcription factor 1 alpha
mRNA_11415	A1.A	C1.A	1.26147	5.28184	3.27165	-2.00564	1.19505	-1.67829	0.0932906	0.437399	gene_11415	hypothetical protein	mRNA_11415	XM_018530504.1	91.994	1374	108	2	1	1373	157	1529	0	1927	hypothetical protein
mRNA_11705	A1.A	C1.A	10.6053	4.49115	7.54824	1.50005	0.894099	1.67772	0.0934012	0.437399	gene_11705	Phosphoserine aminotransferase (EC 2.6.1.52)	mRNA_11705	XM_018526795.1	94.886	1271	65	0	1	1271	1	1271	0	1988	phosphoserine aminotransferase
mRNA_2286	A1.A	C1.A	0.888889	5.49443	3.19166	-2.40121	1.43286	-1.67582	0.0937731	0.438314	gene_2286	Carbamoyl-phosphate synthase large chain (EC 6.3.5.5)	mRNA_2286	XM_018536293.1	93.976	2905	174	1	1	2904	1	2905	0	4394	carbamoyl-phosphate synth
mRNA_6489	A1.A	C1.A	4.92854	11.8983	8.4134	-1.22058	0.729341	-1.67353	0.0942227	0.438827	gene_6489	Nucleolar RNA processing protein Nop56	mRNA_6489	XM_018527488.1	95.736	1548	66	0	1	1548	128	1675	0	2494	nucleolar protein 5A
mRNA_4519	A1.A	C1.A	5.30734	0.754978	3.03116	2.3434	1.40033	1.67346	0.0942364	0.438827	gene_4519	hypothetical protein	mRNA_4519	XM_018534016.1	93.377	1374	88	1	1	1371	1	1374	0	2030	hypothetical protein
mRNA_9499	A1.A	C1.A	8.88417	19.6808	14.2825	-1.07529	0.643686	-1.67052	0.094817	0.440704	gene_9499	Inosine-5%27-monophosphate dehydrogenase (EC 1.1.1.205) / CBS domain	mRNA_9499	XM_018534881.1	94.444	1638	91	0	1	1638	1	1638	0	2521	IMP dehydrogenase
mRNA_9420	A1.A	C1.A	6.72438	1.2583	3.99134	2.09913	1.25848	1.66799	0.0953179	0.441874	gene_9420	Aminomethyltransferase (glycine cleavage system T protein) (EC 2.1.2.10)	mRNA_9420	XM_018535271.1	88.646	1374	156	0	1	1374	1	1374	0	1674	glycine cleavage system T protein
mRNA_6981	A1.A	C1.A	3.57121	0.339347	1.95528	2.86584	1.71976	1.66642	0.0956294	0.441874	gene_6981	hypothetical protein	mRNA_6981	XM_018535702.1	77.216	2471	456	76	208	2629	461	2873	0	1345	hypothetical protein
mRNA_4969	A1.A	C1.A	11.2932	4.76712	8.03015	1.29435	0.777028	1.66577	0.0957583	0.441874	gene_4969	Tryptophan synthase beta chain (EC 4.2.1.20)	mRNA_4969	XM_018527940.1	93.315	2199	144	3	1	2198	1	2197	0	3243	hypothetical protein
mRNA_10389	A1.A	C1.A	10.9963	3.38207	7.18917	1.44151	0.865425	1.66566	0.0957808	0.441874	gene_10389	hypothetical protein	mRNA_10389	XM_018535242.1	94.861	1654	85	0	1	1654	1	1654	0	2584	Metallo-dependent phosphatase
mRNA_6997	A1.A	C1.A	20.847	9.36691	15.107	1.04255	0.626611	1.66379	0.0961552	0.442778	gene_6997	Ammonium transporter	mRNA_6997	XM_018531939.1	95.192	1560	75	0	1	1560	201	1760	0	2466	ammonium transporter-like protein
mRNA_10166	A1.A	C1.A	6.75178	1.52136	4.13657	1.91916	1.15497	1.66165	0.0965823	0.443921	gene_10166	Zinc-type alcohol dehydrogenase-like protein	mRNA_10166	XM_018534593.1	89.576	1084	111	2	1	1083	1	1083	0	1375	NAD(P)-binding protein
mRNA_2443	A1.A	C1.A	4.51149	0.503319	2.5074	2.572	1.54983	1.65954	0.0970075	0.445051	gene_2443	hypothetical protein	mRNA_2443	XM_018532215.1	84.764	1188	165	9	1	1174	315	1500	0	1177	hypothetical protein
mRNA_10041	A1.A	C1.A	0.444444	4.32717	2.38581	-2.66653	1.60819	-1.65809	0.097299	0.445565	gene_10041	hypothetical protein	mRNA_10041	XM_018524868.1	87.107	2637	325	7	1	2634	118	2742	0	2972	cell cycle checkpoint protein RAD17
mRNA_9150	A1.A	C1.A	1.15939	4.52836	2.84388	-2.14453	1.29634	-1.65429	0.0980684	0.448261	gene_9150	GTPase Nug1p, which associates with pre-60S ribosomal subunits in the nucleolus and is required for their export from the nucleus	mRNA_9150	XM_018527163.1	93.932	1203	70	2	1	1200	583	1785	0	1814	hypothetical protein
mRNA_952	A1.A	C1.A	1.27953	5.01877	3.14915	-2.08364	1.26254	-1.65036	0.0988693	0.451091	gene_952	hypothetical protein	mRNA_952	XM_018524957.1	92.35	1098	75	2	1	1089	43	1140	0	1554	hypothetical protein
mRNA_4823	A1.A	C1.A	9.9744	4.2638	7.1191	1.36251	0.827733	1.64607	0.0997488	0.454269	gene_4823	hypothetical protein	mRNA_4823	XM_018526392.1	95.639	642	28	0	58	699	1	642	0	1031	F1 complex%2C OSCP/delta subunit of ATPase
mRNA_10064	A1.A	C1.A	3.65522	0.339347	1.99728	2.91937	1.77744	1.64246	0.100495	0.45683	gene_10064	proteasome regulatory subunit Rpn10	mRNA_10064	XM_018526594.1	95.875	897	37	0	1	897	1	897	0	1452	26S proteasome non-ATPase regulatory subunit 4
mRNA_9947	A1.A	C1.A	4.14484	9.89789	7.02136	-1.2837	0.782284	-1.64096	0.100806	0.456844	gene_9947	Fatty acid hydroxylase family (carotene hydroxylase/sterol desaturase)	mRNA_9947	XM_018529284.1	91.648	886	72	2	1	885	1	885	0	1225	C-4 methylsterol oxidase
mRNA_5087	A1.A	C1.A	3.98545	10.5003	7.24287	-1.3189	0.80416	-1.6401	0.100984	0.456844	gene_5087	hypothetical protein	mRNA_5087	XM_018526083.1	96.881	1026	32	0	1	1026	249	1274	0	1718	cell division/GTP binding protein
mRNA_4675	A1.A	C1.A	9.67128	2.95503	6.31316	1.45588	0.887891	1.6397	0.101067	0.456844	gene_4675	hypothetical protein	mRNA_4675	XM_018524192.1	96.802	469	15	0	76	544	51	519	0	784	mitochondrial ATP synthase
mRNA_3846	A1.A	C1.A	1.06042	4.13704	2.59873	-2.5068	1.53093	-1.63744	0.101539	0.456844	gene_3846	hypothetical protein	mRNA_3846	XM_018536485.1	92.054	516	41	0	1	516	72	587	0	726	CAP20-like protein
mRNA_188	A1.A	C1.A	8.06153	1.76162	4.91157	1.83761	1.12281	1.63662	0.10171	0.456844	gene_188	hypothetical protein	mRNA_188	XM_018527089.1	95.215	836	40	0	2	837	520	1355	0	1323	hypothetical protein
mRNA_3051	A1.A	C1.A	7.08482	1.68533	4.38507	1.82594	1.11587	1.63634	0.101769	0.456844	gene_3051	Adenylosuccinate lyase (EC 4.3.2.2) @ SAICAR lyase (EC 4.3.2.2)	mRNA_3051	XM_018533180.1	91.887	1516	123	0	1	1516	434	1949	0	2119	Adenylosuccinate lyase
mRNA_182	A1.A	C1.A	1.52293	5.0674	3.29517	-2.11622	1.29401	-1.6354	0.101966	0.456844	gene_182	hypothetical protein	mRNA_182	XM_018524277.1	89.944	1770	166	6	81	1848	51	1810	0	2272	ribosomal RNA-processing protein 8
mRNA_6233	A1.A	C1.A	1.36947	5.57072	3.47009	-2.03005	1.24256	-1.63376	0.102309	0.456844	gene_6233	RuvB-like DNA helicase RVB1 implicated in DNA remodeling, transcription initiation and RNA processing	mRNA_6233	XM_018533947.1	93.449	1389	91	0	1	1389	1	1389	0	2061	TIP49-domain-containing protein
mRNA_10428	A1.A	C1.A	4.24691	0.503319	2.37512	2.5307	1.5496	1.63313	0.102442	0.456844	gene_10428	hypothetical protein	mRNA_10428	XM_018524601.1	94.014	1303	78	0	1	1303	1065	2367	0	1975	putative vacuolar dynamin-like GTPase VpsA
mRNA_5952	A1.A	C1.A	0.696878	4.33858	2.51773	-2.66961	1.63636	-1.63143	0.102799	0.456844	gene_5952	DNA repair and recombination protein RAD54	mRNA_5952	XM_018526020.1	92.866	2439	174	0	1	2439	99	2537	0	3541	hypothetical protein
mRNA_5865	A1.A	C1.A	1.84101	7.18311	4.51206	-1.88246	1.1539	-1.63138	0.10281	0.456844	gene_5865	Nucleolar DEAD-box protein required for ribosome assembly and function, including synthesis of 60S ribosomal subunits	mRNA_5865	XM_018534702.1	93.99	2080	122	1	1	2077	1	2080	0	3145	DEAD-domain-containing protein
mRNA_956	A1.A	C1.A	1.17153	4.44068	2.80611	-2.30729	1.41435	-1.63134	0.102818	0.456844	gene_956	hypothetical protein	mRNA_956	XM_018533450.1	93.747	2271	142	0	1	2271	286	2556	0	3408	forkhead box protein J2
mRNA_2126	A1.A	C1.A	2.17746	6.73982	4.45864	-1.65662	1.01571	-1.631	0.102891	0.456844	gene_2126	GMP synthase [glutamine-hydrolyzing], amidotransferase subunit (EC 6.3.5.2) / GMP synthase [glutamine-hydrolyzing], ATP pyrophosphatase subunit (EC 6.3.5.2)	mRNA_2126	XM_018536300.1	92.866	1626	116	0	1	1626	418	2043	0	2361	GMP synthase
mRNA_2151	A1.A	C1.A	5.70661	0.842666	3.27464	2.43001	1.4916	1.62913	0.103286	0.457777	gene_2151	Flavin-containing monooxygenase	mRNA_2151	XM_018535675.1	90.321	1870	181	0	1	1870	120	1989	0	2451	FAD/NAD(P)-binding domain-containing protein
mRNA_10190	A1.A	C1.A	5.08511	0.842666	2.96389	2.20372	1.35378	1.62783	0.103562	0.458181	gene_10190	Intracellular protease	mRNA_10190	XM_018525277.1	94.928	690	35	0	1	690	101	790	0	1081	class I glutamine amidotransferase-like protein
mRNA_11128	A1.A	C1.A	4.63475	0.503319	2.56903	2.60685	1.60311	1.62612	0.103924	0.458657	gene_11128	Aldehyde dehydrogenase (EC 1.2.1.3)	mRNA_11128	XM_018529091.1	93.239	1346	91	0	96	1441	129	1474	0	1982	aldehyde dehydrogenase-like protein
mRNA_711	A1.A	C1.A	6.1091	1.92408	4.01659	1.88555	1.16053	1.62474	0.104218	0.458657	gene_711	proteasome subunit beta7 (EC 3.4.25.1)	mRNA_711	XM_018534382.1	96.169	783	30	0	1	783	1	783	0	1280	proteasome component PRE4
mRNA_361	A1.A	C1.A	4.28857	0.503319	2.39594	2.61586	1.61005	1.62471	0.104223	0.458657	gene_361	hypothetical protein	mRNA_361	XM_018526420.1	90.576	382	36	0	97	478	1	382	2.16e-143	507	hypothetical protein
mRNA_726	A1.A	C1.A	22.0221	11.7229	16.8725	0.876911	0.54085	1.62136	0.104941	0.460998	gene_726	hypothetical protein	mRNA_726	XM_018526598.1	94.698	1641	87	0	1	1641	1	1641	0	2549	hypothetical protein
mRNA_2152	A1.A	C1.A	8.44003	2.10096	5.27049	1.65995	1.0248	1.61978	0.10528	0.461672	gene_2152	hypothetical protein	mRNA_2152	XM_018526670.1	87.034	725	90	4	1	723	1	723	0	815	hypothetical protein
mRNA_4076	A1.A	C1.A	6.10699	1.58474	3.84586	2.15839	1.33375	1.61828	0.105602	0.462263	gene_4076	hypothetical protein	mRNA_4076	XM_018531468.1	90.669	1854	161	5	1	1854	401	2242	0	2455	FabD/lysophospholipase-like protein
mRNA_4435	A1.A	C1.A	6.74034	1.43367	4.087	1.88039	1.16359	1.61602	0.106089	0.462746	gene_4435	Protein QmcA (possibly involved in integral membrane quality control)	mRNA_4435	XM_018528289.1	92.453	1272	96	0	1	1272	1	1272	0	1818	hypothetical protein
mRNA_3903	A1.A	C1.A	5.90806	1.00664	3.45735	2.13162	1.31921	1.61584	0.10613	0.462746	gene_3903	Iron-sulfur cluster assembly scaffold protein IscU	mRNA_3903	XM_018528769.1	92.507	694	50	2	1	693	1	693	0	992	iron sulfur cluster assembly protein-like protein 1
mRNA_9930	A1.A	C1.A	4.95875	0.842666	2.90071	2.19982	1.36258	1.61446	0.106428	0.462746	gene_9930	hypothetical protein	mRNA_9930	XM_018533330.1	90.366	1941	184	1	1	1941	364	2301	0	2545	hypothetical protein
mRNA_1410	A1.A	C1.A	3.53197	9.33119	6.43158	-1.37318	0.850884	-1.61382	0.106566	0.462746	gene_1410	DNA-directed RNA polymerase II second largest subunit (EC 2.7.7.6)	mRNA_1410	XM_018535098.1	94.009	3789	224	1	1	3786	1	3789	0	5736	beta and beta-prime subunits of DNA dependent RNA-polymerase
mRNA_10118	A1.A	C1.A	5.34066	0.842666	3.09166	2.24944	1.39417	1.61346	0.106644	0.462746	gene_10118	hypothetical protein	mRNA_10118	XM_018530379.1	96.19	735	28	0	1	735	193	927	0	1203	Hog1-like MAP kinase protein
mRNA_9910	A1.A	C1.A	1.93406	6.97857	4.45631	-1.70646	1.06228	-1.60642	0.108182	0.468382	gene_9910	hypothetical protein	mRNA_9910	XM_018528338.1	90.895	648	56	1	1	645	1	648	0	867	hypothetical protein
mRNA_1789	A1.A	C1.A	2.7035	7.68493	5.19421	-1.69093	1.05302	-1.60579	0.10832	0.468382	gene_1789	DNA-directed RNA polymerases I and III 40 kDa polypeptide (EC 2.7.7.6)	mRNA_1789	XM_018535854.1	93.192	1131	77	0	1	1131	1	1131	0	1663	RBP11-like subunits of RNA polymerase
mRNA_385	A1.A	C1.A	4.52052	9.82311	7.17182	-1.29548	0.807419	-1.60447	0.10861	0.468817	gene_385	hypothetical protein	mRNA_385	XM_018532444.1	92.225	1852	141	2	141	1992	165	2013	0	2619	serine/threonine-protein kinase-like protein psk1
mRNA_1217	A1.A	C1.A	3.28857	0.99373	2.14115	2.81938	1.75972	1.60218	0.109116	0.470183	gene_1217	Homoisocitrate dehydrogenase (EC 1.1.1.87)	mRNA_1217	XM_018526110.1	89.106	1074	117	0	1	1074	32	1105	0	1336	Isocitrate/isopropylmalate dehydrogenase
mRNA_78	A1.A	C1.A	5.22644	0.930353	3.07839	2.15741	1.34936	1.59884	0.109857	0.472555	gene_78	Lead, cadmium, zinc and mercury transporting ATPase (EC 3.6.3.3) (EC 3.6.3.5)	mRNA_78	XM_018532539.1	92.774	3003	217	0	1	3003	211	3213	0	4344	vacuolar protein-sorting protein bro1
mRNA_7128	A1.A	C1.A	1.95523	6.12601	4.04062	-1.72955	1.08242	-1.59785	0.110076	0.47268	gene_7128	hypothetical protein	mRNA_7128	XM_018531909.1	90.474	7957	750	5	1	7953	330	8282	0	10488	hypothetical protein
mRNA_4990	A1.A	C1.A	9.515	4.09982	6.80741	1.38211	0.867817	1.59263	0.111243	0.476867	gene_4990	Prostaglandin-endoperoxide synthase (EC 1.14.99.1)	mRNA_4990	XM_018531098.1	88.024	3365	400	3	77	3439	259	3622	0	3978	heme peroxidase
mRNA_10263	A1.A	C1.A	8.50908	2.28774	5.39841	1.69719	1.06689	1.59079	0.111657	0.477702	gene_10263	hypothetical protein	mRNA_10263	XM_018530331.1	94.635	1659	89	0	1	1659	233	1891	0	2571	histidine permease
mRNA_9037	A1.A	C1.A	13.2901	23.9502	18.6202	-0.932727	0.586602	-1.59005	0.111823	0.477702	gene_9037	hypothetical protein	mRNA_9037	XM_018535323.1	92.076	1527	121	0	1	1527	1	1527	0	2150	MFS general substrate transporter
mRNA_7213	A1.A	C1.A	4.17194	9.57145	6.87169	-1.32817	0.835993	-1.58874	0.11212	0.478147	gene_7213	hypothetical protein	mRNA_7213	XM_018527722.1	93.095	1564	96	2	1	1564	1	1552	0	2279	hypothetical protein
mRNA_2537	A1.A	C1.A	4.27994	0.503319	2.39163	2.53893	1.6024	1.58446	0.113089	0.481453	gene_2537	hypothetical protein	mRNA_2537	XM_018525619.1	77.222	1440	272	37	82	1508	398	1794	0	791	hypothetical protein
mRNA_8296	A1.A	C1.A	0.564589	3.54604	2.05531	-2.52521	1.5958	-1.58242	0.113555	0.482608	gene_8296	hypothetical protein	mRNA_8296	XM_018526341.1	87.488	2166	250	8	1	2148	1	2163	0	2479	hypothetical protein
mRNA_10297	A1.A	C1.A	61.2132	81.6819	71.4476	-0.425292	0.268961	-1.58124	0.113823	0.482921	gene_10297	Lead, cadmium, zinc and mercury transporting ATPase (EC 3.6.3.3) (EC 3.6.3.5)	mRNA_10297	XM_018534612.1	96.8	1500	48	0	1	1500	1513	3012	0	2505	plasma-membrane proton-e
mRNA_2890	A1.A	C1.A	1.6219	5.5335	3.5777	-1.81618	1.1501	-1.57915	0.114302	0.484125	gene_2890	hypothetical protein	mRNA_2890	XM_018525006.1	90.607	2981	274	2	1	2978	30	3007	0	3949	Utp14-domain-containing protein
mRNA_10756	A1.A	C1.A	1.25836	5.04309	3.15072	-1.95358	1.2383	-1.57762	0.114653	0.484783	gene_10756	Outer membrane lipoprotein	mRNA_10756	XM_018527149.1	90.945	1270	107	4	1	1266	1	1266	0	1701	hypothetical protein
mRNA_4	A1.A	C1.A	6.22332	1.34598	3.78465	1.86493	1.18376	1.57543	0.115158	0.486093	gene_4	hypothetical protein	mRNA_4	XM_018524427.1	90.043	1386	138	0	1	1386	389	1774	0	1796	hypothetical protein
mRNA_1245	A1.A	C1.A	18.6307	29.6694	24.15	-0.674823	0.42892	-1.57331	0.115647	0.487143	gene_1245	hypothetical protein	mRNA_1245	XM_018532709.1	89.08	1218	133	0	1	1218	259	1476	0	1513	Delta(12) fatty acid desaturase
mRNA_2268	A1.A	C1.A	2.30071	6.78039	4.54055	-1.61374	1.02613	-1.57265	0.115799	0.487143	gene_2268	hypothetical protein	mRNA_2268	XM_018525122.1	91.26	2277	188	5	1	2276	52	2318	0	3092	RNA-binding domain-containing protein
mRNA_3585	A1.A	C1.A	7.28164	1.2697	4.27567	2.23163	1.42102	1.57045	0.116312	0.488469	gene_3585	hypothetical protein	mRNA_3585	XM_018531719.1	90.547	878	80	1	1	875	155	1032	0	1158	hypothetical protein
mRNA_735	A1.A	C1.A	25.7971	16.4642	21.1307	0.755384	0.481284	1.56952	0.116527	0.488547	gene_735	LSU ribosomal protein L11e (L5p)	mRNA_735	XM_018526599.1	98.384	495	8	0	1	495	28	522	0	870	60S ribosomal protein L11
mRNA_8253	A1.A	C1.A	10.923	4.36439	7.6437	1.28391	0.818648	1.56833	0.116803	0.48888	gene_8253	Dolichyl-phosphate-mannose-protein mannosyltransferase (EC 2.4.1.109)	mRNA_8253	XM_018523975.1	91.441	2991	232	9	1	2967	423	3413	0	4084	dolichyl-phosphate-mannose-protein mannosyltransferase 1
mRNA_2124	A1.A	C1.A	9.67128	3.13041	6.40084	1.41261	0.902808	1.56468	0.117658	0.491627	gene_2124	Ubiquinol-cytochrome C reductase iron-sulfur subunit (EC 1.10.2.2)	mRNA_2124	XM_018525144.1	96.871	703	20	2	1	702	32	733	0	1175	ubiquinol-cytochrome c reductase iron-sulfur subunit
mRNA_7599	A1.A	C1.A	5.04276	12.0721	8.55744	-1.16214	0.743661	-1.56273	0.118117	0.492715	gene_7599	hypothetical protein	mRNA_7599	XM_018530740.1	91.176	2074	178	4	1	2073	398	2467	0	2811	hypothetical protein
mRNA_4155	A1.A	C1.A	4.26498	0.678694	2.47184	2.36744	1.52133	1.55617	0.119668	0.498349	gene_4155	hypothetical protein	mRNA_4155	XM_018534672.1	90.862	963	88	0	1	963	1	963	0	1291	galactose mutarotase-like protein
mRNA_6041	A1.A	C1.A	27.1795	13.5688	20.3741	0.807389	0.519377	1.55453	0.120057	0.498483	gene_6041	hypothetical protein	mRNA_6041	XM_018534579.1	91.138	1828	160	2	1	1827	1	1827	0	2477	acyltransferase ChoActase/COT/CPT
mRNA_9916	A1.A	C1.A	0.693767	3.87398	2.28387	-2.59677	1.6718	-1.55328	0.120357	0.498483	gene_9916	hypothetical protein	mRNA_9916	XM_018533328.1	93.421	1292	85	0	1	1292	349	1640	0	1916	hypothetical protein
mRNA_11869	A1.A	C1.A	5.22262	1.01804	3.12033	2.21576	1.42694	1.5528	0.12047	0.498483	gene_11869	2-polyprenyl-6-methoxyphenol hydroxylase and related FAD-dependent oxidoreductases	mRNA_11869	XM_018525608.1	90.09	1332	132	0	21	1352	301	1632	0	1729	FAD/NAD(P)-binding domain-containing protein
mRNA_9662	A1.A	C1.A	7.51189	2.02468	4.76829	1.5971	1.02862	1.55266	0.120504	0.498483	gene_9662	hypothetical protein	mRNA_9662	XM_018530860.1	90.921	3723	324	7	23	3735	279	3997	0	4990	DUF221-domain-containing protein
mRNA_10218	A1.A	C1.A	5.67991	1.18201	3.43096	1.93955	1.25076	1.5507	0.120973	0.499594	gene_10218	hypothetical protein	mRNA_10218	XM_018536356.1	91.511	1449	123	0	1	1449	145	1593	0	1995	prolyl 4-hydroxylase
mRNA_1535	A1.A	C1.A	12.0688	5.33381	8.70133	1.28046	0.827399	1.54757	0.121726	0.501801	gene_1535	hypothetical protein	mRNA_1535	XM_018534317.1	94.814	2256	117	0	1	2256	1	2256	0	3518	oligosaccharyl transferase stt3 subunit
mRNA_9490	A1.A	C1.A	8.28064	3.1061	5.69337	1.4249	0.921626	1.54608	0.122086	0.501801	gene_9490	Protein translocase subunit SecD	mRNA_9490	XM_018528734.1	81.031	543	85	14	1	540	1	528	4.24e-116	416	hypothetical protein
mRNA_1935	A1.A	C1.A	12.39	4.9668	8.67842	1.19402	0.772346	1.54596	0.122114	0.501801	gene_1935	Putative oxidoreductase YncB	mRNA_1935	XM_018529959.1	90.125	1043	103	0	1	1043	193	1235	0	1356	NAD(P)-binding protein
mRNA_2846	A1.A	C1.A	6.33755	1.2583	3.79792	1.95295	1.26604	1.54257	0.122936	0.504344	gene_2846	hypothetical protein	mRNA_2846	XM_018527603.1	85.512	849	118	4	1	845	339	1186	0	881	hypothetical protein
mRNA_739	A1.A	C1.A	1.25243	5.03168	3.14206	-1.9974	1.29591	-1.54131	0.123241	0.50476	gene_739	DNA replication licensing factor MCM7	mRNA_739	XM_018524903.1	92.921	2444	167	4	1	2438	109	2552	0	3550	MCM-domain-containing protein
mRNA_10476	A1.A	C1.A	0.91599	4.75421	2.8351	-2.09745	1.36365	-1.53811	0.124021	0.506194	gene_10476	hypothetical protein	mRNA_10476	XM_018532934.1	87.823	928	93	12	85	1011	72	980	0	1070	hypothetical protein
mRNA_4841	A1.A	C1.A	5.55666	1.18201	3.36934	1.9222	1.2499	1.53789	0.124077	0.506194	gene_4841	hypothetical protein	mRNA_4841	XM_018531144.1	94.474	561	31	0	1	561	156	716	0	865	hypothetical protein
mRNA_289	A1.A	C1.A	15.7046	0	7.8523	6.01324	3.91139	1.53737	0.124203	0.506194	gene_289	hypothetical protein	mRNA_289	XM_018531970.1	90.672	804	75	0	1	804	118	921	0	1070	trypsin-domain-containing protein
mRNA_3966	A1.A	C1.A	6.12125	1.43367	3.77746	1.78443	1.16333	1.53389	0.125056	0.508019	gene_3966	Serine hydroxymethyltransferase (EC 2.1.2.1)	mRNA_3966	XM_018536492.1	93.276	937	63	0	1	937	656	1592	0	1382	SHMT-domain-containing protein
mRNA_991	A1.A	C1.A	4.71253	10.7925	7.75253	-1.19521	0.779211	-1.53388	0.12506	0.508019	gene_991	Phosphomannomutase (EC 5.4.2.8)	mRNA_991	XM_018534362.1	93.804	807	50	0	1	807	1	807	0	1214	eukaryotic phosphomannomutase
mRNA_7315	A1.A	C1.A	3.08441	0.99373	2.03907	2.70633	1.76977	1.5292	0.126215	0.511871	gene_7315	hypothetical protein	mRNA_7315	XM_018526279.1	90.844	2097	192	0	1	2097	410	2506	0	2809	RNI-like protein
mRNA_10501	A1.A	C1.A	41.3907	27.0503	34.2205	0.576027	0.37716	1.52728	0.126692	0.51297	gene_10501	hypothetical protein	mRNA_10501	XM_018527141.1	92.789	1359	98	0	1	1359	1	1359	0	1967	1%2C3-beta-glucanosyltransferase gel1 precursor
mRNA_3717	A1.A	C1.A	6.42437	2.26343	4.3439	1.66689	1.09428	1.52328	0.127688	0.51613	gene_3717	3-oxoacyl-[acyl-carrier protein] reductase (EC 1.1.1.100)	mRNA_3717	XM_018525704.1	90.493	1115	102	2	1	1113	65	1177	0	1469	NAD(P)-binding protein
mRNA_4589	A1.A	C1.A	4.88407	0.842666	2.86337	2.11315	1.38851	1.52189	0.128037	0.51613	gene_4589	hypothetical protein	mRNA_4589	XM_018526405.1	95.781	474	20	0	1	474	1	474	0	765	multi protein-bridging factor 1
mRNA_8216	A1.A	C1.A	0.795845	3.87398	2.33491	-2.26144	1.48618	-1.52165	0.128097	0.51613	gene_8216	hypothetical protein	mRNA_8216	XM_018523977.1	90.889	1328	101	5	1	1327	34	1342	0	1764	hypothetical protein
mRNA_5730	A1.A	C1.A	5.79314	1.00664	3.39989	2.22054	1.46168	1.51916	0.128721	0.517805	gene_5730	Putative transporter	mRNA_5730	XM_018525406.1	93.886	1014	62	0	1	1014	37	1050	0	1530	sideroflexin-5
mRNA_1626	A1.A	C1.A	6.3254	2.00037	4.16288	1.74891	1.15302	1.51681	0.129315	0.519352	gene_1626	hypothetical protein	mRNA_1626	XM_018530012.1	90.756	4446	402	5	1	4443	307	4746	0	5925	vacuolar protein sorting/targeting protein 10
mRNA_10580	A1.A	C1.A	4.06705	0.503319	2.28518	2.40518	1.59584	1.50715	0.131772	0.528365	gene_10580	Gamma-glutamyl phosphate reductase (EC 1.2.1.41)	mRNA_10580	XM_018536182.1	92.297	1415	108	1	1	1415	1	1414	0	2008	gamma-glutamyl phosphate reductase GPR
mRNA_2113	A1.A	C1.A	4.73964	0.930353	2.83499	2.05132	1.3632	1.50478	0.132381	0.52949	gene_2113	Sulfate permease	mRNA_2113	XM_018530135.1	88.549	2454	281	0	1	2454	128	2581	0	2976	sulfate permease
mRNA_2770	A1.A	C1.A	0.906956	4.42777	2.66736	-2.02908	1.34877	-1.5044	0.132479	0.52949	gene_2770	hypothetical protein	mRNA_2770	XM_018527173.1	92.238	2641	205	0	1	2641	103	2743	0	3742	hypothetical protein
mRNA_4560	A1.A	C1.A	10.1817	4.12414	7.1529	1.28734	0.856605	1.50283	0.132882	0.52999	gene_4560	hypothetical protein	mRNA_4560	XM_018528276.1	95.912	905	37	0	1	905	1	905	0	1467	mitochondrial carrier
mRNA_6306	A1.A	C1.A	11.8783	6.1116	8.99492	1.15797	0.771129	1.50166	0.133185	0.52999	gene_6306	Aldehyde dehydrogenase (EC 1.2.1.3)	mRNA_6306	XM_018533962.1	93.077	1560	108	0	1	1560	1	1560	0	2283	aldehyde dehydrogenase
mRNA_4091	A1.A	C1.A	4.32229	0.503319	2.41281	2.51461	1.67503	1.50123	0.133297	0.52999	gene_4091	hypothetical protein	mRNA_4091	XM_018525777.1	89.614	1271	130	2	417	1686	7	1276	0	1615	MFS general substrate transporter
mRNA_2608	A1.A	C1.A	1.2705	4.44068	2.85559	-1.93136	1.28706	-1.5006	0.133458	0.52999	gene_2608	hypothetical protein	mRNA_2608	XM_018524818.1	91.553	3871	327	0	2	3872	1057	4927	0	5337	helicase swr1
mRNA_1153	A1.A	C1.A	8.40459	2.10096	5.25278	1.61725	1.07868	1.49929	0.133798	0.530257	gene_1153	hypothetical protein	mRNA_1153	XM_018523146.1	89.789	1136	110	5	1	1133	105	1237	0	1450	glutaminyl-peptide cyclotransferase precursor
mRNA_6724	A1.A	C1.A	34.9517	23.5548	29.2532	0.614462	0.409998	1.49869	0.133953	0.530257	gene_6724	D-3-phosphoglycerate dehydrogenase (EC 1.1.1.95)	mRNA_6724	XM_018535684.1	95.067	2088	103	0	1	2088	306	2393	0	3286	STE-domain-containing protein
mRNA_4893	A1.A	C1.A	3.21048	8.96754	6.08901	-1.40181	0.93692	-1.49619	0.134604	0.531984	gene_4893	hypothetical protein	mRNA_4893	XM_018536048.1	93.208	2444	166	0	1	2444	123	2566	0	3594	DUF663-domain-containing protein
mRNA_4667	A1.A	C1.A	0.9191	3.88538	2.40224	-2.23445	1.4958	-1.49382	0.135223	0.532071	gene_4667	hypothetical protein	mRNA_4667	XM_018531217.1	91.479	2535	188	12	1	2529	193	2705	0	3459	hypothetical protein
mRNA_6332	A1.A	C1.A	3.03683	7.15696	5.0969	-1.56071	1.04484	-1.49373	0.135246	0.532071	gene_6332	Cell division protein FtsH (EC 3.4.24.-)	mRNA_6332	XM_018536068.1	88.803	3617	372	13	95	3696	135	3733	0	4405	AAA-domain-containing protein
mRNA_5977	A1.A	C1.A	4.45699	0.842666	2.64983	2.08942	1.39888	1.49364	0.135269	0.532071	gene_5977	hypothetical protein	mRNA_5977	XM_018524317.1	93.27	1902	125	3	1	1902	450	2348	0	2800	leukotriene A-4 hydrolase
mRNA_9996	A1.A	C1.A	5.81743	1.43367	3.62555	1.7892	1.19866	1.49267	0.135524	0.532233	gene_9996	proteasome regulatory subunit Rpt5	mRNA_9996	XM_018529279.1	93.059	1383	96	0	1	1383	1	1383	0	2023	26S proteasome subunit P45
mRNA_9825	A1.A	C1.A	4.94971	1.01804	2.98388	2.08338	1.39776	1.49051	0.13609	0.533609	gene_9825	Serine/threonine protein kinase	mRNA_9825	XM_018532383.1	91.709	2931	240	3	1	2930	176	3104	0	4063	MAP/microtubule affinity-regulating kinase 4
mRNA_8791	A1.A	C1.A	0.786811	4.06076	2.42379	-2.2225	1.49549	-1.48613	0.137244	0.537287	gene_8791	hypothetical protein	mRNA_8791	XM_018536163.1	89.603	731	76	0	1	731	80	810	0	929	hypothetical protein
mRNA_7641	A1.A	C1.A	20.6391	33.1991	26.9191	-0.666559	0.449311	-1.48351	0.137938	0.539153	gene_7641	hypothetical protein	mRNA_7641	XM_018525497.1	93.723	1179	74	0	1	1179	228	1406	0	1768	GPI-anchored cell wall organization protein Ecm33
mRNA_6491	A1.A	C1.A	4.56288	1.33308	2.94798	2.22476	1.50122	1.48197	0.138347	0.539903	gene_6491	hypothetical protein	mRNA_6491	XM_018529576.1	90.704	2883	265	2	1	2883	355	3234	0	3836	seven-hairpin glycosidase
mRNA_8397	A1.A	C1.A	9.47335	3.13041	6.30188	1.36015	0.919195	1.47972	0.138949	0.541398	gene_8397	hypothetical protein	mRNA_8397	XM_018535978.1	94.981	538	23	2	1	538	19	552	0	841	epsilon subunit of F1F0-ATP synthase N-terminal domain-containing protein
mRNA_4196	A1.A	C1.A	4.63445	0.842666	2.73856	2.09082	1.41418	1.47847	0.139281	0.541842	gene_4196	hypothetical protein	mRNA_4196	XM_018529562.1	91.312	587	51	0	1	587	1	587	0	802	hypothetical protein
mRNA_3004	A1.A	C1.A	1.69377	5.89866	3.79621	-1.75242	1.18863	-1.47432	0.140395	0.54532	gene_3004	5%27-nucleotidase (EC 3.1.3.5)	mRNA_3004	XM_018535649.1	92.028	1982	158	0	1	1982	103	2084	0	2785	5'-nucleotidase-like protein
mRNA_5261	A1.A	C1.A	1.60383	6.5777	4.09076	-1.75494	1.19137	-1.47304	0.14074	0.545806	gene_5261	hypothetical protein	.	.	.	.	.	.	.	.	.
mRNA_8034	A1.A	C1.A	7.4067	2.11237	4.75954	1.55449	1.05594	1.47214	0.140983	0.545896	gene_8034	hypothetical protein	mRNA_8034	XM_018524012.1	90.873	1249	114	0	1	1249	162	1410	0	1676	hypothetical protein
mRNA_11110	A1.A	C1.A	7.95111	2.11237	5.03174	1.5879	1.08016	1.47006	0.141547	0.546505	gene_11110	hypothetical protein	mRNA_11110	XM_018533866.1	90.952	1492	133	2	250	1740	1	1491	0	2006	hypothetical protein
mRNA_5817	A1.A	C1.A	3.65592	0.251659	1.95379	2.88693	1.96399	1.46993	0.14158	0.546505	gene_5817	hypothetical protein	mRNA_5817	XM_018527250.1	87.976	2337	270	4	1	2336	15	2341	0	2748	hypothetical protein
mRNA_264	A1.A	C1.A	1.24932	4.81574	3.03253	-1.91399	1.30526	-1.46637	0.142547	0.548723	gene_264	hypothetical protein	mRNA_264	XM_018524253.1	91.621	3616	298	3	1	3615	14	3625	0	4994	Nrap protein
mRNA_3426	A1.A	C1.A	5.33755	1.09432	3.21594	1.9004	1.29666	1.46561	0.142755	0.548723	gene_3426	hypothetical protein	mRNA_3426	XM_018525977.1	89.081	1731	189	0	1	1731	78	1808	0	2150	Metallo-dependent hydrolase
mRNA_6512	A1.A	C1.A	4.33685	9.93661	7.13673	-1.28201	0.875667	-1.46404	0.143184	0.548723	gene_6512	hypothetical protein	mRNA_6512	XM_018535718.1	85.409	1124	161	1	1	1124	481	1601	0	1164	hypothetical protein
mRNA_9419	A1.A	C1.A	6.01325	2.01177	4.01251	1.76646	1.20687	1.46367	0.143284	0.548723	gene_9419	hypothetical protein	mRNA_9419	XM_018527378.1	91.201	1182	104	0	1	1182	1	1182	0	1607	ATPase%2C V1 complex%2C subunit C
mRNA_9317	A1.A	C1.A	5.15387	1.00664	3.08025	1.9922	1.36146	1.46329	0.143388	0.548723	gene_9317	hypothetical protein	mRNA_9317	XM_018535346.1	91.685	1335	111	0	1	1335	1	1335	0	1851	hypothetical protein
mRNA_12165	A1.A	C1.A	22.8867	13.7866	18.3367	0.781592	0.534258	1.46295	0.143482	0.548723	gene_12165	LSU ribosomal protein L17e (L22p)	mRNA_12165	XM_018528142.1	98.029	558	11	0	28	585	40	597	0	970	60S ribosomal protein L17
mRNA_8794	A1.A	C1.A	0.666667	3.94876	2.30771	-2.22561	1.52247	-1.46184	0.143786	0.548962	gene_8794	hypothetical protein	mRNA_8794	XM_018532838.1	91.304	966	72	5	1	966	201	1154	0	1308	hypothetical protein
mRNA_1005	A1.A	C1.A	3.82365	0.591006	2.20733	2.24715	1.53919	1.45995	0.144304	0.548962	gene_1005	hypothetical protein	mRNA_1005	XM_018533465.1	92.674	1365	100	0	1	1365	170	1534	0	1967	terpenoid cyclases/Protein prenyltransferase
mRNA_7074	A1.A	C1.A	5.05179	1.09432	3.07306	1.89062	1.29512	1.4598	0.144345	0.548962	gene_7074	[NiFe] hydrogenase metallocenter assembly protein HypD	mRNA_7074	XM_018526074.1	93.459	1483	97	0	1	1483	104	1586	0	2202	oligosaccharyltransferase alpha subunit
mRNA_5440	A1.A	C1.A	2.33092	5.94913	4.14003	-1.54163	1.05627	-1.4595	0.144429	0.548962	gene_5440	hypothetical protein	mRNA_5440	XM_018529972.1	89.711	2527	243	11	1	2526	5	2515	0	3210	DEAD-domain-containing protein
mRNA_11684	A1.A	C1.A	17.0512	7.93324	12.4922	0.982269	0.675457	1.45423	0.145883	0.553641	gene_11684	hypothetical protein	mRNA_11684	XM_018536149.1	97.033	337	10	0	1	337	767	1103	6.73e-162	568	elongation factor-1a
mRNA_422	A1.A	C1.A	7.38864	3.25716	5.3229	1.46925	1.01203	1.45178	0.146563	0.554789	gene_422	hypothetical protein	mRNA_422	XM_018535501.1	91.801	2793	223	6	1	2790	290	3079	0	3884	hypothetical protein
mRNA_10520	A1.A	C1.A	6.03442	1.43367	3.73405	1.7314	1.19361	1.45056	0.146903	0.554789	gene_10520	hypothetical protein	mRNA_10520	XM_018524623.1	93.529	340	22	0	1	340	239	578	1.51e-143	507	mitochondrial succinate dehydrogenase cytochrome b560 subunit C
mRNA_2724	A1.A	C1.A	2.97019	7.99812	5.48415	-1.41558	0.975914	-1.45051	0.146916	0.554789	gene_2724	U5 small nuclear ribonucleoprotein 116 kDa component	mRNA_2724	XM_018524836.1	92.697	2985	218	0	1	2985	70	3054	0	4305	P-loop containing nucleoside triphosphate hydrolase protein
mRNA_11176	A1.A	C1.A	3.79625	0.503319	2.14978	2.39638	1.65276	1.44992	0.14708	0.554789	gene_11176	hypothetical protein	mRNA_11176	XM_018527901.1	92.059	1146	91	0	1	1146	1	1146	0	1613	L domain-like protein
mRNA_11524	A1.A	C1.A	3.90766	0.503319	2.20549	2.40075	1.6568	1.44903	0.147328	0.554885	gene_11524	hypothetical protein	mRNA_11524	XM_018536388.1	88.88	1322	147	0	3	1324	590	1911	0	1628	FAD dependent oxidoreductase
mRNA_9097	A1.A	C1.A	1.12014	4.81574	2.96794	-1.96746	1.35934	-1.44737	0.147794	0.555796	gene_9097	Exosome complex exonuclease DIS3	mRNA_9097	XM_018534276.1	92.926	2290	162	0	1	2290	1	2290	0	3332	RNB-domain-containing protein
mRNA_10914	A1.A	C1.A	3.68825	0.591006	2.13963	2.24623	1.55543	1.44412	0.148705	0.556056	gene_10914	hypothetical protein	mRNA_10914	XM_018532223.1	91.212	2697	231	3	1	2697	1801	4491	0	3663	hypothetical protein
mRNA_9341	A1.A	C1.A	22.4172	13.4196	17.9184	0.746495	0.517109	1.44359	0.148854	0.556056	gene_9341	Translation elongation factor 1 beta subunit	mRNA_9341	XM_018529038.1	95.977	696	28	0	1	696	1	696	0	1131	elongation factor 1-beta
mRNA_9667	A1.A	C1.A	4.7035	1.49705	3.10027	1.9667	1.36261	1.44333	0.148928	0.556056	gene_9667	Phosphoribosylanthranilate isomerase (EC 5.3.1.24)	mRNA_9667	XM_018530857.1	92.401	2316	176	0	1	2316	120	2435	0	3302	anthranilate synthase component 2
mRNA_9216	A1.A	C1.A	9.30152	17.9855	13.6435	-0.853631	0.591504	-1.44315	0.148977	0.556056	gene_9216	hypothetical protein	mRNA_9216	XM_018533173.1	94.761	2806	147	0	1	2806	128	2933	0	4368	hypothetical protein
mRNA_11862	A1.A	C1.A	0.795845	3.86258	2.32921	-2.26909	1.57234	-1.44313	0.148984	0.556056	gene_11862	hypothetical protein	mRNA_11862	XM_018530907.1	88.699	584	62	4	1	582	283	864	0	710	hypothetical protein
mRNA_12044	A1.A	C1.A	4.79414	0.842666	2.8184	2.0614	1.42996	1.44158	0.149421	0.556721	gene_12044	hypothetical protein	mRNA_12044	XM_018532633.1	92.836	2052	147	0	1	2052	222	2273	0	2976	Pbs2-type MAP kinase
mRNA_1475	A1.A	C1.A	18.8919	32.2254	25.5586	-0.673032	0.467088	-1.44091	0.14961	0.556721	gene_1475	LSU ribosomal protein L18Ae	mRNA_1475	XM_018531763.1	97.505	521	13	0	23	543	94	614	0	891	60S ribosomal protein L18ae
mRNA_8093	A1.A	C1.A	4.02469	9.04382	6.53426	-1.18232	0.821585	-1.43907	0.150131	0.55714	gene_8093	hypothetical protein	mRNA_8093	XM_018536000.1	91.4	2779	222	7	1	2766	362	3136	0	3792	chloride channel protein 3
mRNA_3243	A1.A	C1.A	4.00351	9.8087	6.9061	-1.17555	0.816962	-1.43892	0.150172	0.55714	gene_3243	Xanthine/uracil/thiamine/ascorbate permease family protein	mRNA_3243	XM_018533633.1	92.794	1707	123	0	1	1707	241	1947	0	2471	hypothetical protein
mRNA_6757	A1.A	C1.A	0.696878	3.33344	2.01516	-2.3348	1.6248	-1.43698	0.150724	0.558015	gene_6757	hypothetical protein	mRNA_6757	XM_018535689.1	93.268	1218	82	0	1	1218	24	1241	0	1796	hypothetical protein
mRNA_7622	A1.A	C1.A	20.6554	10.3735	15.5145	0.831417	0.578775	1.43651	0.150857	0.558015	gene_7622	hypothetical protein	mRNA_7622	XM_018530748.1	96.212	660	25	0	400	1059	458	1117	0	1081	hypothetical protein
mRNA_8628	A1.A	C1.A	7.85737	3.01841	5.43789	1.3458	0.937827	1.43502	0.151282	0.558222	gene_8628	Eukaryotic translation initiation factor 2 beta subunit	mRNA_8628	XM_018528170.1	96.581	936	32	0	1	936	1	936	0	1552	eukaryotic translation initiation factor-like protein 2 subunit beta
mRNA_4999	A1.A	C1.A	34.7594	23.2382	28.9988	0.636217	0.44344	1.43473	0.151363	0.558222	gene_4999	SSU ribosomal protein S8e	mRNA_4999	XM_018527936.1	97.701	609	14	0	1	609	1	609	0	1048	40S ribosomal protein S8-B
mRNA_5856	A1.A	C1.A	0.555556	3.52173	2.03864	-2.30503	1.61168	-1.4302	0.15266	0.560703	gene_5856	Multicopper oxidase	mRNA_5856	XM_018525381.1	88.744	1759	198	0	1	1759	297	2055	0	2152	hypothetical protein
mRNA_3889	A1.A	C1.A	0.6757	3.45835	2.06703	-2.23978	1.56697	-1.42937	0.152899	0.560703	gene_3889	hypothetical protein	mRNA_3889	XM_018526840.1	92.074	1842	140	4	1	1842	1	1836	0	2588	replication protein-like protein A 70 kDa DNA-binding subunit
mRNA_59	A1.A	C1.A	1.2705	4.12564	2.69807	-1.91191	1.33816	-1.42876	0.153073	0.560703	gene_59	hypothetical protein	mRNA_59	XM_018524417.1	94.286	420	24	0	18	437	71	490	0	643	EF-hand
mRNA_8746	A1.A	C1.A	0.897922	4.43917	2.66855	-1.94573	1.36264	-1.42791	0.153318	0.560703	gene_8746	Ribosomal large subunit pseudouridine synthase D (EC 4.2.1.70)	mRNA_8746	XM_018534133.1	91.621	1468	118	3	1	1464	1	1467	0	2025	DRAP deaminase
mRNA_6858	A1.A	C1.A	3.6219	0.503319	2.06261	2.37193	1.66191	1.42723	0.153513	0.560703	gene_6858	hypothetical protein	mRNA_6858	XM_018536332.1	87.57	1078	132	2	1	1077	224	1300	0	1247	alpha/beta-hydrolase
mRNA_9699	A1.A	C1.A	11.5602	5.00737	8.28377	1.22449	0.85804	1.42707	0.153559	0.560703	gene_9699	Actin-related protein 2	mRNA_9699	XM_018525560.1	95.761	1156	48	1	174	1329	69	1223	0	1862	Actin/actin-like protein
mRNA_10581	A1.A	C1.A	4.27994	9.73392	7.00693	-1.21335	0.850356	-1.42687	0.153617	0.560703	gene_10581	amine oxidase, flavin-containing	mRNA_10581	XM_018535552.1	95.587	997	44	0	492	1488	811	1807	0	1598	UDP-galactopyranose mutase-like protein
mRNA_6047	A1.A	C1.A	5.0549	1.18201	3.11846	1.82451	1.28097	1.42432	0.154355	0.562569	gene_6047	hypothetical protein	mRNA_6047	XM_018530406.1	90.212	1839	177	2	1	1836	114	1952	0	2396	endonuclease/exonuclease/phosphatase family protein-like protein
mRNA_9789	A1.A	C1.A	11.0591	4.13704	7.59808	1.16967	0.821947	1.42304	0.154723	0.563084	gene_9789	hypothetical protein	mRNA_9789	XM_018530825.1	92.091	4476	345	4	1	4473	169	4638	0	6296	tricalbin
mRNA_1065	A1.A	C1.A	3.03683	0.99373	2.01528	2.5489	1.79474	1.4202	0.155549	0.564621	gene_1065	4-alpha-glucanotransferase (amylomaltase) (EC 2.4.1.25) / Amylo-alpha-1,6-glucosidase (EC 3.2.1.33)	mRNA_1065	XM_018533482.1	93.086	4686	324	0	1	4686	234	4919	0	6859	glycogen debranching enzyme
mRNA_5563	A1.A	C1.A	5.298	12.1127	8.70535	-1.09089	0.768462	-1.41957	0.155732	0.564621	gene_5563	Thermosome subunit	mRNA_5563	XM_018526257.1	95.474	1613	69	3	1	1611	145	1755	0	2571	hypothetical protein
mRNA_11456	A1.A	C1.A	1.26147	5.3209	3.29119	-1.82224	1.28444	-1.4187	0.155987	0.564621	gene_11456	Nitroreductase family protein	mRNA_11456	XM_018525353.1	91.775	924	76	0	1	924	109	1032	0	1286	Nitroreductase
mRNA_5098	A1.A	C1.A	4.67991	0.842666	2.76129	2.03638	1.43662	1.41748	0.156343	0.564621	gene_5098	hypothetical protein	mRNA_5098	XM_018536089.1	82.624	2279	379	16	291	2562	293	2561	0	1999	hypothetical protein
mRNA_3834	A1.A	C1.A	83.6436	63.1448	73.3942	0.393146	0.277417	1.41716	0.156435	0.564621	gene_3834	Eukaryotic translation initiation factor 5A	mRNA_3834	XM_018527727.1	95.682	1158	38	5	34	1191	763	1908	0	1851	hypothetical protein
mRNA_11071	A1.A	C1.A	2.1896	5.83378	4.01169	-1.58355	1.11761	-1.41691	0.156511	0.564621	gene_11071	putative helicase	.	.	.	.	.	.	.	.	.
mRNA_10605	A1.A	C1.A	4.39727	0.754978	2.57612	2.075	1.46839	1.41312	0.157621	0.567801	gene_10605	Alpha,alpha-trehalose-phosphate synthase [UDP-forming] (EC 2.4.1.15)	mRNA_10605	XM_018534233.1	94.799	1596	83	0	1	1596	1	1596	0	2488	glycosyl transferase
mRNA_11547	A1.A	C1.A	3.82365	8.56331	6.19348	-1.22828	0.871158	-1.40994	0.158556	0.570344	gene_11547	hypothetical protein	mRNA_11547	XM_018534230.1	91.324	1360	116	2	1030	2388	1	1359	0	1857	serine/threonine-protein kinase bur1
mRNA_3230	A1.A	C1.A	1.76633	4.93109	3.34871	-1.79869	1.27929	-1.40601	0.159722	0.573262	gene_3230	hypothetical protein	mRNA_3230	XM_018533510.1	90.129	1398	138	0	1	1398	226	1623	0	1818	hypothetical protein
mRNA_8979	A1.A	C1.A	8.65322	2.95503	5.80412	1.28812	0.91676	1.40508	0.159997	0.573262	gene_8979	3-hydroxyisobutyryl-CoA hydrolase (EC 3.1.2.4)	mRNA_8979	XM_018535544.1	91.034	1461	131	0	1	1461	221	1681	0	1973	3-hydroxyisobutyryl-CoA hydrolase mitochondrial precursor
mRNA_6008	A1.A	C1.A	4.41534	0.842666	2.629	1.9937	1.41943	1.40458	0.160147	0.573262	gene_6008	hypothetical protein	mRNA_6008	XM_018525286.1	95.46	837	38	0	1	837	116	952	0	1336	hypothetical protein
mRNA_7843	A1.A	C1.A	6.38271	1.68533	4.03402	1.58627	1.1303	1.40341	0.160495	0.573262	gene_7843	YgfY COG2938	mRNA_7843	XM_018523419.1	92.894	957	68	0	1	957	1	957	0	1391	TPR repeat protein-like protein
mRNA_9148	A1.A	C1.A	10.0984	18.0927	14.0955	-0.925793	0.659718	-1.40332	0.160523	0.573262	gene_9148	hypothetical protein	mRNA_9148	XM_018524746.1	92.364	1925	143	4	1	1923	334	2256	0	2737	MFS general substrate transporter
mRNA_3962	A1.A	C1.A	1.24932	5.16984	3.20958	-1.74365	1.24443	-1.40117	0.161163	0.574724	gene_3962	DNA-directed RNA polymerases I, II, and III 27 kDa polypeptide (EC 2.7.7.6)	mRNA_3962	XM_018526841.1	96.48	625	22	0	27	651	81	705	0	1033	DNA-directed RNA polymerases I
mRNA_11588	A1.A	C1.A	87.8603	59.0067	73.4335	0.456556	0.32604	1.40031	0.161422	0.574819	gene_11588	hypothetical protein	mRNA_11588	XM_018527152.1	91.031	1784	160	0	563	2346	684	2467	0	2409	glycoside hydrolase/deacetylase
mRNA_10546	A1.A	C1.A	7.03131	2.67906	4.85519	1.39361	0.995816	1.39947	0.161673	0.574888	gene_10546	Cytochrome c oxidase polypeptide Va, mitochondrial precursor (EC 1.9.3.1)	mRNA_10546	XM_018524629.1	95.302	447	21	0	1	447	78	524	0	710	cytochrome c oxidase subunit VI
mRNA_7805	A1.A	C1.A	5.55666	1.35739	3.45702	1.83161	1.31384	1.39408	0.163292	0.579449	gene_7805	hypothetical protein	mRNA_7805	XM_018532759.1	89.312	1918	197	8	1637	3550	55	1968	0	2399	hypothetical protein
mRNA_1013	A1.A	C1.A	5.02158	1.2697	3.14564	1.81154	1.30051	1.39295	0.163635	0.579449	gene_1013	hypothetical protein	mRNA_1013	XM_018534372.1	94.247	1095	63	0	1	1095	1	1095	0	1674	actin-related protein 2/3 complex%2C subunit 1
mRNA_4058	A1.A	C1.A	4.82054	1.09432	2.95743	1.82528	1.31044	1.39288	0.163656	0.579449	gene_4058	hypothetical protein	mRNA_4058	XM_018534942.1	92.128	2439	189	1	1	2436	1	2439	0	3437	hypothetical protein
mRNA_1314	A1.A	C1.A	1.58266	5.84853	3.71559	-1.58062	1.13742	-1.38965	0.164636	0.582088	gene_1314	hypothetical protein	mRNA_1314	XM_018526251.1	83.786	2023	314	13	1	2019	365	2377	0	1906	hypothetical protein
mRNA_9123	A1.A	C1.A	23.1207	14.5887	18.8547	0.678154	0.49125	1.38047	0.167443	0.590913	gene_9123	LSU ribosomal protein L26e (L24p)	mRNA_9123	XM_018534284.1	99.02	408	4	0	1	408	1	408	0	732	ribosomal protein L24
mRNA_10471	A1.A	C1.A	5.72749	1.60905	3.66827	1.65401	1.19911	1.37936	0.167783	0.590913	gene_10471	hypothetical protein	mRNA_10471	XM_018534187.1	94.038	1845	110	0	1	1845	1	1845	0	2798	hypothetical protein
mRNA_4103	A1.A	C1.A	3.52293	0.503319	2.01313	2.30815	1.67444	1.37846	0.16806	0.590913	gene_4103	hypothetical protein	mRNA_4103	XM_018531480.1	88.701	2133	220	12	1	2130	621	2735	0	2584	hypothetical protein
mRNA_4503	A1.A	C1.A	1.56459	5.63409	3.59934	-1.65365	1.1997	-1.37839	0.168084	0.590913	gene_4503	hypothetical protein	mRNA_4503	XM_018523478.1	91.073	2655	234	3	1	2655	29	2680	0	3587	DNA ligase 1
mRNA_9209	A1.A	C1.A	5.55596	1.2583	3.40713	1.86644	1.35596	1.37648	0.168675	0.59215	gene_9209	hypothetical protein	mRNA_9209	XM_018524764.1	91.15	1695	150	0	1	1695	149	1843	0	2300	hypothetical protein
mRNA_9583	A1.A	C1.A	2.2705	6.77889	4.52469	-1.38341	1.01081	-1.36861	0.17112	0.595571	gene_9583	Adenine phosphoribosyltransferase (EC 2.4.2.7)	mRNA_9583	XM_018526813.1	92.395	618	46	1	1	618	143	759	0	880	adenine phosphoribosyltransferase
mRNA_491	A1.A	C1.A	3.65804	9.53273	6.59538	-1.18049	0.862633	-1.36847	0.171164	0.595571	gene_491	hypothetical protein	mRNA_491	XM_018524389.1	95.818	813	34	0	1	813	326	1138	0	1314	membrane fusion mating protein FIG1
mRNA_4455	A1.A	C1.A	1.15036	3.7977	2.47403	-1.8914	1.38267	-1.36793	0.171334	0.595571	gene_4455	hypothetical protein	mRNA_4455	XM_018526554.1	88.41	1415	153	8	1	1413	161	1566	0	1694	hypothetical protein
mRNA_5899	A1.A	C1.A	4.95664	0.754978	2.85581	2.18625	1.59861	1.36759	0.17144	0.595571	gene_5899	FIG01093382: hypothetical protein	mRNA_5899	XM_018523646.1	91.358	1539	133	0	1	1539	1	1539	0	2106	hypothetical protein
mRNA_8229	A1.A	C1.A	0.949311	3.20669	2.078	-2.42479	1.77358	-1.36717	0.171571	0.595571	gene_8229	hypothetical protein	mRNA_8229	XM_018533734.1	93.678	522	33	0	1	522	342	863	0	782	hypothetical protein
mRNA_8030	A1.A	C1.A	1.82606	5.23137	3.52871	-1.59484	1.1667	-1.36696	0.171636	0.595571	gene_8030	LSU ribosomal protein L7/L12 (L23e), mitochondrial	mRNA_8030	XM_018524014.1	97.619	42	1	0	511	552	1417	1376	1.08e-12	73.1	hypothetical protein
mRNA_2076	A1.A	C1.A	4.36395	1.58474	2.97434	1.81724	1.32984	1.36651	0.17178	0.595571	gene_2076	hypothetical protein	mRNA_2076	XM_018536304.1	91.388	8976	761	7	1	8973	368	9334	0	12283	hypothetical protein
mRNA_9181	A1.A	C1.A	1.17153	3.6857	2.42862	-2.00346	1.46849	-1.36431	0.172471	0.595571	gene_9181	hypothetical protein	mRNA_9181	XM_018524753.1	92.356	2054	157	0	1	2054	603	2656	0	2924	hypothetical protein
mRNA_1073	A1.A	C1.A	2.1896	6.10019	4.1449	-1.42246	1.04281	-1.36407	0.172546	0.595571	gene_1073	hypothetical protein	mRNA_1073	XM_018527199.1	92.716	1318	96	0	1	1318	358	1675	0	1903	cyclin-domain-containing protein
mRNA_1091	A1.A	C1.A	3.64589	0.503319	2.07461	2.37901	1.7442	1.36395	0.172583	0.595571	gene_1091	hypothetical protein	mRNA_1091	XM_018527593.1	90.814	2493	229	0	1	2493	212	2704	0	3336	hypothetical protein
mRNA_4965	A1.A	C1.A	5.60212	1.8364	3.71926	1.70108	1.24726	1.36385	0.172615	0.595571	gene_4965	hypothetical protein	mRNA_4965	XM_018527441.1	91.022	2016	181	0	1126	3141	1	2016	0	2721	carboxypeptidase-like protein S1
mRNA_1712	A1.A	C1.A	6.94942	1.94839	4.4489	1.70942	1.25364	1.36356	0.172705	0.595571	gene_1712	LSU ribosomal protein L34e	mRNA_1712	XM_018534518.1	98.551	345	5	0	1	345	1	345	1.13e-174	610	ribosomal protein L34e
mRNA_7025	A1.A	C1.A	2.62501	7.29361	4.95931	-1.36475	1.00152	-1.36267	0.172987	0.595571	gene_7025	Imidazole glycerol phosphate synthase amidotransferase subunit HisH / Imidazole glycerol phosphate synthase cyclase subunit	mRNA_7025	XM_018535365.1	90.211	1655	158	4	1	1653	1	1653	0	2156	imidazole glycerol phosphate synthase HisHF
mRNA_4894	A1.A	C1.A	0.795845	3.84817	2.32201	-1.97647	1.45051	-1.3626	0.173008	0.595571	gene_4894	hypothetical protein	mRNA_4894	XM_018524157.1	93.225	1668	113	0	1	1668	322	1989	0	2455	U3 snoRNP-associated protein Utp7
mRNA_227	A1.A	C1.A	4.14484	0.754978	2.44991	2.01944	1.48685	1.3582	0.174401	0.599533	gene_227	2,3-bisphosphoglycerate-independent phosphoglycerate mutase (EC 5.4.2.12)	mRNA_227	XM_018527084.1	95.046	969	48	0	1	969	739	1707	0	1524	2%2C3-bisphosphoglycerate-independent phosphoglycerate mutase
mRNA_8445	A1.A	C1.A	3.71565	0.503319	2.10948	2.28282	1.68282	1.35654	0.174927	0.599745	gene_8445	Alkaline phosphatase (EC 3.1.3.1)	mRNA_8445	XM_018531834.1	87.322	1964	247	2	1	1963	90	2052	0	2246	alkaline phosphatase-like protein
mRNA_9137	A1.A	C1.A	5.46914	1.52136	3.49525	1.65049	1.21674	1.35648	0.174946	0.599745	gene_9137	hypothetical protein	mRNA_9137	XM_018524742.1	92.145	3081	242	0	1	3081	470	3550	0	4349	ARM repeat-containing protein
mRNA_2290	A1.A	C1.A	5.09415	1.2697	3.18192	1.74662	1.28887	1.35516	0.175368	0.600362	gene_2290	hypothetical protein	mRNA_2290	XM_018525126.1	89.293	1401	150	0	1	1401	331	1731	0	1757	mitochondrion biogenesis protein
mRNA_1274	A1.A	C1.A	6.11221	1.50996	3.81109	1.662	1.22829	1.35309	0.176026	0.601785	gene_1274	hypothetical protein	mRNA_1274	XM_018526240.1	91.719	1908	158	0	1	1908	1243	3150	0	2649	coatomer subunit beta
mRNA_2438	A1.A	C1.A	1.01807	3.96167	2.48987	-1.91121	1.4143	-1.35135	0.176584	0.602863	gene_2438	hypothetical protein	mRNA_2438	XM_018526142.1	80.992	1331	243	6	1	1326	281	1606	0	1048	medium-chain fatty acid ethyl ester synthase/esteras-like protein 1
mRNA_12233	A1.A	C1.A	4.85386	1.09432	2.97409	1.78798	1.3249	1.34953	0.177168	0.602937	gene_12233	Chaperone protein DnaJ	mRNA_12233	XM_018524434.1	91.412	1572	117	1	1	1554	177	1748	0	2139	DNAJ domain-containing protein
mRNA_11860	A1.A	C1.A	0.804879	3.37066	2.08777	-2.14641	1.59132	-1.34882	0.177394	0.602937	gene_11860	hypothetical protein	mRNA_11860	XM_018535783.1	83.846	4191	636	22	134	4290	11	4194	0	3951	WD40 repeat-like protein
mRNA_11884	A1.A	C1.A	7.09385	2.27634	4.68509	1.42108	1.0537	1.34866	0.177446	0.602937	gene_11884	hypothetical protein	mRNA_11884	XM_018530902.1	94.41	1467	82	0	1	1467	107	1573	0	2255	hypothetical protein
mRNA_12091	A1.A	C1.A	29.2832	19.718	24.5006	0.628795	0.466378	1.34825	0.177577	0.602937	gene_12091	Enoyl-[acyl-carrier-protein] reductase [FMN] (EC 1.3.1.9)	mRNA_12091	XM_018526483.1	93.872	1077	66	0	1	1077	1	1077	0	1624	oxidoreductase-like protein
mRNA_551	A1.A	C1.A	4.34277	9.3441	6.84344	-1.1356	0.843559	-1.3462	0.178238	0.603849	gene_551	hypothetical protein	mRNA_551	XM_018534061.1	92.381	2218	167	2	1	2217	1	2217	0	3158	hypothetical protein
mRNA_2416	A1.A	C1.A	0.906956	3.8091	2.35803	-2.00609	1.49198	-1.34458	0.178761	0.603849	gene_2416	Dipeptidyl peptidase IV in 4-hydroxyproline catabolic gene cluster	mRNA_2416	XM_018526137.1	85.181	1903	274	7	22	1923	252	2147	0	1945	alpha/beta-hydrolase
mRNA_5871	A1.A	C1.A	4.20145	0.842666	2.52206	2.05162	1.52646	1.34404	0.178937	0.603849	gene_5871	hypothetical protein	mRNA_5871	XM_018530559.1	91.262	824	72	0	245	1068	131	954	0	1123	hypothetical protein
mRNA_10697	A1.A	C1.A	3.86289	1.24539	2.55414	2.07968	1.54751	1.34389	0.178985	0.603849	gene_10697	hypothetical protein	mRNA_10697	XM_018524659.1	91.572	1590	128	3	1	1587	49	1635	0	2189	hypothetical protein
mRNA_7582	A1.A	C1.A	9.40389	3.54604	6.47496	1.18198	0.879678	1.34365	0.179062	0.603849	gene_7582	Glutathione reductase (EC 1.8.1.7)	mRNA_7582	XM_018529868.1	92.393	1354	103	0	1	1354	1	1354	0	1930	hypothetical protein
mRNA_2876	A1.A	C1.A	4.31637	0.842666	2.57952	1.93313	1.44107	1.34146	0.179772	0.604857	gene_2876	hypothetical protein	mRNA_2876	XM_018534457.1	88.547	1886	201	8	1	1874	1	1883	0	2272	AP-1-like protein
mRNA_2728	A1.A	C1.A	2.26739	6.85517	4.56128	-1.37941	1.02848	-1.34122	0.179849	0.604857	gene_2728	hypothetical protein	mRNA_2728	XM_018535612.1	90.66	5332	463	17	1	5313	351	5666	0	7055	hypothetical protein
mRNA_11472	A1.A	C1.A	1.24029	4.53977	2.89003	-1.69548	1.26657	-1.33864	0.180686	0.605929	gene_11472	Acyl-CoA:1-acyl-sn-glycerol-3-phosphate acyltransferase (EC 2.3.1.51) @ Acyl-ACP:1-acyl-sn-glycerol-3-phosphate acyltransferase (EC 2.3.1.n4)	mRNA_11472	XM_018534669.1	90.89	933	85	0	1	933	1	933	0	1253	1-acylglycerol-3-phosphate O-acyltransferase
mRNA_5782	A1.A	C1.A	1.92502	6.36325	4.14414	-1.45695	1.08928	-1.33754	0.181046	0.605929	gene_5782	hypothetical protein	mRNA_5782	XM_018525397.1	93.948	1867	113	0	1	1867	345	2211	0	2822	MFS general substrate transporter
mRNA_11189	A1.A	C1.A	1.01807	4.2638	2.64093	-1.77555	1.32751	-1.3375	0.181059	0.605929	gene_11189	hypothetical protein	mRNA_11189	XM_018533877.1	92.107	1191	94	0	1	1191	1	1191	0	1679	Metallo-dependent phosphatase
mRNA_2532	A1.A	C1.A	0.555556	3.34635	1.95095	-2.25848	1.68891	-1.33724	0.181144	0.605929	gene_2532	hypothetical protein	mRNA_2532	XM_018530944.1	90.476	2793	266	0	1	2793	395	3187	0	3685	histone-lysine N-methyltransferase
mRNA_2128	A1.A	C1.A	2.06946	5.60978	3.83962	-1.4535	1.09005	-1.33343	0.182392	0.609284	gene_2128	hypothetical protein	mRNA_2128	XM_018525143.1	93.603	13022	814	6	1	13020	357	13361	0	19414	hypothetical protein
mRNA_4086	A1.A	C1.A	3.70942	7.67168	5.69055	-1.26588	0.950015	-1.33249	0.182699	0.609489	gene_4086	hypothetical protein	mRNA_4086	XM_018531473.1	89.488	1503	158	0	1	1503	186	1688	0	1901	hypothetical protein
mRNA_10826	A1.A	C1.A	16.6598	7.88762	12.2737	0.94317	0.709204	1.3299	0.183551	0.610694	gene_10826	Calcium-transporting ATPase	mRNA_10826	XM_018532207.1	89.613	3408	354	0	1	3408	212	3619	0	4333	plasma membrane calcium-transporting ATPase 2
mRNA_11522	A1.A	C1.A	42.1029	30.5754	36.3391	0.475612	0.357631	1.3299	0.183553	0.610694	gene_11522	hypothetical protein	mRNA_11522	XM_018534629.1	93.419	1094	72	0	1	1094	1	1094	0	1622	hypothetical protein
mRNA_12063	A1.A	C1.A	1.84412	4.9554	3.39976	-1.50578	1.13642	-1.32502	0.185163	0.6151	gene_12063	hypothetical protein	mRNA_12063	XM_018527503.1	93.139	3396	224	4	1	3396	35	3421	0	4972	NIC-domain-containing protein
mRNA_4206	A1.A	C1.A	11.78	4.71665	8.24832	1.04067	0.785809	1.32433	0.185395	0.6151	gene_4206	hypothetical protein	mRNA_4206	XM_018535725.1	87.885	2567	301	6	1	2565	54	2612	0	3009	vacuolar ATP synthase-like protein 98 kDa subunit
mRNA_9907	A1.A	C1.A	1.14725	4.35148	2.74936	-1.76306	1.33272	-1.32291	0.185866	0.6151	gene_9907	hypothetical protein	mRNA_9907	XM_018536231.1	91.703	1362	104	4	1	1359	206	1561	0	1881	Zinc/iron permease
mRNA_2350	A1.A	C1.A	2.07538	5.40674	3.74106	-1.52192	1.15044	-1.3229	0.185868	0.6151	gene_2350	hypothetical protein	mRNA_2350	XM_018530118.1	91.3	2253	196	0	1	2253	157	2409	0	3075	hypothetical protein
mRNA_603	A1.A	C1.A	5.45769	1.34598	3.40184	1.64383	1.24482	1.32054	0.186656	0.615914	gene_603	High-affnity carbon uptake protein Hat/HatR	mRNA_603	XM_018532345.1	93.939	1056	64	0	1	1056	219	1274	0	1596	heterotrimeric G protein beta subunit
mRNA_11543	A1.A	C1.A	7.03724	2.27634	4.65679	1.34783	1.02141	1.31958	0.186974	0.615914	gene_11543	hypothetical protein	mRNA_11543	XM_018523642.1	92	2575	204	2	1	2574	238	2811	0	3613	DUF1620-domain-containing protein
mRNA_2222	A1.A	C1.A	4.13891	9.20629	6.6726	-1.11351	0.844281	-1.31888	0.187208	0.615914	gene_2222	hypothetical protein	mRNA_2222	XM_018525105.1	92.923	763	54	0	6	768	132	894	0	1110	hypothetical protein
mRNA_1045	A1.A	C1.A	1.59169	5.20856	3.40013	-1.7256	1.30873	-1.31852	0.187329	0.615914	gene_1045	hypothetical protein	mRNA_1045	XM_018534411.1	93.429	1887	124	0	1	1887	58	1944	0	2798	hypothetical protein
mRNA_7559	A1.A	C1.A	2.43892	6.67829	4.55861	-1.38589	1.05115	-1.31844	0.187355	0.615914	gene_7559	hypothetical protein	mRNA_7559	XM_018530726.1	86.522	2404	319	5	614	3015	693	3093	0	2639	hypothetical protein
mRNA_8533	A1.A	C1.A	3.2438	7.30652	5.27516	-1.24552	0.94576	-1.31695	0.187856	0.616311	gene_8533	hypothetical protein	mRNA_8533	XM_018524599.1	91.284	1308	99	2	1	1305	96	1391	0	1770	Ebp2-domain-containing protein
mRNA_765	A1.A	C1.A	3.57121	0.678694	2.12495	2.10112	1.59587	1.3166	0.187972	0.616311	gene_765	6,7-dimethyl-8-ribityllumazine synthase (EC 2.5.1.78)	mRNA_765	XM_018536254.1	95.238	630	30	0	1	630	81	710	0	998	6%2C7-dimethyl-8-ribityllumazine synthase
mRNA_414	A1.A	C1.A	1.72398	4.79293	3.25845	-1.62711	1.23947	-1.31275	0.189267	0.619258	gene_414	hypothetical protein	mRNA_414	XM_018534099.1	92.205	1052	80	2	1	1051	1	1051	0	1487	hypothetical protein
mRNA_6461	A1.A	C1.A	1.15939	3.54604	2.35271	-1.85726	1.41576	-1.31185	0.189571	0.619258	gene_6461	hypothetical protein	mRNA_6461	XM_018524334.1	91.386	1753	142	6	1	1753	128	1871	0	2392	hypothetical protein
mRNA_407	A1.A	C1.A	3.39657	0.591006	1.99379	2.2056	1.6835	1.31013	0.190152	0.619258	gene_407	Riboflavin synthase eubacterial/eukaryotic (EC 2.5.1.9)	mRNA_407	XM_018534106.1	92.857	714	51	0	1	714	1	714	0	1037	Lumazine-binding protein
mRNA_10504	A1.A	C1.A	8.12436	2.87875	5.50155	1.3219	1.00917	1.3099	0.190231	0.619258	gene_10504	hypothetical protein	mRNA_10504	XM_018532945.1	91.422	1224	103	2	1	1223	188	1410	0	1677	hypothetical protein
mRNA_6451	A1.A	C1.A	1.60383	4.69234	3.14808	-1.59026	1.21432	-1.30959	0.190335	0.619258	gene_6451	hypothetical protein	mRNA_6451	XM_018524330.1	91.076	1311	117	0	1	1311	28	1338	0	1773	hypothetical protein
mRNA_3568	A1.A	C1.A	1.04828	3.44544	2.24686	-1.89058	1.44384	-1.30941	0.190397	0.619258	gene_3568	Xanthine dehydrogenase, molybdenum binding subunit (EC 1.17.1.4)	mRNA_3568	XM_018535095.1	91.624	4083	342	0	1	4083	1	4083	0	5646	xanthine dehydrogenase/oxidase
mRNA_4838	A1.A	C1.A	4.25072	0.678694	2.46471	2.23911	1.71132	1.30841	0.190735	0.619258	gene_4838	hypothetical protein	mRNA_4838	XM_018524160.1	90.561	1070	89	4	1	1058	362	1431	0	1406	hypothetical protein
mRNA_4563	A1.A	C1.A	1.12918	4.8419	2.98554	-1.71007	1.30819	-1.30721	0.191142	0.619258	gene_4563	hypothetical protein	mRNA_4563	XM_018534008.1	92.056	1649	104	11	1	1649	1	1622	0	2294	hypothetical protein
mRNA_398	A1.A	C1.A	6.02469	2.74244	4.38356	1.52165	1.16421	1.30702	0.191205	0.619258	gene_398	hypothetical protein	mRNA_398	XM_018529590.1	93.794	999	62	0	1	999	61	1059	0	1502	hypothetical protein
mRNA_5902	A1.A	C1.A	5.26568	1.2697	3.26769	1.74658	1.33679	1.30655	0.191366	0.619258	gene_5902	hypothetical protein	mRNA_5902	XM_018523645.1	88.69	1397	140	5	1	1382	1	1394	0	1688	hypothetical protein
mRNA_7372	A1.A	C1.A	3.6764	0.503319	2.08986	2.32398	1.78648	1.30087	0.193303	0.622661	gene_7372	hypothetical protein	mRNA_7372	XM_018528625.1	86.731	1447	189	2	1	1447	1	1444	0	1605	acid protease
mRNA_8961	A1.A	C1.A	1.93406	5.78516	3.85961	-1.42308	1.09424	-1.30052	0.193421	0.622661	gene_8961	hypothetical protein	mRNA_8961	XM_018534120.1	92.08	3586	282	2	1	3585	1	3585	0	5048	STAG-domain-containing protein
mRNA_578	A1.A	C1.A	8.92994	3.119	6.02447	1.20582	0.927362	1.30027	0.193508	0.622661	gene_578	hypothetical protein	mRNA_578	XM_018534063.1	92.624	2481	180	1	142	2622	1	2478	0	3565	hypothetical protein
mRNA_11373	A1.A	C1.A	3.33092	0.591006	1.96096	2.08999	1.6082	1.29959	0.193743	0.622661	gene_11373	hypothetical protein	mRNA_11373	XM_018533086.1	85.351	1454	205	5	27	1479	123	1569	0	1498	thioredoxin-like protein
mRNA_961	A1.A	C1.A	1.70591	5.28184	3.49387	-1.48931	1.14744	-1.29794	0.194308	0.622661	gene_961	hypothetical protein	mRNA_961	XM_018529736.1	93.011	372	26	0	1	372	1	372	1.26e-154	544	NADH dehydrogenase%2C alpha subcomplex%2C subunit 6
mRNA_7111	A1.A	C1.A	1.36947	5.09355	3.23151	-1.61289	1.24295	-1.29763	0.194415	0.622661	gene_7111	hypothetical protein	mRNA_7111	XM_018526068.1	92.017	1378	105	4	1	1374	32	1408	0	1930	kinase-like protein
mRNA_1551	A1.A	C1.A	0.928134	3.13041	2.02927	-2.01279	1.55143	-1.29738	0.194501	0.622661	gene_1551	hypothetical protein	mRNA_1551	XM_018530005.1	94.307	931	53	0	1	931	64	994	0	1426	ribosome biogenesis protein-like protein RPF2
mRNA_6971	A1.A	C1.A	8.02298	2.61568	5.31933	1.29921	1.00169	1.29702	0.194626	0.622661	gene_6971	Putative serine/threonine protein kinase	mRNA_6971	XM_018530287.1	96.408	1197	43	0	1	1197	267	1463	0	1973	glycogen synthase kinase-3 beta
mRNA_10595	A1.A	C1.A	0.897922	3.77339	2.33565	-1.83989	1.41941	-1.29623	0.194896	0.622661	gene_10595	Methylcrotonyl-CoA carboxylase biotin-containing subunit (EC 6.4.1.4)	mRNA_10595	XM_018524640.1	92.567	2139	159	0	1	2139	67	2205	0	3070	methylcrotonoyl-CoA carboxylase subunit alpha mitochondrial precursor
mRNA_12074	A1.A	C1.A	1.14132	4.52987	2.8356	-2.08058	1.60521	-1.29614	0.194926	0.622661	gene_12074	hypothetical protein	mRNA_12074	XM_018524467.1	90.945	1513	135	2	1	1512	428	1939	0	2034	MFS general substrate transporter
mRNA_617	A1.A	C1.A	4.20526	0.842666	2.52396	1.89216	1.46205	1.29418	0.195602	0.623237	gene_617	hypothetical protein	.	.	.	.	.	.	.	.	.
mRNA_6804	A1.A	C1.A	9.87233	3.87398	6.87315	1.09982	0.849828	1.29416	0.195609	0.623237	gene_6804	Seryl-tRNA synthetase (EC 6.1.1.11)	mRNA_6804	XM_018525211.1	93.897	1360	83	0	678	2037	89	1448	0	2052	serine-tRNA ligase
mRNA_5724	A1.A	C1.A	4.88026	10.7177	7.799	-1.06105	0.820592	-1.29303	0.196002	0.62336	gene_5724	hypothetical protein	mRNA_5724	XM_018534715.1	92.142	2838	211	1	1	2838	1	2826	0	3995	ARM repeat-containing protein
mRNA_9200	A1.A	C1.A	2.757	7.16836	4.96268	-1.44273	1.11646	-1.29223	0.196276	0.62336	gene_9200	ATP citrate synthase, alpha chain (EC 2.3.3.8)	mRNA_9200	XM_018533164.1	96.578	1461	50	0	1	1461	350	1810	0	2422	ATP-citrate synthase (ATP-citrate (pro-S-)-lyase)
mRNA_9480	A1.A	C1.A	4.11744	0.842666	2.48005	2.00602	1.5528	1.29187	0.196401	0.62336	gene_9480	beta-glycosyl hydrolase	mRNA_9480	XM_018531031.1	88.214	1909	217	8	1	1905	245	2149	0	2272	periplasmic beta-glucosidase precursor
mRNA_11821	A1.A	C1.A	1.39065	4.02505	2.70785	-1.66589	1.29063	-1.29076	0.196788	0.62379	gene_11821	hypothetical protein	mRNA_11821	XM_018530917.1	90.612	2780	259	2	1	2779	352	3130	0	3687	TPR-like protein
mRNA_7968	A1.A	C1.A	11.0557	18.3735	14.7146	-0.725007	0.562354	-1.28924	0.197316	0.624666	gene_7968	hypothetical protein	mRNA_7968	XM_018534032.1	94.831	1335	69	0	1	1335	1	1335	0	2084	DnaJ-domain-containing protein
mRNA_335	A1.A	C1.A	2.60383	6.73982	4.67183	-1.31445	1.02071	-1.28779	0.197819	0.625203	gene_335	H/ACA ribonucleoprotein complex subunit Gar1	mRNA_335	XM_018524238.1	96.667	630	21	0	1	630	24	653	0	1048	Gar1-domain-containing protein
mRNA_3486	A1.A	C1.A	3.87503	0.678694	2.27686	2.12165	1.64954	1.28621	0.19837	0.625203	gene_3486	hypothetical protein	mRNA_3486	XM_018525973.1	89.882	1522	152	2	1	1521	148	1668	0	1956	hypothetical protein
mRNA_11872	A1.A	C1.A	18.2995	11.7199	15.0097	0.823667	0.640457	1.28606	0.198422	0.625203	gene_11872	SSU ribosomal protein S7e	mRNA_11872	XM_018526800.1	97.115	624	6	1	1	624	1	612	0	1042	ribosomal protein S7e
mRNA_6051	A1.A	C1.A	3.28023	6.66504	4.97264	-1.3675	1.06349	-1.28586	0.198493	0.625203	gene_6051	hypothetical protein	mRNA_6051	XM_018536094.1	87.128	1849	216	13	1	1844	86	1917	0	2076	hypothetical protein
mRNA_10967	A1.A	C1.A	7.13339	3.50882	5.32111	1.24938	0.97442	1.28218	0.199781	0.627264	gene_10967	hypothetical protein	mRNA_10967	XM_018524092.1	92.679	1680	123	0	1	1680	73	1752	0	2422	glycylpeptide N-tetradecanoyltransferase
mRNA_10155	A1.A	C1.A	9.56298	5.25753	7.41026	1.06811	0.833066	1.28214	0.199793	0.627264	gene_10155	hypothetical protein	mRNA_10155	XM_018530363.1	95.793	618	26	0	1	618	238	855	0	998	glycolipid transfer protein
mRNA_2161	A1.A	C1.A	0.786811	3.46975	2.12828	-2.01056	1.56862	-1.28173	0.199937	0.627264	gene_2161	hypothetical protein	mRNA_2161	XM_018525084.1	90.53	982	93	0	1	982	83	1064	0	1299	scavenger mRNA decapping enzyme
mRNA_8981	A1.A	C1.A	3.88026	0.754978	2.31762	1.98478	1.54928	1.2811	0.200158	0.627264	gene_8981	hypothetical protein	mRNA_8981	XM_018528201.1	93.246	459	31	0	1	459	874	1332	0	676	elongation factor Tu
mRNA_10429	A1.A	C1.A	1.49865	4.78002	3.13933	-1.69587	1.32538	-1.27953	0.20071	0.62745	gene_10429	LSU ribosomal protein L27p	mRNA_10429	XM_018527532.1	94.335	812	46	0	1	812	19	830	0	1245	hypothetical protein
mRNA_8847	A1.A	C1.A	0.897922	4.01214	2.45503	-1.78832	1.39814	-1.27907	0.200871	0.62745	gene_8847	hypothetical protein	mRNA_8847	XM_018532856.1	94.574	258	14	0	1	258	702	959	1.94e-111	399	hypothetical protein
mRNA_11702	A1.A	C1.A	8.86992	3.83676	6.35334	1.26705	0.990829	1.27878	0.200976	0.62745	gene_11702	hypothetical protein	mRNA_11702	XM_018534845.1	94.462	957	53	0	1	957	1	957	0	1474	guanine nucleotide transporter
mRNA_7506	A1.A	C1.A	1.13821	4.03645	2.58733	-1.70319	1.33369	-1.27705	0.201584	0.628557	gene_7506	hypothetical protein	mRNA_7506	XM_018529203.1	87.128	940	92	14	1	936	1	915	0	1038	hypothetical protein
mRNA_7950	A1.A	C1.A	3.4601	0.678694	2.0694	2.04939	1.60911	1.27362	0.202799	0.629968	gene_7950	hypothetical protein	mRNA_7950	XM_018528809.1	83.188	4687	768	18	1	4677	1	4677	0	4272	hypothetical protein
mRNA_10082	A1.A	C1.A	2.61598	6.72842	4.6722	-1.3786	1.08269	-1.27331	0.202908	0.629968	gene_10082	hypothetical protein	mRNA_10082	XM_018531532.1	92.476	1914	144	0	1	1914	253	2166	0	2737	hypothetical protein
mRNA_6747	A1.A	C1.A	4.72157	1.2697	2.99563	1.66657	1.3103	1.2719	0.203409	0.629968	gene_6747	hypothetical protein	mRNA_6747	XM_018536323.1	90.135	3416	310	5	1	3407	198	3595	0	4416	hypothetical protein
mRNA_11185	A1.A	C1.A	26.4777	14.8662	20.6719	0.683122	0.53716	1.27173	0.20347	0.629968	gene_11185	hypothetical protein	mRNA_11185	XM_018531315.1	90.183	1365	131	1	1	1362	389	1753	0	1775	hypothetical protein
mRNA_10925	A1.A	C1.A	6.64418	1.93699	4.29059	1.43358	1.12734	1.27166	0.203495	0.629968	gene_10925	proteasome regulatory subunit Rpn5	mRNA_10925	XM_018527432.1	94.288	1488	85	0	1	1488	242	1729	0	2278	PCI-domain-containing protein
mRNA_6736	A1.A	C1.A	4.71846	9.69335	7.2059	-1.07484	0.845687	-1.27096	0.203741	0.629968	gene_6736	hypothetical protein	mRNA_6736	XM_018535686.1	95.566	1263	55	1	1	1263	52	1313	0	2021	putative rRNA pseudouridine synthase
mRNA_6748	A1.A	C1.A	3.2167	7.89602	5.55636	-1.23145	0.969061	-1.27076	0.203813	0.629968	gene_6748	hypothetical protein	mRNA_6748	XM_018525201.1	92.801	3542	237	4	1	3542	169	3692	0	5112	protein prenylyltransferase
mRNA_10946	A1.A	C1.A	0.6757	4.22658	2.45114	-2.11034	1.66243	-1.26943	0.204288	0.630651	gene_10946	hypothetical protein	mRNA_10946	XM_018532080.1	92.379	1194	88	1	1	1191	2070	3263	0	1698	transcription elongation factor Spt5
mRNA_6367	A1.A	C1.A	3.76011	0.842666	2.30139	1.87286	1.47986	1.26557	0.205669	0.634124	gene_6367	hypothetical protein	mRNA_6367	XM_018527454.1	94.517	693	38	0	1	693	268	960	0	1070	vacuolar ATP synthase subunit E
mRNA_4759	A1.A	C1.A	4.33162	0.754978	2.5433	2.00802	1.59078	1.26228	0.206848	0.636967	gene_4759	hypothetical protein	mRNA_4759	XM_018531179.1	91.344	1733	150	0	1	1733	107	1839	0	2370	MFS general substrate transporter
mRNA_2641	A1.A	C1.A	5.07889	1.34598	3.21244	1.59891	1.26749	1.26148	0.207135	0.637062	gene_2641	hypothetical protein	mRNA_2641	XM_018536227.1	93.17	981	67	0	44	1024	134	1114	0	1441	ferredoxin reductase-like protein
mRNA_8983	A1.A	C1.A	1.69377	5.43441	3.56409	-1.48589	1.1787	-1.26061	0.207448	0.637235	gene_8983	RNA helicase, putative	mRNA_8983	XM_018535598.1	93.09	2301	159	0	1	2301	46	2346	0	3369	pre-mRNA splicing factor ATP-dependent RNA helicase PRP16
mRNA_4747	A1.A	C1.A	2.88648	6.76748	4.82698	-1.24184	0.985842	-1.25967	0.207787	0.637488	gene_4747	hypothetical protein	mRNA_4747	XM_018529536.1	89.529	1509	158	0	52	1560	1	1509	0	1912	hypothetical protein
mRNA_7118	A1.A	C1.A	3.80247	0.842666	2.32257	1.81646	1.44667	1.25562	0.209254	0.641195	gene_7118	proteasome subunit beta5 (EC 3.4.25.1)	mRNA_7118	XM_018535893.1	96.948	852	26	0	1	852	55	906	0	1430	proteasome-domain-containing protein
mRNA_9708	A1.A	C1.A	3.08441	7.13114	5.10778	-1.15628	0.9221	-1.25397	0.209853	0.642239	gene_9708	Glutathione peroxidase (EC 1.11.1.9) @ Thioredoxin peroxidase (EC 1.11.1.15)	mRNA_9708	XM_018525558.1	93.886	507	31	0	1	507	571	1077	0	765	thioredoxin-like protein
mRNA_4203	A1.A	C1.A	5.64067	1.59764	3.61916	1.49474	1.19316	1.25276	0.210292	0.64278	gene_4203	hypothetical protein	mRNA_4203	XM_018526726.1	90.218	2014	188	7	1	2005	1	2014	0	2619	snare docking complex subunit
mRNA_4212	A1.A	C1.A	5.73341	11.3187	8.52603	-0.91373	0.730122	-1.25148	0.210761	0.64278	gene_4212	DEAD-box ATP-dependent RNA helicase CshA (EC 3.6.4.13)	mRNA_4212	XM_018534667.1	86.747	1743	214	12	1	1730	1	1739	0	1923	DEAD-domain-containing protein
mRNA_2049	A1.A	C1.A	7.62271	2.61568	5.1192	1.31408	1.05013	1.25135	0.210807	0.64278	gene_2049	hypothetical protein	mRNA_2049	XM_018525157.1	95.652	1104	48	0	1	1104	104	1207	0	1773	hypothetical protein
mRNA_8345	A1.A	C1.A	4.88407	1.2697	3.07688	1.65873	1.32671	1.25026	0.211205	0.643203	gene_8345	hypothetical protein	mRNA_8345	XM_018527854.1	90.774	1344	113	8	1	1340	475	1811	0	1784	hypothetical protein
mRNA_10302	A1.A	C1.A	3.69136	7.30802	5.49969	-1.13421	0.908286	-1.24874	0.21176	0.644075	gene_10302	hypothetical protein	mRNA_10302	XM_018525256.1	91.86	1032	84	0	1	1032	406	1437	0	1441	hypothetical protein
mRNA_1281	A1.A	C1.A	17.5797	25.0887	21.3342	-0.641799	0.514238	-1.24806	0.21201	0.644075	gene_1281	hypothetical protein	mRNA_1281	XM_018526244.1	87.168	2034	216	19	1	2022	348	2348	0	2268	hypothetical protein
mRNA_10173	A1.A	C1.A	2.36043	7.98706	5.17375	-1.35096	1.08519	-1.24491	0.213165	0.64499	gene_10173	hypothetical protein	mRNA_10173	XM_018525280.1	93.624	1192	76	0	230	1421	270	1461	0	1781	hypothetical protein
mRNA_9297	A1.A	C1.A	1.24932	4.42777	2.83855	-1.60261	1.28745	-1.24479	0.21321	0.64499	gene_9297	hypothetical protein	mRNA_9297	XM_018535597.1	90.721	5421	481	10	1	5404	237	5652	0	7204	hypothetical protein
mRNA_1986	A1.A	C1.A	2.93476	6.23801	4.58638	-1.42095	1.14173	-1.24456	0.213294	0.64499	gene_1986	hypothetical protein	mRNA_1986	XM_018530160.1	91.542	4481	345	20	1	4476	457	4908	0	6144	hypothetical protein
mRNA_944	A1.A	C1.A	6.21399	1.93699	4.07549	1.42904	1.1484	1.24438	0.21336	0.64499	gene_944	Phosphatidylinositol 4-kinase alpha (EC 2.7.1.67)	mRNA_944	XM_018529735.1	92.23	5779	447	2	1	5778	65	5842	0	8183	hypothetical protein
mRNA_4501	A1.A	C1.A	2.14725	6.1245	4.13587	-1.32196	1.06292	-1.2437	0.213611	0.64499	gene_4501	hypothetical protein	mRNA_4501	XM_018533110.1	92.821	1379	87	1	1	1367	161	1539	0	1988	mitochondrial import inner membrane translocase subunit tim54
mRNA_11703	A1.A	C1.A	1.36043	4.36439	2.86241	-1.56277	1.25947	-1.24081	0.214677	0.647421	gene_11703	Homoaconitase (EC 4.2.1.36)	mRNA_11703	XM_018527274.1	93.359	1551	103	0	1	1551	1008	2558	0	2294	homoaconitase
mRNA_1990	A1.A	C1.A	1.03613	3.6857	2.36092	-1.82016	1.46776	-1.2401	0.21494	0.647429	gene_1990	Deoxyuridine 5%27-triphosphate nucleotidohydrolase (EC 3.6.1.23)	mRNA_1990	XM_018531581.1	91.966	473	38	0	203	675	344	816	0	664	dUTP diphosphatase
mRNA_10002	A1.A	C1.A	1.01807	3.87248	2.44527	-1.73983	1.40496	-1.23835	0.215588	0.647871	gene_10002	hypothetical protein	mRNA_10002	XM_018526855.1	92.838	1857	133	0	1	1857	1	1857	0	2693	nuclear matrix protein
mRNA_3580	A1.A	C1.A	6.62541	2.36402	4.49472	1.2866	1.03974	1.23742	0.21593	0.647871	gene_3580	hypothetical protein	mRNA_3580	XM_018535871.1	91.288	3765	307	6	1	3747	204	3965	0	5116	WD40 repeat-like protein
mRNA_5436	A1.A	C1.A	4.34588	1.00664	2.67626	1.77252	1.43282	1.23709	0.216055	0.647871	gene_5436	Thimet oligopeptidase (EC 3.4.24.15)	mRNA_5436	XM_018534025.1	91.371	1298	112	0	1	1298	1	1298	0	1777	zincin
mRNA_10983	A1.A	C1.A	4.94068	1.43367	3.18718	1.51989	1.2288	1.23688	0.216131	0.647871	gene_10983	hypothetical protein	mRNA_10983	XM_018526375.1	96.296	1242	46	0	1	1242	1	1242	0	2039	hypothetical protein
mRNA_9936	A1.A	C1.A	4.61357	1.18201	2.89779	1.67107	1.3532	1.2349	0.216866	0.64929	gene_9936	hypothetical protein	mRNA_9936	XM_018536235.1	92.587	1295	96	0	1	1295	1	1295	0	1860	hypothetical protein
mRNA_9178	A1.A	C1.A	7.57473	2.69197	5.13335	1.2184	0.988825	1.23217	0.217886	0.651557	gene_9178	3%27-to-5%27 exoribonuclease RNase R	mRNA_9178	XM_018534247.1	94.695	4109	206	1	1	4097	1	4109	0	6370	cell wall biogenesis protein phosphatase Ssd1
mRNA_2322	A1.A	C1.A	4.36395	1.00664	2.68529	1.76689	1.43517	1.23113	0.218274	0.651911	gene_2322	hypothetical protein	mRNA_2322	XM_018529117.1	92.428	1849	140	0	1	1849	496	2344	0	2639	PTR2-domain-containing protein
mRNA_2769	A1.A	C1.A	5.22885	2.08805	3.65845	1.47918	1.20215	1.23045	0.218529	0.651911	gene_2769	hypothetical protein	mRNA_2769	XM_018527173.1	93.968	3150	189	1	2	3151	2742	5890	0	4763	hypothetical protein
mRNA_7537	A1.A	C1.A	2.64589	6.64073	4.64331	-1.35366	1.10138	-1.22906	0.21905	0.652033	gene_7537	hypothetical protein	mRNA_7537	XM_018528637.1	92.948	2510	168	4	1	2510	1	2501	0	3646	hypothetical protein
mRNA_57	A1.A	C1.A	1.06042	3.1061	2.08326	-1.94934	1.5862	-1.22894	0.219096	0.652033	gene_57	hypothetical protein	mRNA_57	XM_018527107.1	90.658	1306	119	1	1	1306	411	1713	0	1733	MFS general substrate transporter
mRNA_2296	A1.A	C1.A	0.795845	3.99923	2.39754	-1.94178	1.58298	-1.22666	0.219952	0.652865	gene_2296	hypothetical protein	mRNA_2296	XM_018526668.1	89.501	762	80	0	1	762	1	762	0	965	hypothetical protein
mRNA_6710	A1.A	C1.A	1.12014	5.06924	3.09469	-1.68403	1.37328	-1.22628	0.220092	0.652865	gene_6710	hypothetical protein	mRNA_6710	XM_018530195.1	92.461	2918	220	0	1	2918	77	2994	0	4170	ARM repeat-containing protein
mRNA_2377	A1.A	C1.A	4.45699	1.2697	2.86335	1.63675	1.33494	1.22609	0.220165	0.652865	gene_2377	hypothetical protein	mRNA_2377	XM_018528443.1	90.562	3009	263	11	2628	5636	2676	5663	0	3964	hypothetical protein
mRNA_1034	A1.A	C1.A	10.2004	5.10646	7.65345	0.978282	0.798458	1.22522	0.220494	0.652901	gene_1034	Triosephosphate isomerase (EC 5.3.1.1)	mRNA_1034	XM_018528374.1	96.995	832	18	1	72	903	19	843	0	1391	14-3-3 protein
mRNA_11501	A1.A	C1.A	36.2267	25.3001	30.7634	0.532354	0.43481	1.22434	0.220825	0.652901	gene_11501	ubiquitin / SSU ribosomal protein S27Ae	mRNA_11501	XM_018525362.1	97.665	471	8	1	1	471	70	537	0	806	ubiquitin-40S ribosomal protein S31 fusion protein
mRNA_7570	A1.A	C1.A	9.06534	4.17611	6.62072	1.14034	0.931681	1.22396	0.220966	0.652901	gene_7570	hypothetical protein	mRNA_7570	XM_018530732.1	90.657	1156	108	0	1	1156	251	1406	0	1537	hypothetical protein
mRNA_8868	A1.A	C1.A	3.64308	0.842666	2.24287	1.81519	1.49023	1.21806	0.223203	0.658727	gene_8868	hypothetical protein	mRNA_8868	XM_018528187.1	94.414	555	31	0	1	555	142	696	0	854	carbonic anhydrase
mRNA_4946	A1.A	C1.A	5.33685	1.59764	3.46725	1.49794	1.2332	1.21468	0.22449	0.661296	gene_4946	3-dehydroquinate synthase (EC 4.2.3.4)	mRNA_4946	XM_018529529.1	91.442	4779	405	3	1	4777	156	4932	0	6556	Pentafunctional AroM protein
mRNA_8726	A1.A	C1.A	15.1613	10.1514	12.6563	0.845762	0.696461	1.21437	0.224606	0.661296	gene_8726	Transketolase (EC 2.2.1.1)	mRNA_8726	XM_018524529.1	95.271	1861	88	0	348	2208	445	2305	0	2950	transketolase
mRNA_2271	A1.A	C1.A	0.897922	4.25089	2.57441	-1.7667	1.45636	-1.2131	0.225093	0.661433	gene_2271	tRNA(Phe) (7-(3-amino-3-(methoxycarbonyl)propyl)wyosine(37)-N)-methoxycarbonyltransferase (EC 2.3.1.231) @ tRNA(Phe) (7-(3-amino-3-carboxypropyl)wyosine(37)-O)-methyltransferase (EC 2.1.1.290)	mRNA_2271	XM_018535670.1	91.565	3201	258	7	1	3189	48	3248	0	4405	LCM-domain-containing protein
mRNA_6709	A1.A	C1.A	4.25595	1.09432	2.67514	1.64001	1.35219	1.21285	0.225186	0.661433	gene_6709	Xaa-Pro aminopeptidase (EC 3.4.11.9)	mRNA_6709	XM_018534549.1	94.201	1845	107	0	1	1845	121	1965	0	2815	putative Xaa-Pro aminopeptidase P
mRNA_4364	A1.A	C1.A	32.4913	20.2972	26.3943	0.547135	0.451561	1.21165	0.225645	0.66149	gene_4364	LSU ribosomal protein L7e (L30p)	mRNA_4364	XM_018529969.1	98.8	750	9	0	1	750	1	750	0	1336	60S ribosomal protein L7
mRNA_10514	A1.A	C1.A	3.65211	0.754978	2.20355	1.88395	1.55517	1.21141	0.225738	0.66149	gene_10514	hypothetical protein	mRNA_10514	XM_018524621.1	90.09	2886	274	2	1	2886	109	2982	0	3735	hypothetical protein
mRNA_12084	A1.A	C1.A	4.96778	1.43367	3.20073	1.51216	1.24911	1.2106	0.226051	0.661624	gene_12084	Serine/threonine protein kinase	mRNA_12084	XM_018532620.1	94.461	1029	57	0	1	1029	1458	2486	0	1585	serine/threonine-protein kinase SCH9
mRNA_3363	A1.A	C1.A	4.41252	1.01804	2.71528	1.85481	1.5332	1.20977	0.226369	0.661775	gene_3363	Chorismate mutase III (EC 5.4.99.5)	mRNA_3363	XM_018534770.1	89.078	824	66	2	154	953	1	824	0	1002	chorismate mutase
mRNA_4593	A1.A	C1.A	14.6148	9.1186	11.8667	0.768189	0.63597	1.2079	0.227085	0.661895	gene_4593	Formate--tetrahydrofolate ligase (EC 6.3.4.3)	mRNA_4593	XM_018533951.1	92.746	2826	205	0	1	2826	1438	4263	0	4084	FTHFS-domain-containing protein
mRNA_6818	A1.A	C1.A	8.24109	14.5154	11.3783	-0.828725	0.686094	-1.20789	0.22709	0.661895	gene_6818	hypothetical protein	mRNA_6818	XM_018530232.1	93.424	3741	246	0	1	3741	1324	5064	0	5546	myosin-2
mRNA_7708	A1.A	C1.A	2.15939	5.39534	3.77736	-1.37528	1.13888	-1.20758	0.22721	0.661895	gene_7708	High-affnity carbon uptake protein Hat/HatR	mRNA_7708	XM_018532736.1	92.258	2157	161	5	1	2157	188	2338	0	3053	WD40 repeat-like protein
mRNA_5085	A1.A	C1.A	7.26849	2.70337	4.98593	1.18716	0.986184	1.20379	0.22867	0.664965	gene_5085	Methionyl-tRNA synthetase (EC 6.1.1.10)	mRNA_5085	XM_018535903.1	92.376	1902	143	2	11	1911	256	2156	0	2708	methionyl-tRNA synthetase
mRNA_9163	A1.A	C1.A	1.24029	4.04936	2.64482	-1.64821	1.36956	-1.20346	0.228799	0.664965	gene_9163	Putative ATP-dependent RNA helicase	mRNA_9163	XM_018527564.1	93.035	2685	187	0	1	2685	87	2771	0	3923	DEAD-domain-containing protein
mRNA_5905	A1.A	C1.A	62.932	49.415	56.1735	0.377085	0.313715	1.202	0.229364	0.665827	gene_5905	LSU ribosomal protein L8e (L2p)	mRNA_5905	XM_018525376.1	98.954	765	8	0	1	765	18	782	0	1369	ribosomal protein L2
mRNA_9239	A1.A	C1.A	1.24932	4.12414	2.68673	-1.58551	1.32143	-1.19984	0.230201	0.667277	gene_9239	hypothetical protein	mRNA_9239	XM_018524774.1	92.219	1812	141	0	1	1812	348	2159	0	2566	ubiquitin-activating enzyme E1 3
mRNA_7615	A1.A	C1.A	1.15036	3.84817	2.49926	-1.63139	1.36025	-1.19933	0.230401	0.667277	gene_7615	hypothetical protein	mRNA_7615	XM_018528646.1	93.627	612	39	0	115	726	151	762	0	915	DNA replication complex GINS protein-like protein psf2
mRNA_1057	A1.A	C1.A	16.3054	8.12152	12.2135	0.855545	0.714701	1.19707	0.23128	0.669042	gene_1057	Succinate dehydrogenase iron-sulfur protein (EC 1.3.5.1)	mRNA_1057	XM_018524976.1	94.788	921	48	0	1	921	315	1235	0	1435	mitochondrial succinate dehydrogenase iron-sulfur subunit
mRNA_477	A1.A	C1.A	2.84101	6.95577	4.89839	-1.1867	0.993934	-1.19394	0.2325	0.671786	gene_477	hypothetical protein	mRNA_477	XM_018535506.1	92.795	3789	273	0	1	3789	130	3918	0	5485	hypothetical protein
mRNA_10325	A1.A	C1.A	0.9191	3.13041	2.02475	-1.91748	1.60745	-1.19287	0.232922	0.672223	gene_10325	hypothetical protein	mRNA_10325	XM_018535708.1	93.43	1035	68	0	1	1035	132	1166	0	1535	Abi-domain-containing protein
mRNA_5795	A1.A	C1.A	5.39416	1.77302	3.58359	1.37401	1.15272	1.19197	0.233272	0.672251	gene_5795	hypothetical protein	mRNA_5795	XM_018534709.1	94.934	1737	88	0	454	2190	1	1737	0	2721	actin-like ATPase domain-containing protein
mRNA_723	A1.A	C1.A	1.16842	4.00073	2.58458	-1.86572	1.56634	-1.19114	0.233599	0.672251	gene_723	Putative RNA-binding protein COG1094	mRNA_723	XM_018528352.1	93.05	777	54	0	1	777	1	777	0	1136	eukaryotic type KH-domain (KH-domain type I)
mRNA_1824	A1.A	C1.A	6.45458	2.18865	4.32162	1.26209	1.05993	1.19073	0.23376	0.672251	gene_1824	hypothetical protein	mRNA_1824	XM_018535020.1	92.243	1315	100	2	1	1314	1	1314	0	1862	endoplasmic reticulum-golgi intermediate compartment protein 3
mRNA_3847	A1.A	C1.A	3.33374	7.05636	5.19505	-1.15044	0.966877	-1.18985	0.234104	0.672251	gene_3847	DNA-directed RNA polymerase I largest subunit (EC 2.7.7.6)	mRNA_3847	XM_018527729.1	93.301	3135	196	7	1601	4731	2315	5439	0	4614	beta and beta-prime subunits of DNA dependent RNA-polymerase
mRNA_11830	A1.A	C1.A	2.77537	5.80947	4.29242	-1.21906	1.02495	-1.18939	0.234286	0.672251	gene_11830	hypothetical protein	mRNA_11830	XM_018530913.1	87.108	1148	126	11	1	1128	95	1240	0	1280	hypothetical protein
mRNA_963	A1.A	C1.A	3.70942	0.754978	2.2322	1.84281	1.55196	1.18741	0.235066	0.672334	gene_963	Imidazoleglycerol-phosphate dehydratase (EC 4.2.1.19)	mRNA_963	XM_018534351.1	92.199	705	55	0	1	705	1	705	0	998	imidazole glycerol phosphate dehydratase
mRNA_5970	A1.A	C1.A	6.11221	2.11237	4.11229	1.28176	1.07952	1.18734	0.235092	0.672334	gene_5970	hypothetical protein	mRNA_5970	XM_018536093.1	93.251	726	47	2	1	725	83	807	0	1068	hypothetical protein
mRNA_6515	A1.A	C1.A	7.98966	2.96643	5.47805	1.22119	1.02858	1.18725	0.235127	0.672334	gene_6515	hypothetical protein	mRNA_6515	XM_018528083.1	92.258	1537	111	5	1	1530	1	1536	0	2172	hypothetical protein
mRNA_8783	A1.A	C1.A	1.03924	3.18238	2.11081	-1.70335	1.44055	-1.18243	0.237034	0.677005	gene_8783	hypothetical protein	mRNA_8783	XM_018531816.1	89.654	2339	240	2	1	2338	145	2482	0	2977	Rho GTPase activation protein
mRNA_501	A1.A	C1.A	6.53859	2.36402	4.45131	1.23412	1.04496	1.18102	0.237594	0.677329	gene_501	proteasome regulatory subunit Rpt3	mRNA_501	XM_018527100.1	95.336	1265	59	0	1	1265	100	1364	0	2010	26S protease-like protein regulatory subunit 6B
mRNA_7913	A1.A	C1.A	1.83509	5.25753	3.54631	-1.33203	1.1281	-1.18077	0.237693	0.677329	gene_7913	hypothetical protein	mRNA_7913	XM_018528804.1	92.127	1359	98	5	1	1359	1	1350	0	1908	Brix-domain-containing protein
mRNA_2263	A1.A	C1.A	4.55074	1.18201	2.86637	1.59093	1.35308	1.17579	0.239679	0.681812	gene_2263	hypothetical protein	mRNA_2263	XM_018525120.1	89.458	1328	134	2	367	1694	194	1515	0	1672	MFS general substrate transporter
mRNA_7301	A1.A	C1.A	1.25836	3.93736	2.59786	-1.59674	1.35841	-1.17545	0.239816	0.681812	gene_7301	hypothetical protein	mRNA_7301	XM_018527758.1	93.648	677	43	0	1	677	105	781	0	1013	hypothetical protein
mRNA_3584	A1.A	C1.A	5.06394	2.00037	3.53215	1.42317	1.21579	1.17057	0.241772	0.686588	gene_3584	Hydroxymethylglutaryl-CoA lyase (EC 4.1.3.4)	mRNA_3584	XM_018531718.1	86.541	639	86	0	433	1071	648	1286	0	704	hydroxymethylglutaryl-CoA lyase
mRNA_9931	A1.A	C1.A	1.7299	4.87911	3.30451	-1.50357	1.28893	-1.16653	0.2434	0.688979	gene_9931	hypothetical protein	mRNA_9931	XM_018524859.1	94.911	786	40	0	1	786	21	806	0	1230	TGF-beta-inducible nuclear protein 1
mRNA_10841	A1.A	C1.A	1.03924	3.50882	2.27403	-1.6635	1.42615	-1.16643	0.24344	0.688979	gene_10841	hypothetical protein	mRNA_10841	XM_018524116.1	93.325	1573	104	1	1	1572	450	2022	0	2322	MIF4G-domain-containing protein
mRNA_4734	A1.A	C1.A	3.8115	1.49705	2.65428	1.6364	1.40357	1.16588	0.243662	0.688979	gene_4734	hypothetical protein	mRNA_4734	XM_018533955.1	93.906	1559	92	1	95	1650	56	1614	0	2350	hypothetical protein
mRNA_11113	A1.A	C1.A	74.2316	91.675	82.9533	-0.357312	0.306527	-1.16568	0.243744	0.688979	gene_11113	hypothetical protein	mRNA_11113	XM_018524069.1	92.981	3220	226	0	3	3222	1	3220	0	4695	potassium/sodium eff
mRNA_9720	A1.A	C1.A	4.10559	1.00664	2.55611	1.7029	1.46166	1.16504	0.244002	0.688979	gene_9720	Mannose-6-phosphate isomerase (EC 5.3.1.8)	mRNA_9720	XM_018525554.1	92.078	1439	112	1	41	1479	1	1437	0	2025	mannose-6-phosphate isomerase
mRNA_951	A1.A	C1.A	2.66115	5.5464	4.10378	-1.20025	1.031	-1.16416	0.244361	0.689208	gene_951	hypothetical protein	mRNA_951	XM_018524956.1	92.624	1654	122	0	1	1654	324	1977	0	2379	mevalonate kinase
mRNA_4278	A1.A	C1.A	1.24029	4.02505	2.63267	-1.53602	1.32065	-1.16308	0.244795	0.68962	gene_4278	hypothetical protein	mRNA_4278	XM_018527477.1	92.784	873	42	10	1	873	58	909	0	1243	histone deposition protein Asf1
mRNA_9745	A1.A	C1.A	7.5688	2.95503	5.26192	1.13082	0.97281	1.16243	0.245063	0.68962	gene_9745	hypothetical protein	mRNA_9745	XM_018534802.1	92.627	5154	377	1	1	5151	1	5154	0	7409	hypothetical protein
mRNA_4763	A1.A	C1.A	4.38824	1.2697	2.82897	1.54842	1.33467	1.16015	0.245989	0.691445	gene_4763	hypothetical protein	mRNA_4763	XM_018535452.1	92.222	810	63	0	1	810	272	1081	0	1147	hypothetical protein
mRNA_1658	A1.A	C1.A	4.43059	1.00664	2.71861	1.69782	1.46661	1.15765	0.247007	0.693519	gene_1658	hypothetical protein	mRNA_1658	XM_018526054.1	94.408	912	51	0	1	912	68	979	0	1402	hypothetical protein
mRNA_6357	A1.A	C1.A	4.76604	1.34598	3.05601	1.61211	1.39457	1.15599	0.247684	0.694453	gene_6357	Acetoacetyl-CoA synthetase (EC 6.2.1.16) / Long-chain-fatty-acid--CoA ligase (EC 6.2.1.3)	mRNA_6357	XM_018527994.1	90.756	1958	181	0	757	2714	10	1967	0	2614	acetyl-CoA synthetase-like protein
mRNA_208	A1.A	C1.A	3.25002	6.46385	4.85694	-1.11968	0.969474	-1.15493	0.248117	0.694453	gene_208	hypothetical protein	mRNA_208	XM_018535473.1	87.078	2012	208	23	1	1998	628	2601	0	2228	hypothetical protein
mRNA_364	A1.A	C1.A	2.6764	5.87284	4.27462	-1.2841	1.1121	-1.15467	0.248227	0.694453	gene_364	hypothetical protein	mRNA_364	XM_018526419.1	95.772	1419	57	1	1	1419	1	1416	0	2285	hypothetical protein
mRNA_3936	A1.A	C1.A	1.28264	3.43404	2.35834	-1.67305	1.45039	-1.15352	0.248699	0.694453	gene_3936	hypothetical protein	mRNA_3936	XM_018531426.1	93.159	1608	110	0	1	1608	310	1917	0	2361	MFS quinate transporter-like protein QutD
mRNA_191	A1.A	C1.A	25.8628	17.141	21.5019	0.535752	0.46449	1.15342	0.248739	0.694453	gene_191	SSU ribosomal protein S18e (S13p)	mRNA_191	XM_018531994.1	97.629	464	11	0	92	555	207	670	0	797	40S ribosomal protein S18
mRNA_4320	A1.A	C1.A	6.0282	2.60278	4.31549	1.26175	1.09479	1.15251	0.249114	0.694719	gene_4320	hypothetical protein	mRNA_4320	XM_018528041.1	91.691	3719	309	0	1	3719	994	4712	0	5156	Sec7 domain-containing protein
mRNA_1104	A1.A	C1.A	1.03613	4.07551	2.55582	-1.70775	1.48466	-1.15027	0.250034	0.695235	gene_1104	hypothetical protein	mRNA_1104	XM_018534403.1	92.556	2445	182	0	1	2445	1	2445	0	3507	hypothetical protein
mRNA_4835	A1.A	C1.A	1.04828	2.94363	1.99595	-1.80324	1.56846	-1.14969	0.250271	0.695235	gene_4835	hypothetical protein	mRNA_4835	XM_018526391.1	94.681	1034	55	0	1	1034	1	1034	0	1605	hypothetical protein
mRNA_9088	A1.A	C1.A	17.4342	10.3606	13.8974	0.734939	0.639388	1.14944	0.250374	0.695235	gene_9088	LSU ribosomal protein L35e (L29p)	mRNA_9088	XM_018536207.1	97.872	376	8	0	78	453	27	402	0	651	hypothetical protein
mRNA_1014	A1.A	C1.A	3.43892	0.842666	2.14079	1.70795	1.4867	1.14882	0.25063	0.695235	gene_1014	hypothetical protein	mRNA_1014	XM_018534407.1	90.641	2137	186	8	289	2418	1	2130	0	2826	hypothetical protein
mRNA_11777	A1.A	C1.A	4.34969	1.01804	2.68387	1.78547	1.5548	1.14836	0.250821	0.695235	gene_11777	hypothetical protein	mRNA_11777	XM_018534852.1	94.487	780	43	0	1	780	1	780	0	1203	GTP-binding protein-like protein RAB2
mRNA_1754	A1.A	C1.A	3.52363	0.678694	2.10116	1.97413	1.72007	1.1477	0.251091	0.695235	gene_1754	hypothetical protein	mRNA_1754	XM_018526880.1	92.735	1996	131	8	1	1992	1	1986	0	2870	hypothetical protein
mRNA_8855	A1.A	C1.A	12.3141	5.82237	9.06822	0.875279	0.762906	1.1473	0.251259	0.695235	gene_8855	hypothetical protein	mRNA_8855	XM_018524567.1	97.143	420	9	3	1	418	699	1117	0	706	60S ribosomal protein L4-A
mRNA_9199	A1.A	C1.A	15.8283	22.7667	19.2975	-0.618784	0.539748	-1.14643	0.251616	0.695396	gene_9199	ATP-citrate (pro-S-)-lyase, subunit 2 (EC 2.3.3.8)	mRNA_9199	XM_018536214.1	96.14	1995	77	0	1	1995	251	2245	0	3258	ATP-citrate synthase-like protein subunit 1
mRNA_7841	A1.A	C1.A	44.746	32.0414	38.3937	0.418974	0.365831	1.14527	0.252099	0.695396	gene_7841	SSU ribosomal protein S3e (S3p)	mRNA_7841	XM_018524497.1	98.627	801	11	0	1	801	25	825	0	1419	40S ribosomal protein-like protein S3
mRNA_11643	A1.A	C1.A	0.906956	3.119	2.01298	-1.75969	1.53668	-1.14512	0.252158	0.695396	gene_11643	hypothetical protein	mRNA_11643	XM_018533047.1	81.876	1098	171	21	1	1083	129	1213	0	900	mannan endo-1%2C6-alpha-mannosidase
mRNA_11172	A1.A	C1.A	3.67018	7.08067	5.37543	-1.08192	0.946846	-1.14266	0.25318	0.697438	gene_11172	hypothetical protein	mRNA_11172	XM_018524060.1	92.035	1921	132	4	2154	4053	658	2578	0	2680	kinesin-domain-containing protein
mRNA_7223	A1.A	C1.A	1.24932	3.78629	2.51781	-1.61066	1.41158	-1.14104	0.253855	0.698523	gene_7223	hypothetical protein	mRNA_7223	XM_018527723.1	91.617	2493	197	3	1	2487	19	2505	0	3435	dihydrolipoyl dehydrogenase
mRNA_5736	A1.A	C1.A	3.81743	7.86181	5.83962	-1.05292	0.923412	-1.14025	0.25418	0.698644	gene_5736	tRNA pseudouridine(13) synthase (EC 5.4.99.27)	mRNA_5736	XM_018536397.1	91.712	1279	106	0	1	1279	1	1279	0	1775	tRNA pseudouridine synthase D
mRNA_10905	A1.A	C1.A	3.53789	8.23536	5.88663	-1.09922	0.965081	-1.139	0.254704	0.698937	gene_10905	Glutamyl-tRNA(Gln) amidotransferase subunit A (EC 6.3.5.7)	mRNA_10905	XM_018527047.1	92.443	794	60	0	1	794	188	981	0	1134	hypothetical protein
mRNA_9373	A1.A	C1.A	4.78129	2.08805	3.43467	1.36032	1.19468	1.13865	0.25485	0.698937	gene_9373	hypothetical protein	mRNA_9373	XM_018527377.1	92.536	1889	138	1	1	1889	375	2260	0	2704	serine/threonine-protein kinase cot-1
mRNA_1786	A1.A	C1.A	25.861	14.9148	20.3879	0.608213	0.534628	1.13764	0.255271	0.69932	gene_1786	ATP synthase gamma chain (EC 3.6.3.14)	mRNA_1786	XM_018528829.1	95.71	909	39	0	1	909	1	909	0	1463	ATP synthase F1 gamma
mRNA_9595	A1.A	C1.A	9.11602	4.20042	6.65822	1.01302	0.891297	1.13657	0.255718	0.699771	gene_9595	Glucan 1,3-beta-glucosidase (EC 3.2.1.58)	mRNA_9595	XM_018528717.1	91.626	1218	102	0	1	1218	1	1218	0	1685	glycoside hydrolase
mRNA_6834	A1.A	C1.A	2.29168	5.14368	3.71768	-1.31113	1.15493	-1.13525	0.256271	0.700062	gene_6834	hypothetical protein	mRNA_6834	XM_018536331.1	95.135	1151	56	0	1	1151	330	1480	0	1816	UDP-galactose transporter
mRNA_1902	A1.A	C1.A	13.8787	7.58249	10.7306	0.775522	0.683528	1.13459	0.256549	0.700062	gene_1902	Acyl-CoA dehydrogenase, short-chain specific (EC 1.3.8.1)	mRNA_1902	XM_018527757.1	92.846	1314	91	2	1	1314	22	1332	0	1903	acyl-CoA dehydrogenase NM domain-like protein
mRNA_10945	A1.A	C1.A	1.04828	2.86734	1.95781	-1.75738	1.55056	-1.13338	0.257054	0.700062	gene_10945	hypothetical protein	mRNA_10945	XM_018532080.1	93.307	1031	63	1	1	1031	219	1243	0	1517	transcription elongation factor Spt5
mRNA_9109	A1.A	C1.A	11.6213	5.63409	8.62769	0.86185	0.761193	1.13224	0.257535	0.700062	gene_9109	GCN2 activating, bis-ABC ATPase GCN20	mRNA_9109	XM_018526557.1	93.586	2136	137	0	1	2136	1	2136	0	3186	P-loop containing nucleoside triphosphate hydrolase protein
mRNA_5725	A1.A	C1.A	9.60041	3.93736	6.76889	1.10013	0.972241	1.13154	0.25783	0.700062	gene_5725	hypothetical protein	mRNA_5725	XM_018530608.1	95.015	1665	83	0	1	1665	353	2017	0	2615	hypothetical protein
mRNA_5450	A1.A	C1.A	4.59831	1.43367	3.01599	1.41542	1.2509	1.13152	0.257836	0.700062	gene_5450	hypothetical protein	mRNA_5450	XM_018531689.1	95.522	402	18	0	1	402	105	506	0	643	cytochrome b5
mRNA_10713	A1.A	C1.A	2.51982	5.87284	4.19633	-1.14651	1.01338	-1.13137	0.257899	0.700062	gene_10713	Eukaryotic translation initiation factor 4A	mRNA_10713	XM_018524662.1	95.163	1199	58	0	1	1199	78	1276	0	1893	ATP-dependent RNA helicase fal1
mRNA_8630	A1.A	C1.A	0.91599	3.03132	1.97365	-1.78696	1.58082	-1.1304	0.258307	0.700062	gene_8630	hypothetical protein	mRNA_8630	XM_018524504.1	90.647	1005	94	0	1	1005	37	1041	0	1336	RNA-binding domain-containing protein
mRNA_1811	A1.A	C1.A	1.48961	4.20042	2.84502	-1.45032	1.28335	-1.1301	0.258433	0.700062	gene_1811	hypothetical protein	mRNA_1811	XM_018525877.1	92.703	2508	183	0	1	2508	78	2585	0	3618	nucleolar protein 14
mRNA_1375	A1.A	C1.A	9.65914	5.18275	7.42094	0.912897	0.808159	1.1296	0.258645	0.700062	gene_1375	ATP-dependent protease La (EC 3.4.21.53) Type I	mRNA_1375	XM_018526164.1	91.897	2172	176	0	1	2172	891	3062	0	3037	ATP-dependent protease La
mRNA_4153	A1.A	C1.A	1.13821	3.60941	2.37381	-1.54212	1.36767	-1.12755	0.259509	0.700173	gene_4153	hypothetical protein	mRNA_4153	XM_018535722.1	91.457	995	85	0	406	1400	691	1685	0	1367	hypothetical protein
mRNA_8825	A1.A	C1.A	3.71565	0.754978	2.23531	1.82233	1.61671	1.12718	0.259665	0.700173	gene_8825	hypothetical protein	mRNA_8825	XM_018528184.1	90.462	1992	185	4	1	1991	1	1988	0	2621	hypothetical protein
mRNA_7575	A1.A	C1.A	6.42126	12.3872	9.40421	-0.805713	0.714989	-1.12689	0.259789	0.700173	gene_7575	hypothetical protein	mRNA_7575	XM_018525481.1	93.137	510	35	0	1	510	136	645	0	749	hypothetical protein
mRNA_2037	A1.A	C1.A	2.06324	5.14368	3.60346	-1.38151	1.22602	-1.12683	0.259814	0.700173	gene_2037	hypothetical protein	mRNA_2037	XM_018534820.1	90.27	555	54	0	1	555	3055	3609	0	726	hypothetical protein
mRNA_2458	A1.A	C1.A	1.03924	3.49742	2.26833	-1.70339	1.51398	-1.12511	0.260543	0.701376	gene_2458	hypothetical protein	mRNA_2458	XM_018532224.1	86.82	1305	156	11	433	1732	3132	4425	0	1443	hypothetical protein
mRNA_5187	A1.A	C1.A	3.46914	0.842666	2.1559	1.66912	1.48459	1.1243	0.260886	0.701514	gene_5187	Inositol-polyphosphate 5-phosphatase (EC 3.1.3.56)	mRNA_5187	XM_018530175.1	90.485	2638	251	0	337	2974	501	3138	0	3482	DNase I-like protein
mRNA_11087	A1.A	C1.A	4.87503	1.43367	3.15435	1.43079	1.27367	1.12336	0.261285	0.701514	gene_11087	hypothetical protein	mRNA_11087	XM_018527040.1	91.449	1415	121	0	62	1476	1973	3387	0	1943	DEAD-domain-containing protein
mRNA_11142	A1.A	C1.A	3.7035	1.98746	2.84548	1.71442	1.52666	1.12299	0.261443	0.701514	gene_11142	hypothetical protein	mRNA_11142	XM_018533873.1	91.114	1778	152	6	1	1775	1	1775	0	2403	MFS general substrate transporter
mRNA_443	A1.A	C1.A	4.80628	1.2697	3.03799	1.60664	1.43364	1.12067	0.262429	0.703401	gene_443	hypothetical protein	mRNA_443	XM_018524378.1	97.819	321	7	0	1	321	100	420	4.97e-158	555	hypothetical protein
mRNA_4655	A1.A	C1.A	1.50487	4.50255	3.00371	-1.50011	1.33974	-1.1197	0.26284	0.703741	gene_4655	Uncharacterized MFS-type transporter	mRNA_4655	XM_018533966.1	93.42	1611	106	0	1	1611	1	1611	0	2388	MFS general substrate transporter
mRNA_4368	A1.A	C1.A	1.15939	3.13041	2.1449	-1.65673	1.48369	-1.11663	0.264153	0.706301	gene_4368	hypothetical protein	mRNA_4368	XM_018531666.1	92.482	1676	115	4	6	1680	364	2029	0	2386	hypothetical protein
mRNA_11509	A1.A	C1.A	14.7859	7.68308	11.2345	0.755769	0.677173	1.11606	0.264395	0.706301	gene_11509	Lysyl-tRNA synthetase (class II) (EC 6.1.1.6)	mRNA_11509	XM_018536387.1	95.127	1806	88	0	1	1806	1	1806	0	2848	lysyl-tRNA synthetase
mRNA_9638	A1.A	C1.A	1.36043	4.12414	2.74228	-1.45554	1.30487	-1.11547	0.264649	0.706301	gene_9638	DEAD-box ATP-dependent RNA helicase DeaD (	mRNA_9638	XM_018534862.1	91.796	1414	108	2	112	1518	31	1443	0	1962	ATP-dependent RNA helicase DBP5
mRNA_9707	A1.A	C1.A	4.34277	1.92408	3.13343	1.42602	1.2815	1.11278	0.265804	0.708621	gene_9707	hypothetical protein	.	.	.	.	.	.	.	.	.
mRNA_409	A1.A	C1.A	4.1094	7.56958	5.83949	-1.11826	1.00627	-1.11129	0.266446	0.709569	gene_409	hypothetical protein	mRNA_409	XM_018527098.1	92.861	2003	143	0	8	2010	1346	3348	0	2907	CoA-transferase family III
mRNA_1567	A1.A	C1.A	33.291	23.2868	28.2889	0.510621	0.460692	1.10838	0.267699	0.710832	gene_1567	hypothetical protein	mRNA_1567	XM_018535146.1	90.058	684	65	1	1	681	1	684	0	883	hypothetical protein
mRNA_769	A1.A	C1.A	1.14132	3.37066	2.25599	-1.6695	1.50642	-1.10826	0.267752	0.710832	gene_769	Low-specificity L-threonine aldolase (EC 4.1.2.48)	mRNA_769	XM_018533398.1	91.486	1245	106	0	1	1245	121	1365	0	1712	EXS-domain-containing protein
mRNA_1522	A1.A	C1.A	7.9202	3.86107	5.89064	0.977593	0.882567	1.10767	0.268004	0.710832	gene_1522	diguanylate cyclase/phosphodiesterase (GGDEF %26 EAL domains) with PAS/PAC sensor(s)	mRNA_1522	XM_018529700.1	91.995	2511	201	0	1	2511	119	2629	0	3524	HCP-like protein
mRNA_7653	A1.A	C1.A	3.44203	0.754978	2.09851	1.77041	1.5987	1.1074	0.268119	0.710832	gene_7653	hypothetical protein	mRNA_7653	XM_018528582.1	87.339	3491	431	9	3	3486	81	3567	0	3988	ubiquitin-protein ligase E3A
mRNA_8313	A1.A	C1.A	1.49272	4.98156	3.23714	-1.47124	1.3292	-1.10687	0.268352	0.710832	gene_8313	hypothetical protein	mRNA_8313	XM_018523966.1	91.185	4186	363	4	3	4184	626	4809	0	5681	hypothetical protein
mRNA_11958	A1.A	C1.A	3.72468	0.930353	2.32752	1.65348	1.49491	1.10608	0.268694	0.710978	gene_11958	hypothetical protein	mRNA_11958	XM_018535620.1	86.961	1764	220	10	1	1759	30	1788	0	1975	hypothetical protein
mRNA_8618	A1.A	C1.A	4.91428	1.34598	3.13013	1.46619	1.32788	1.10416	0.269523	0.712413	gene_8618	hypothetical protein	mRNA_8618	XM_018534127.1	92.601	1284	95	0	1	1284	169	1452	0	1845	Pkinase-domain-containing protein
mRNA_2781	A1.A	C1.A	6.82646	3.35775	5.09211	1.07189	0.971831	1.10296	0.270045	0.712534	gene_2781	hypothetical protein	mRNA_2781	XM_018534347.1	93.258	2121	143	0	1	2121	781	2901	0	3125	hypothetical protein
mRNA_928	A1.A	C1.A	3.59239	0.930353	2.26137	1.62921	1.47774	1.1025	0.270246	0.712534	gene_928	hypothetical protein	mRNA_928	XM_018529734.1	90.358	923	89	0	1	923	374	1296	0	1212	hypothetical protein
mRNA_2726	A1.A	C1.A	1.6219	3.95027	2.78608	-1.49948	1.36091	-1.10182	0.270538	0.712534	gene_2726	hypothetical protein	mRNA_2726	XM_018524838.1	91.605	1215	102	0	1	1215	48	1262	0	1679	18S rRNA biogenesis protein
mRNA_9973	A1.A	C1.A	3.61357	0.754978	2.18427	1.76103	1.60052	1.10028	0.271209	0.712534	gene_9973	hypothetical protein	mRNA_9973	XM_018529282.1	94.731	911	48	0	1	911	1	911	0	1417	hypothetical protein
mRNA_4724	A1.A	C1.A	8.13098	4.17611	6.15355	0.992862	0.902434	1.1002	0.271243	0.712534	gene_4724	hypothetical protein	mRNA_4724	XM_018536058.1	95.268	1099	52	0	1	1099	1	1099	0	1742	vacuolar ATP synthase subunit D
mRNA_7692	A1.A	C1.A	70.5606	89.7292	80.1449	-0.359152	0.326518	-1.09995	0.271356	0.712534	gene_7692	Acyl-CoA dehydrogenase family protein	mRNA_7692	XM_018532733.1	91.21	2082	181	2	1	2081	323	2403	0	2830	acyl-coenzyme A oxidase 1
mRNA_3624	A1.A	C1.A	3.75489	0.842666	2.29878	1.69567	1.54254	1.09927	0.271651	0.712534	gene_3624	hypothetical protein	mRNA_3624	XM_018529982.1	79.003	1886	311	45	1	1848	438	2276	0	1210	hypothetical protein
mRNA_12125	A1.A	C1.A	3.35802	6.16172	4.75987	-1.0977	0.999945	-1.09776	0.27231	0.712534	gene_12125	OBG-family ribosome assembly protein NOG1/MJ1408	mRNA_12125	XM_018536135.1	95.282	1971	93	0	1	1971	71	2041	0	3125	nucleolar GTP-binding protein 1
mRNA_1082	A1.A	C1.A	3.74586	0.754978	2.25042	1.80035	1.64004	1.09775	0.272315	0.712534	gene_1082	hypothetical protein	mRNA_1082	XM_018533487.1	91.473	1161	99	0	1	1161	161	1321	0	1596	hypothetical protein
mRNA_2262	A1.A	C1.A	2.07227	5.21846	3.64536	-1.33402	1.21555	-1.09746	0.27244	0.712534	gene_2262	hypothetical protein	mRNA_2262	XM_018526665.1	93.2	1147	78	0	96	1242	135	1281	0	1687	P60-like protein
mRNA_4389	A1.A	C1.A	2.99448	1.33308	2.16378	1.70386	1.56025	1.09204	0.274816	0.716053	gene_4389	hypothetical protein	mRNA_4389	XM_018531820.1	92.771	249	17	1	378	626	24	271	8.45e-99	359	hypothetical protein
mRNA_3199	A1.A	C1.A	127.338	100.701	114.02	0.285878	0.261836	1.09182	0.274912	0.716053	gene_3199	ADP,ATP carrier protein	mRNA_3199	XM_018523884.1	96.951	951	29	0	1	951	1	951	0	1596	ADP%2CATP carrier protein-like protein
mRNA_11306	A1.A	C1.A	1.57362	5.18124	3.37743	-1.35311	1.24014	-1.09109	0.275232	0.716053	gene_11306	hypothetical protein	mRNA_11306	XM_018536012.1	93.011	2046	143	0	1	2046	88	2133	0	2987	nucleolar complex-associated protein 3
mRNA_6766	A1.A	C1.A	14.0564	7.74646	10.9014	0.712736	0.653369	1.09086	0.275333	0.716053	gene_6766	hypothetical protein	mRNA_6766	XM_018527226.1	95.688	1461	62	1	1	1460	20	1480	0	2348	chaperonin GroL
mRNA_10360	A1.A	C1.A	0.906956	3.82385	2.36541	-1.62396	1.48879	-1.09079	0.275366	0.716053	gene_10360	hypothetical protein	mRNA_10360	XM_018535921.1	91.263	2335	202	2	1	2334	261	2594	0	3181	hypothetical protein
mRNA_8966	A1.A	C1.A	23.5316	15.2283	19.38	0.576168	0.52887	1.08943	0.275964	0.716053	gene_8966	LSU ribosomal protein L32e	mRNA_8966	XM_018534178.1	99.242	396	3	0	1	396	1582	1977	0	715	hypothetical protein
mRNA_10999	A1.A	C1.A	4.2438	1.92408	3.08394	1.37149	1.26004	1.08845	0.276396	0.716053	gene_10999	hypothetical protein	mRNA_10999	XM_018527921.1	93.424	1323	87	0	418	1740	490	1812	0	1962	retromer complex subunit Vps17
mRNA_1720	A1.A	C1.A	5.20526	2.98119	4.09322	1.43034	1.3154	1.08738	0.276869	0.716053	gene_1720	hypothetical protein	mRNA_1720	XM_018527330.1	94.845	388	20	0	1	388	107	494	1.67e-173	606	sterol-binding-like protein
mRNA_9495	A1.A	C1.A	1.24029	3.86258	2.55143	-1.61358	1.48439	-1.08703	0.277023	0.716053	gene_9495	hypothetical protein	mRNA_9495	XM_018531024.1	91.86	1548	126	0	1	1548	152	1699	0	2161	carboxylic acid transport protein
mRNA_3301	A1.A	C1.A	10.3682	15.683	13.0256	-0.621905	0.572234	-1.0868	0.277124	0.716053	gene_3301	Hydroxymethylglutaryl-CoA reductase (EC 1.1.1.34)	mRNA_3301	XM_018534797.1	92.297	3492	269	0	1	3492	1	3492	0	4959	3-hydroxy-3-methylglutaryl-coenzyme A reductase
mRNA_228	A1.A	C1.A	5.12436	2.17574	3.65005	1.27292	1.17181	1.08628	0.277355	0.716053	gene_228	Serine/threonine protein kinase	mRNA_228	XM_018528025.1	92.417	1200	91	0	1	1200	1	1200	0	1712	Pkinase-domain-containing protein
mRNA_5210	A1.A	C1.A	1.36354	3.93736	2.65045	-1.49615	1.37733	-1.08627	0.277359	0.716053	gene_5210	hypothetical protein	mRNA_5210	XM_018528481.1	97.034	708	21	0	1	708	1	708	0	1192	Fcf2-domain-containing protein
mRNA_10033	A1.A	C1.A	3.21981	7.18161	5.20071	-1.03599	0.954169	-1.08575	0.277589	0.716053	gene_10033	hypothetical protein	mRNA_10033	XM_018533352.1	91.916	1707	138	0	274	1980	193	1899	0	2388	Sec1-like protein
mRNA_3470	A1.A	C1.A	3.91358	1.00664	2.46011	1.59067	1.46576	1.08522	0.277824	0.716053	gene_3470	Tryptophanyl-tRNA synthetase (EC 6.1.1.2)	mRNA_3470	XM_018531745.1	90.909	1485	135	0	1	1485	227	1711	0	1995	tryptophanyl-tRNA synthetase-like protein
mRNA_6314	A1.A	C1.A	11.1612	5.23137	8.19628	0.858996	0.793823	1.0821	0.279208	0.716497	gene_6314	hypothetical protein	mRNA_6314	XM_018533930.1	89.665	1374	115	2	1	1347	1	1374	0	1725	hypothetical protein
mRNA_8334	A1.A	C1.A	6.04346	9.52098	7.78222	-0.909141	0.840208	-1.08204	0.279233	0.716497	gene_8334	hypothetical protein	mRNA_8334	XM_018535984.1	92.084	1718	133	1	1	1718	164	1878	0	2416	chaperone protein dnaK
mRNA_8887	A1.A	C1.A	1.63093	4.43917	3.03505	-1.46543	1.35487	-1.08161	0.279427	0.716497	gene_8887	hypothetical protein	mRNA_8887	XM_018526506.1	89.582	1267	102	2	1660	2926	1762	2998	0	1581	DEAD-domain-containing protein
mRNA_4175	A1.A	C1.A	3.57121	6.48967	5.03044	-1.05329	0.973838	-1.08159	0.279434	0.716497	gene_4175	hypothetical protein	mRNA_4175	XM_018529823.1	91.534	1382	117	0	1	1382	89	1470	0	1905	hypothetical protein
mRNA_8828	A1.A	C1.A	1.93717	6.06297	4.00007	-1.28561	1.18971	-1.0806	0.279873	0.716497	gene_8828	hypothetical protein	mRNA_8828	XM_018534171.1	94.727	1119	41	3	142	1251	205	1314	0	1724	bZIP transcription factor
mRNA_3414	A1.A	C1.A	2.3514	5.97344	4.16242	-1.20521	1.11533	-1.08058	0.279883	0.716497	gene_3414	hypothetical protein	mRNA_3414	XM_018525501.1	89.49	3178	333	1	1	3178	933	4109	0	4017	hypothetical protein
mRNA_3589	A1.A	C1.A	15.5346	8.91556	12.2251	0.701312	0.649505	1.07976	0.280247	0.716497	gene_3589	hypothetical protein	mRNA_3589	XM_018525951.1	85.996	557	66	10	88	638	4	554	4.17e-167	586	hypothetical protein
mRNA_2285	A1.A	C1.A	1.15939	3.19378	2.17659	-1.54523	1.43125	-1.07963	0.280306	0.716497	gene_2285	hypothetical protein	mRNA_2285	XM_018530107.1	91.781	3346	272	1	1	3343	208	3553	0	4652	hypothetical protein
mRNA_10738	A1.A	C1.A	3.93165	1.00664	2.46914	1.58408	1.47173	1.07634	0.281776	0.719515	gene_10738	hypothetical protein	mRNA_10738	XM_018524667.1	93.164	629	43	0	1	629	11	639	0	924	endosomal cargo receptor
mRNA_10703	A1.A	C1.A	4.68232	1.60905	3.14569	1.37512	1.27998	1.07433	0.282673	0.720851	gene_10703	hypothetical protein	mRNA_10703	XM_018529663.1	94.13	1380	81	0	1	1380	89	1468	0	2100	glutamyl-tRNA synthetase
mRNA_11629	A1.A	C1.A	4.10037	0	2.05018	4.06461	3.78501	1.07387	0.28288	0.720851	gene_11629	hypothetical protein	mRNA_11629	XM_018526541.1	89.362	1034	104	2	1	1028	128	1161	0	1295	hypothetical protein
mRNA_942	A1.A	C1.A	5.14243	2.08805	3.61524	1.31351	1.22413	1.07301	0.283266	0.721092	gene_942	hypothetical protein	mRNA_942	XM_018533445.1	91.758	2730	225	0	1	2730	313	3042	0	3795	hypothetical protein
mRNA_353	A1.A	C1.A	3.46321	0.754978	2.1091	1.75043	1.63501	1.07059	0.284352	0.723117	gene_353	hypothetical protein	mRNA_353	XM_018523334.1	89.74	2076	213	0	1	2076	1	2076	0	2654	hypothetical protein
mRNA_1595	A1.A	C1.A	3.09345	6.52873	4.81109	-1.05232	0.984631	-1.06875	0.285183	0.724176	gene_1595	hypothetical protein	mRNA_1595	XM_018535149.1	93.264	2613	176	0	1	2613	52	2664	0	3851	hypothetical protein
mRNA_8806	A1.A	C1.A	2.2976	5.27043	3.78402	-1.15011	1.07694	-1.06794	0.285547	0.724176	gene_8806	hypothetical protein	mRNA_8806	XM_018524554.1	91.884	1959	159	0	1	1959	1819	3777	0	2737	hypothetical protein
mRNA_7073	A1.A	C1.A	4.02469	1.2697	2.6472	1.45247	1.36064	1.06749	0.28575	0.724176	gene_7073	Indigoidine synthase A-like protein, uncharacterized enzyme involved in pigment biosynthesis	mRNA_7073	XM_018523125.1	89.438	1619	145	8	722	2315	796	2413	0	2019	hypothetical protein
mRNA_11283	A1.A	C1.A	9.65392	5.59687	7.62539	0.878166	0.823023	1.067	0.285972	0.724176	gene_11283	hypothetical protein	mRNA_11283	XM_018524033.1	90.797	3738	338	3	1	3735	348	4082	0	4992	hypothetical protein
mRNA_6615	A1.A	C1.A	1.63405	3.53463	2.58434	-1.45789	1.36869	-1.06518	0.286797	0.724176	gene_6615	hypothetical protein	mRNA_6615	XM_018536576.1	89.799	1794	183	0	41	1834	2	1795	0	2300	hypothetical protein
mRNA_3874	A1.A	C1.A	6.299	2.59137	4.44519	1.19146	1.11861	1.06513	0.286816	0.724176	gene_3874	hypothetical protein	mRNA_3874	XM_018528767.1	93.695	3299	202	1	1	3299	1	3293	0	4935	acetyl-CoA synthetase-like protein
mRNA_3500	A1.A	C1.A	5.3799	1.59764	3.48877	1.3588	1.27619	1.06473	0.286998	0.724176	gene_3500	hypothetical protein	mRNA_3500	XM_018535074.1	90.608	1693	133	8	502	2178	1	1683	0	2222	hypothetical protein
mRNA_6404	A1.A	C1.A	29.317	37.4884	33.4027	-0.462619	0.434588	-1.0645	0.287103	0.724176	gene_6404	Peptidoglycan N-acetylglucosamine deacetylase (EC 3.5.1.-)	mRNA_6404	XM_018528069.1	90.128	1489	132	6	1	1486	1	1477	0	1921	chitin binding protein
mRNA_10361	A1.A	C1.A	1	4.56592	2.78296	-1.66529	1.56592	-1.06346	0.287576	0.724632	gene_10361	hypothetical protein	mRNA_10361	XM_018535230.1	93.353	1008	67	0	1	1008	1	1008	0	1491	cysteine proteinase
mRNA_2067	A1.A	C1.A	2.541	5.35812	3.94956	-1.10136	1.03717	-1.06189	0.288285	0.725684	gene_2067	DNA polymerase delta catalytic subunit (EC 2.7.7.7)	mRNA_2067	XM_018534463.1	93.608	3348	214	0	1	3348	1	3348	0	4998	DNA polymerase delta catalytic subunit
mRNA_6853	A1.A	C1.A	3.92261	8.21105	6.06683	-0.983803	0.927275	-1.06096	0.288708	0.72578	gene_6853	hypothetical protein	mRNA_6853	XM_018530243.1	91.794	1572	129	0	1	1572	123	1694	0	2189	Peroxin-3
mRNA_7864	A1.A	C1.A	6.33133	2.5394	4.43536	1.12506	1.06203	1.05935	0.289439	0.72578	gene_7864	Mannosyl-oligosaccharide glucosidase (EC 3.2.1.106)	mRNA_7864	XM_018535349.1	87.859	2405	288	4	1	2403	1	2403	0	2820	glucosidase I
mRNA_7080	A1.A	C1.A	4.01947	0.842666	2.43107	1.80355	1.70255	1.05932	0.289454	0.72578	gene_7080	Adenylate cyclase (EC 4.6.1.1)	mRNA_7080	XM_018529329.1	92.278	5206	397	3	1	5205	1135	6336	0	7382	PP2C-domain-containing protein
mRNA_2931	A1.A	C1.A	9.66225	6.32604	7.99414	0.979148	0.924393	1.05923	0.289493	0.72578	gene_2931	hypothetical protein	mRNA_2931	XM_018534451.1	91.068	1086	97	0	1	1086	1	1086	0	1469	Di-copper centre-containing protein
mRNA_937	A1.A	C1.A	4.0549	7.44618	5.75054	-0.924338	0.87428	-1.05726	0.290395	0.727305	gene_937	hypothetical protein	mRNA_937	XM_018527198.1	91.986	1435	113	2	1	1434	82	1515	0	2012	hypothetical protein
mRNA_4602	A1.A	C1.A	7.68061	3.92445	5.80253	1.01226	0.958282	1.05632	0.29082	0.727636	gene_4602	hypothetical protein	mRNA_4602	XM_018531238.1	92.107	1951	142	6	1	1942	218	2165	0	2739	hypothetical protein
mRNA_9126	A1.A	C1.A	2.44203	5.82422	4.13313	-1.19124	1.12999	-1.0542	0.291791	0.729331	gene_9126	hypothetical protein	mRNA_9126	XM_018535601.1	94.347	1026	58	0	1	1026	173	1198	0	1574	hypothetical protein
mRNA_2360	A1.A	C1.A	3.51149	0.754978	2.13323	1.70604	1.61968	1.05331	0.292197	0.72961	gene_2360	hypothetical protein	mRNA_2360	XM_018534500.1	91.233	1517	133	0	1	1517	1	1517	0	2065	plasma membrane calcium-transporting ATPase 3
mRNA_8560	A1.A	C1.A	28.9629	19.8964	24.4296	0.47026	0.447171	1.05164	0.292967	0.730798	gene_8560	hypothetical protein	mRNA_8560	XM_018526036.1	90.404	1386	129	4	26	1409	27	1410	0	1820	hypothetical protein
mRNA_4322	A1.A	C1.A	5.75248	1.86071	3.80659	1.30645	1.24421	1.05002	0.293708	0.731862	gene_4322	High-affnity carbon uptake protein Hat/HatR	mRNA_4322	XM_018535060.1	91.809	3211	258	3	1	3210	1	3207	0	4468	WD repeat-containing protein pop1
mRNA_8616	A1.A	C1.A	7.71846	3.37066	5.54456	1.01643	0.968556	1.04942	0.293983	0.731862	gene_8616	alpha-galactosidase (EC 3.2.1.22)	mRNA_8616	XM_018532779.1	90.856	2220	194	1	1	2220	327	2537	0	2966	alpha-galactosidase
mRNA_7070	A1.A	C1.A	1.84412	4.20042	3.02227	-1.2417	1.18559	-1.04733	0.294949	0.73353	gene_7070	Sulfide:quinone oxidoreductase, Type II	mRNA_7070	XM_018530018.1	91.166	1347	119	0	1	1347	224	1570	0	1829	Sulfide:quinone oxidoreductase mitochondrial precursor
mRNA_12031	A1.A	C1.A	3.866	1.49705	2.68152	1.54409	1.47735	1.04518	0.295942	0.735264	gene_12031	hypothetical protein	mRNA_12031	XM_018535528.1	89.483	3423	360	0	1	3423	81	3503	0	4327	hypothetical protein
mRNA_8545	A1.A	C1.A	1.72398	4.02505	2.87451	-1.26681	1.21362	-1.04383	0.296565	0.736067	gene_8545	hypothetical protein	mRNA_8545	XM_018526217.1	89.316	1067	100	6	711	1764	1	1066	0	1327	P-loop containing nucleoside triphosphate hydrolase protein
mRNA_3732	A1.A	C1.A	5.4334	1.93699	3.6852	1.19038	1.14229	1.0421	0.297366	0.736067	gene_3732	proteasome regulatory subunit Rpn6	mRNA_3732	XM_018525708.1	94.969	1272	64	0	1	1272	310	1581	0	1995	PCI-domain-containing protein
mRNA_10448	A1.A	C1.A	3.96186	1.09432	2.52809	1.48296	1.42384	1.04152	0.297635	0.736067	gene_10448	hypothetical protein	mRNA_10448	XM_018528215.1	94.394	999	56	0	1	999	1	999	0	1535	NmrA-domain-containing protein
mRNA_7630	A1.A	C1.A	5.82365	2.10096	3.9623	1.2095	1.1617	1.04114	0.29781	0.736067	gene_7630	hypothetical protein	mRNA_7630	XM_018525493.1	91.842	2709	221	0	1	2709	420	3128	0	3779	MFS general substrate transporter
mRNA_9998	A1.A	C1.A	5.59831	2.50369	4.051	1.18935	1.14278	1.04075	0.297994	0.736067	gene_9998	hypothetical protein	mRNA_9998	XM_018525808.1	91.146	576	51	0	1	576	50	625	0	782	hypothetical protein
mRNA_10980	A1.A	C1.A	1.36354	4.25239	2.80797	-1.52205	1.46262	-1.04063	0.298045	0.736067	gene_10980	hypothetical protein	mRNA_10980	XM_018529094.1	94.157	1044	61	0	1	1044	3122	4165	0	1591	phospholipid-translocating P-type ATPase
mRNA_4618	A1.A	C1.A	2.98856	1.33308	2.16082	1.67007	1.6123	1.03583	0.300282	0.740855	gene_4618	hypothetical protein	mRNA_4618	XM_018532023.1	93.834	746	46	0	1	746	186	931	0	1123	hypothetical protein
mRNA_8035	A1.A	C1.A	1.70591	4.51546	3.11068	-1.24551	1.20372	-1.03471	0.300804	0.741406	gene_8035	hypothetical protein	mRNA_8035	XM_018533870.1	89.175	1746	189	0	1	1746	3346	5091	0	2178	hypothetical protein
mRNA_1542	A1.A	C1.A	3.09345	6.36476	4.7291	-1.00527	0.972248	-1.03396	0.301154	0.741531	gene_1542	hypothetical protein	mRNA_1542	XM_018534345.1	91.26	1659	139	2	136	1788	43	1701	0	2255	hypothetical protein
mRNA_7284	A1.A	C1.A	4.26498	1.34598	2.80548	1.35223	1.30903	1.033	0.301602	0.741899	gene_7284	hypothetical protein	mRNA_7284	XM_018524877.1	94.452	703	39	0	720	1422	541	1243	0	1083	casein kinase II subunit alpha
mRNA_4430	A1.A	C1.A	4.57403	9.62041	7.09722	-0.879952	0.852476	-1.03223	0.301964	0.742036	gene_4430	hypothetical protein	mRNA_4430	XM_018535582.1	91.834	2694	175	3	1	2649	238	2931	0	3714	CBF-domain-containing protein
mRNA_7486	A1.A	C1.A	7.30181	10.8769	9.08934	-0.756885	0.733795	-1.03147	0.302322	0.742036	gene_7486	hypothetical protein	mRNA_7486	XM_018525461.1	91.483	1409	105	4	1	1409	79	1472	0	1923	hypothetical protein
mRNA_11750	A1.A	C1.A	25.2114	31.8171	28.5142	-0.44563	0.432252	-1.03095	0.302565	0.742036	gene_11750	Long-chain-fatty-acid--CoA ligase (EC 6.2.1.3)	mRNA_11750	XM_018526792.1	90.939	2119	190	2	1	2118	1	2118	0	2848	long-chain-fatty-acid-CoA ligase 1
mRNA_12002	A1.A	C1.A	1.6757	4.94249	3.3091	-1.27236	1.23555	-1.0298	0.303105	0.742036	gene_12002	Peroxisomal ATPase PEX6	mRNA_12002	XM_018535617.1	86.022	1395	194	1	1	1394	2677	4071	0	1495	peroxin 6
mRNA_9840	A1.A	C1.A	4.22262	1.43367	2.82815	1.35492	1.31584	1.0297	0.303153	0.742036	gene_9840	SSU ribosomal protein MRP1, mitochondrial	mRNA_9840	XM_018526981.1	90.639	876	82	0	1	876	4	879	0	1164	manganese and iron superoxide dismutase
mRNA_11570	A1.A	C1.A	3.36706	0.930353	2.14871	1.54447	1.50342	1.0273	0.30428	0.744062	gene_11570	hypothetical protein	mRNA_11570	XM_018526543.1	92.766	1175	85	0	70	1244	37	1211	0	1700	BAR-domain-containing protein
mRNA_4911	A1.A	C1.A	3.06635	0.842666	1.95451	1.59599	1.55774	1.02455	0.305575	0.746492	gene_4911	Peptidyl-prolyl cis-trans isomerase (EC 5.2.1.8)	mRNA_4911	XM_018523296.1	92.56	1129	82	2	1	1128	1	1128	0	1618	peptidyl-prolyl cis-trans isomerase D
mRNA_9307	A1.A	C1.A	4.67018	1.68533	3.17776	1.25462	1.2265	1.02292	0.306343	0.747634	gene_9307	hypothetical protein	mRNA_9307	XM_018535339.1	94.439	935	52	0	1	935	388	1322	0	1439	Actin/actin-like protein
mRNA_9607	A1.A	C1.A	9.30463	4.9554	7.13001	0.816689	0.799607	1.02136	0.307083	0.747996	gene_9607	Cytochrome c oxidase polypeptide Vb, mitochondrial precursor (EC 1.9.3.1)	mRNA_9607	XM_018528713.1	90.767	639	47	3	1	627	1	639	0	843	COX5B-domain-containing protein
mRNA_10195	A1.A	C1.A	6.18408	2.44031	4.31219	1.08601	1.06332	1.02134	0.307094	0.747996	gene_10195	hypothetical protein	mRNA_10195	XM_018534614.1	90.968	1240	89	8	1	1230	1	1227	0	1648	translocation protein
mRNA_2270	A1.A	C1.A	3.65211	1.00664	2.32937	1.53823	1.50873	1.01956	0.307939	0.749319	gene_2270	hypothetical protein	mRNA_2270	XM_018527588.1	88.51	1993	222	5	1	1991	130	2117	0	2405	hypothetical protein
mRNA_7627	A1.A	C1.A	5.43962	1.8493	3.64446	1.21617	1.19405	1.01852	0.308429	0.749359	gene_7627	hypothetical protein	mRNA_7627	XM_018534729.1	92.65	1619	119	0	166	1784	1	1619	0	2331	protein serine/threonine phosphatase 2C
mRNA_8770	A1.A	C1.A	3.09967	6.91855	5.00911	-1.04348	1.02491	-1.01812	0.308621	0.749359	gene_8770	hypothetical protein	mRNA_8770	XM_018524546.1	92.992	2640	185	0	1	2640	1157	3796	0	3851	ras GEF
mRNA_5978	A1.A	C1.A	2.7844	1.24539	2.0149	1.63485	1.60696	1.01736	0.308983	0.749359	gene_5978	hypothetical protein	mRNA_5978	XM_018524318.1	92.996	1856	130	0	1	1856	297	2152	0	2708	hypothetical protein
mRNA_8024	A1.A	C1.A	3.68232	1.09432	2.38832	1.43172	1.4085	1.01648	0.3094	0.749359	gene_8024	Homoserine O-acetyltransferase (EC 2.3.1.31)	mRNA_8024	XM_018527887.1	90.705	1560	145	0	1	1560	1	1560	0	2078	homoserine O-acetyltransferase
mRNA_4774	A1.A	C1.A	12.7286	7.14405	9.93632	0.699504	0.688582	1.01586	0.309695	0.749359	gene_4774	hypothetical protein	mRNA_4774	XM_018531177.1	90.26	1345	129	2	1	1344	270	1613	0	1757	hypothetical protein
mRNA_5350	A1.A	C1.A	3.32189	0.930353	2.12612	1.57713	1.55283	1.01565	0.309798	0.749359	gene_5350	hypothetical protein	mRNA_5350	XM_018534022.1	88.111	1943	229	2	423	2364	444	2385	0	2307	hypothetical protein
mRNA_3492	A1.A	C1.A	5.52926	3.0055	4.26738	1.21066	1.19327	1.01457	0.310309	0.749359	gene_3492	hypothetical protein	mRNA_3492	XM_018526176.1	91.507	1460	106	5	286	1736	237	1687	0	1993	hypothetical protein
mRNA_9822	A1.A	C1.A	2.64308	5.84853	4.24581	-1.02891	1.01498	-1.01373	0.310714	0.749359	gene_9822	hypothetical protein	mRNA_9822	XM_018529004.1	89.829	1809	173	7	1	1805	172	1973	0	2311	small nucleolar ribonucleo protein complex subunit
mRNA_12071	A1.A	C1.A	2.89551	1.33308	2.11429	1.6016	1.58053	1.01333	0.310902	0.749359	gene_12071	Ras-related protein SEC4	mRNA_12071	XM_018532622.1	95.477	619	28	0	1	619	97	715	0	989	ras-domain-containing protein
mRNA_11115	A1.A	C1.A	1.03924	3.34485	2.19205	-1.57502	1.55504	-1.01285	0.311132	0.749359	gene_11115	hypothetical protein	mRNA_11115	XM_018526366.1	89.989	879	88	0	1	879	1	879	0	1136	hypothetical protein
mRNA_8390	A1.A	C1.A	4.42437	1.34598	2.88518	1.36876	1.35179	1.01255	0.311277	0.749359	gene_8390	hypothetical protein	mRNA_8390	XM_018523954.1	94.741	1312	69	0	1	1312	128	1439	0	2041	eukaryotic translation initiation factor 3 110 kDa subunit
mRNA_5005	A1.A	C1.A	10.9116	5.48303	8.1973	0.77545	0.767418	1.01047	0.312272	0.751026	gene_5005	LSU ribosomal protein L24e	mRNA_5005	XM_018533948.1	97.292	480	13	0	1	480	1	480	0	815	hypothetical protein
mRNA_1199	A1.A	C1.A	6.9209	3.01841	4.96966	1.07651	1.06695	1.00896	0.312993	0.752033	gene_1199	hypothetical protein	mRNA_1199	XM_018526114.1	83.124	2068	300	35	76	2114	80	2127	0	1840	hypothetical protein
mRNA_5372	A1.A	C1.A	6.60183	10.1234	8.36261	-0.810402	0.805048	-1.00665	0.314103	0.753365	gene_5372	hypothetical protein	mRNA_5372	XM_018524307.1	90.606	5301	498	0	1	5301	155	5455	0	7031	hypothetical protein
mRNA_8028	A1.A	C1.A	5.00421	2.26343	3.63382	1.19381	1.18612	1.00648	0.314183	0.753365	gene_8028	Pyrroline-5-carboxylate reductase (EC 1.5.1.2)	mRNA_8028	XM_018524015.1	92.818	905	65	0	50	954	326	1230	0	1312	pyrroline-5-carboxylate reductase
mRNA_7504	A1.A	C1.A	19.5891	11.346	15.4675	0.600643	0.597113	1.00591	0.314458	0.753365	gene_7504	Asparagine synthetase [glutamine-hydrolyzing] (EC 6.3.5.4)	mRNA_7504	XM_018525469.1	95.851	1663	69	0	12	1674	91	1753	0	2689	glutamine-hydrolyzing asparagine synthase
mRNA_12211	A1.A	C1.A	8.17234	4.77852	6.47543	0.87843	0.874051	1.00501	0.314892	0.753676	gene_12211	hypothetical protein	mRNA_12211	XM_018532585.1	91.863	1659	135	0	1	1659	465	2123	0	2316	general substrate transporter
mRNA_8753	A1.A	C1.A	4.4337	1.2697	2.8517	1.52536	1.52022	1.00338	0.315677	0.754828	gene_8753	hypothetical protein	mRNA_8753	XM_018523427.1	93.681	1092	69	0	1	1092	598	1689	0	1635	ARM repeat-containing protein
mRNA_10092	A1.A	C1.A	2.09967	4.11273	3.1062	-1.21441	1.21166	-1.00228	0.316211	0.755375	gene_10092	hypothetical protein	mRNA_10092	XM_018531535.1	89.803	1628	119	21	1	1621	303	1890	0	2043	hypothetical protein
mRNA_231	A1.A	C1.A	2.76633	1.24539	2.00586	1.64622	1.64517	1.00064	0.317002	0.756227	gene_231	Salicylate hydroxylase (EC 1.14.13.1)	mRNA_231	XM_018526431.1	90.077	1300	127	2	1	1299	1	1299	0	1685	mannitol 1-phosphate dehydrogenase
mRNA_3610	A1.A	C1.A	1.27953	3.50882	2.39418	-1.41453	1.41493	-0.999715	0.317448	0.756227	gene_3610	6-phosphofructo-2-kinase (EC 2.7.1.105)	mRNA_3610	XM_018532284.1	91.689	1095	91	0	1	1095	1352	2446	0	1519	bifunctional 6-phosphofructo-2-kinase/fructose-2%2C6-bisphosphate 2-phosphatase
mRNA_486	A1.A	C1.A	1.0271	3.25866	2.14288	-1.58861	1.58917	-0.999647	0.317481	0.756227	gene_486	hypothetical protein	mRNA_486	XM_018524388.1	87.993	583	68	2	1	582	377	958	0	688	hypothetical protein
mRNA_3984	A1.A	C1.A	2.84101	6.20229	4.52165	-1.1061	1.10865	-0.997701	0.318425	0.756686	gene_3984	Lysine-specific permease	mRNA_3984	XM_018534950.1	92.956	1590	112	0	1	1590	34	1623	0	2316	histidine permease
mRNA_7161	A1.A	C1.A	9.86329	5.86144	7.86237	0.757748	0.759751	0.997363	0.318588	0.756686	gene_7161	LSU ribosomal protein L19e	mRNA_7161	XM_018531325.1	98.947	285	3	0	1	285	451	735	9.6e-145	510	60S ribosomal protein L19
mRNA_1473	A1.A	C1.A	2.541	5.12088	3.83094	-1.21119	1.2144	-0.997362	0.318589	0.756686	gene_1473	hypothetical protein	mRNA_1473	XM_018525987.1	88.201	3246	353	18	1	3240	356	3577	0	3845	hypothetical protein
mRNA_12177	A1.A	C1.A	8.03965	13.2815	10.6606	-0.709291	0.711975	-0.99623	0.319139	0.757111	gene_12177	hypothetical protein	mRNA_12177	XM_018534093.1	94.658	5054	270	0	5	5058	523	5576	0	7838	hypothetical protein
mRNA_4532	A1.A	C1.A	10.587	5.24277	7.91487	0.849441	0.853505	0.995239	0.31962	0.757111	gene_4532	hypothetical protein	mRNA_4532	XM_018533107.1	91.388	3797	323	4	1	3795	1001	4795	0	5197	hypothetical protein
mRNA_8053	A1.A	C1.A	4.43651	1.2583	2.84741	1.43016	1.43734	0.995003	0.319735	0.757111	gene_8053	hypothetical protein	mRNA_8053	XM_018533759.1	86.616	2361	299	12	1	2348	1	2357	0	2593	hypothetical protein
mRNA_1284	A1.A	C1.A	2.42678	5.28184	3.85431	-1.09634	1.10293	-0.994019	0.320214	0.757111	gene_1284	hypothetical protein	mRNA_1284	XM_018535302.1	90.394	3633	331	2	1	3633	1	3615	0	4759	hypothetical protein
mRNA_8531	A1.A	C1.A	6.7306	2.95503	4.84282	0.999718	1.00652	0.993245	0.32059	0.757111	gene_8531	Glycine betaine / L-proline glycine betaine ABC transport system permease protein ProV (TC 3.A.1.12.1)	mRNA_8531	XM_018532913.1	94.139	1092	64	0	1	1092	278	1369	0	1663	protein disulfide-isomerase A4 precursor
mRNA_9474	A1.A	C1.A	4.66707	1.77302	3.22004	1.2275	1.23587	0.99323	0.320598	0.757111	gene_9474	Peptidyl-prolyl cis-trans isomerase (EC 5.2.1.8)	mRNA_9474	XM_018525658.1	94.533	567	31	0	1	567	368	934	0	876	cyclophilin 1 long isoform
mRNA_9154	A1.A	C1.A	1.73301	3.71001	2.72151	-1.28782	1.29775	-0.992345	0.321029	0.757409	gene_9154	RNA processing ATP-dependent RNA helicase HCA4	mRNA_9154	XM_018535588.1	92.816	2422	174	0	1	2422	179	2600	0	3509	DEAD-domain-containing protein
mRNA_9020	A1.A	C1.A	5.25906	2.02468	3.64187	1.15203	1.16766	0.986615	0.323831	0.763295	gene_9020	hypothetical protein	mRNA_9020	XM_018524803.1	92.295	2920	222	1	24	2943	87	3003	0	4143	vacuolar protein sorting-associated protein 11
mRNA_7985	A1.A	C1.A	6.46672	2.70337	4.58505	1.00394	1.01827	0.985931	0.324167	0.763361	gene_7985	Dolichol-phosphate mannosyltransferase (EC 2.4.1.83)	mRNA_7985	XM_018524349.1	94.606	723	39	0	1	723	207	929	0	1120	dolichol-phosphate mannosyltransferase
mRNA_566	A1.A	C1.A	12.68	6.84042	9.76022	0.740493	0.752022	0.984669	0.324787	0.763697	gene_566	SSU ribosomal protein S14e (S11p)	mRNA_566	XM_018534062.1	97.149	456	13	0	1	456	1	456	0	771	hypothetical protein
mRNA_11459	A1.A	C1.A	2.98545	6.27557	4.63051	-0.954146	0.970001	-0.983655	0.325285	0.763697	gene_11459	hypothetical protein	mRNA_11459	XM_018525354.1	92.929	693	49	0	1	693	119	811	0	1009	hypothetical protein
mRNA_136	A1.A	C1.A	3.35491	1.49705	2.42598	1.44806	1.47301	0.983069	0.325574	0.763697	gene_136	Lipid A export ATP-binding/permease protein MsbA	mRNA_136	XM_018529609.1	90.833	3109	285	0	9	3117	999	4107	0	4163	P-loop containing nucleoside triphosphate hydrolase protein
mRNA_135	A1.A	C1.A	6.31015	10.0862	8.19816	-0.718565	0.731337	-0.982537	0.325836	0.763697	gene_135	peptide monooxygenase	mRNA_135	XM_018534096.1	91.006	1590	143	0	1	1590	1	1590	0	2145	L-ornithine 5-monooxygenase (L-ornithine N(5)-oxygenase)
mRNA_11398	A1.A	C1.A	6.49694	2.62709	4.56201	1.08393	1.10322	0.982511	0.325848	0.763697	gene_11398	hypothetical protein	mRNA_11398	XM_018528584.1	90.455	3625	338	4	1	3624	1924	5541	0	4771	thyroid hormone receptor interactor 12
mRNA_1023	A1.A	C1.A	9.7046	6.10019	7.9024	0.757023	0.771264	0.981535	0.326329	0.764102	gene_1023	LSU ribosomal protein L38e	mRNA_1023	XM_018529741.1	98.795	249	3	0	1	249	36	284	8.52e-125	444	ribosomal protein L38e
mRNA_2177	A1.A	C1.A	0.888889	3.18238	2.03563	-1.56374	1.59701	-0.979165	0.327498	0.765624	gene_2177	hypothetical protein	mRNA_2177	XM_018534483.1	89.533	984	103	0	49	1032	196	1179	0	1247	hypothetical protein
mRNA_11885	A1.A	C1.A	19.4623	13.91	16.6862	0.524523	0.536062	0.978475	0.32784	0.765624	gene_11885	NADH-ubiquinone oxidoreductase chain G (EC 1.6.5.3)	mRNA_11885	XM_018527700.1	94.784	2243	117	0	1	2243	1	2243	0	3494	NADH-quinone oxidoreductase
mRNA_12081	A1.A	C1.A	1.59169	3.87398	2.73284	-1.31241	1.34146	-0.978344	0.327904	0.765624	gene_12081	Hydroxymethylglutaryl-CoA synthase (EC 2.3.3.10)	mRNA_12081	XM_018524465.1	97.011	435	13	0	1	435	1301	1735	0	732	hydroxymethylglutaryl-CoA synthase
mRNA_10594	A1.A	C1.A	2.51982	5.04459	3.78221	-1.12616	1.15357	-0.97624	0.328945	0.767333	gene_10594	hypothetical protein	mRNA_10594	XM_018532978.1	94.467	1500	78	1	1	1500	502	1996	0	2305	hypothetical protein
mRNA_11103	A1.A	C1.A	1.13821	3.21809	2.17815	-1.48876	1.52818	-0.974207	0.329954	0.768963	gene_11103	DNA polymerase IV (EC 2.7.7.7)	mRNA_11103	XM_018527039.1	91.853	1829	149	0	130	1958	55	1883	0	2553	DNA/RNA polymerase
mRNA_569	A1.A	C1.A	1.72398	4.17611	2.95004	-1.17976	1.21247	-0.973024	0.330541	0.769609	gene_569	hypothetical protein	mRNA_569	XM_018532493.1	95.175	1368	63	1	1	1368	56	1420	0	2158	hypothetical protein
mRNA_7749	A1.A	C1.A	16.6453	10.4141	13.5297	0.573317	0.591973	0.968486	0.332802	0.771014	gene_7749	hypothetical protein	mRNA_7749	XM_018536149.1	98.148	324	6	0	2	325	1134	1457	2.33e-161	566	elongation factor-1a
mRNA_10069	A1.A	C1.A	3.57121	1.00664	2.28893	1.45892	1.50648	0.96843	0.33283	0.771014	gene_10069	hypothetical protein	mRNA_10069	XM_018526593.1	94.707	1247	63	1	1121	2367	1070	2313	0	1934	hypothetical protein
mRNA_2754	A1.A	C1.A	4.73964	8.539	6.63932	-0.800276	0.826627	-0.968122	0.332984	0.771014	gene_2754	Thioredoxin reductase (EC 1.8.1.9)	mRNA_2754	XM_018526586.1	94.337	777	44	0	1	777	253	1029	0	1192	thioredoxin reductase
mRNA_8068	A1.A	C1.A	4.00662	6.9167	5.46166	-0.923939	0.954387	-0.968097	0.332996	0.771014	gene_8068	hypothetical protein	mRNA_8068	XM_018530521.1	95.741	1080	46	0	1	1080	427	1506	0	1740	eukaryotic translation initiation factor 5
mRNA_9943	A1.A	C1.A	3.44796	6.76748	5.10772	-0.904561	0.934377	-0.96809	0.333	0.771014	gene_9943	hypothetical protein	mRNA_9943	XM_018527577.1	94.949	1287	65	0	1	1287	140	1426	0	2017	ran GTPase activating protein 1
mRNA_11217	A1.A	C1.A	9.07959	5.44581	7.2627	0.76155	0.786666	0.968072	0.333009	0.771014	gene_11217	Electron transfer flavoprotein, beta subunit	mRNA_11217	XM_018524047.1	94.878	781	40	0	1	781	47	827	0	1221	electron transfer flavo protein%2C beta subunit
mRNA_10322	A1.A	C1.A	2.90455	5.11937	4.01196	-1.01569	1.0524	-0.965117	0.334486	0.771915	gene_10322	Eukaryotic translation initiation factor 6	mRNA_10322	XM_018526707.1	95.277	741	35	0	1	741	1	741	0	1175	eukaryotic translation initiation factor-like protein 6
mRNA_5673	A1.A	C1.A	3.53197	1.18201	2.35699	1.37023	1.4211	0.964205	0.334943	0.771915	gene_5673	hypothetical protein	mRNA_5673	XM_018530627.1	83.433	839	117	15	1	831	314	1138	0	760	hypothetical protein
mRNA_10579	A1.A	C1.A	3.46914	6.38757	4.92835	-0.9238	0.959839	-0.962453	0.335822	0.771915	gene_10579	hypothetical protein	mRNA_10579	XM_018532974.1	92.927	1329	94	0	1	1329	168	1496	0	1934	hypothetical protein
mRNA_6199	A1.A	C1.A	3.37328	0.842666	2.10797	1.60028	1.66282	0.962387	0.335855	0.771915	gene_6199	hypothetical protein	mRNA_6199	XM_018528009.1	84.792	960	140	3	1	954	1	960	0	959	hypothetical protein
mRNA_4317	A1.A	C1.A	15.2484	10.2372	12.7428	0.568888	0.591716	0.961421	0.336341	0.771915	gene_4317	LSU ribosomal protein L7Ae	mRNA_4317	XM_018525909.1	96.438	730	26	0	114	843	123	852	0	1205	L30e-like protein
mRNA_9644	A1.A	C1.A	4.73371	1.68533	3.20952	1.18565	1.23362	0.961114	0.336495	0.771915	gene_9644	hypothetical protein	mRNA_9644	XM_018528712.1	87.868	849	103	0	10	858	10	858	0	998	HAD-like protein
mRNA_4101	A1.A	C1.A	9.44314	5.14218	7.29266	0.803487	0.836218	0.960858	0.336624	0.771915	gene_4101	hypothetical protein	mRNA_4101	XM_018536509.1	89.868	987	100	0	1	987	45	1031	0	1269	mitochondrial carrier
mRNA_210	A1.A	C1.A	3.58928	1.00664	2.29796	1.45052	1.51011	0.960538	0.336785	0.771915	gene_210	Shikimate 5-dehydrogenase I alpha (EC 1.1.1.25)	mRNA_210	XM_018524265.1	90.576	2674	250	2	1	2673	306	2978	0	3541	hypothetical protein
mRNA_7205	A1.A	C1.A	1.37258	3.20669	2.28963	-1.34554	1.40126	-0.960235	0.336937	0.771915	gene_7205	hypothetical protein	mRNA_7205	XM_018531345.1	93.696	2205	139	0	1	2205	334	2538	0	3302	hypothetical protein
mRNA_1552	A1.A	C1.A	4.47506	1.59764	3.03635	1.21676	1.26775	0.959785	0.337163	0.771915	gene_1552	hypothetical protein	mRNA_1552	XM_018531864.1	90.658	3072	287	0	1	3072	138	3209	0	4084	ARM repeat-containing protein
mRNA_2235	A1.A	C1.A	10.9539	15.2689	13.1114	-0.555138	0.578449	-0.9597	0.337206	0.771915	gene_2235	hypothetical protein	mRNA_2235	XM_018526662.1	89.022	1421	142	6	1	1411	1	1417	0	1748	hypothetical protein
mRNA_4100	A1.A	C1.A	16.1887	10.2501	13.2194	0.564429	0.58833	0.959374	0.33737	0.771915	gene_4100	hypothetical protein	mRNA_4100	XM_018531478.1	85.613	563	72	4	1	554	239	801	1.07e-165	582	hypothetical protein
mRNA_8537	A1.A	C1.A	85.4954	65.3406	75.418	0.295625	0.308548	0.958117	0.338004	0.771915	gene_8537	hypothetical protein	mRNA_8537	XM_018535545.1	93.361	1672	109	2	1	1671	136	1806	0	2471	general substrate transporter
mRNA_7368	A1.A	C1.A	7.30181	10.6009	8.95135	-0.683444	0.713715	-0.957587	0.338271	0.771915	gene_7368	Diphosphomevalonate decarboxylase (EC 4.1.1.33)	mRNA_7368	XM_018525441.1	92.982	1197	84	0	1	1197	219	1415	0	1746	diphosphomevalonate decarboxylase
mRNA_2254	A1.A	C1.A	25.8114	18.8135	22.3124	0.438691	0.458596	0.956597	0.33877	0.771915	gene_2254	LSU ribosomal protein L6e	mRNA_2254	XM_018526664.1	98.776	490	6	0	180	669	129	618	0	872	hypothetical protein
mRNA_3948	A1.A	C1.A	5.0549	1.93699	3.49595	1.11034	1.16158	0.955881	0.339133	0.771915	gene_3948	hypothetical protein	mRNA_3948	XM_018534962.1	95.667	300	13	0	13	312	1	300	2.31e-136	483	histone H4
mRNA_3302	A1.A	C1.A	13.5283	8.85554	11.1919	0.638959	0.668531	0.955766	0.33919	0.771915	gene_3302	hypothetical protein	mRNA_3302	XM_018530791.1	89.65	1227	121	3	1	1227	87	1307	0	1557	GPI-anchored cell wall beta-1%2C3-endoglucanase EglC
mRNA_9888	A1.A	C1.A	1.24029	3.84817	2.54423	-1.30302	1.36337	-0.955733	0.339207	0.771915	gene_9888	hypothetical protein	mRNA_9888	XM_018523506.1	91.569	3582	302	0	1	3582	1	3582	0	4942	DUF726-domain-containing protein
mRNA_9171	A1.A	C1.A	3.12677	5.38394	4.25535	-1.02915	1.07704	-0.955536	0.339307	0.771915	gene_9171	Xanthine/uracil/thiamine/ascorbate permease family protein	mRNA_9171	XM_018524750.1	91.774	1787	147	0	1	1787	447	2233	0	2486	hypothetical protein
mRNA_7750	A1.A	C1.A	76.2443	57.3199	66.7821	0.309681	0.324305	0.954906	0.339625	0.771933	gene_7750	hypothetical protein	mRNA_7750	XM_018536149.1	97.592	623	15	0	1	623	84	706	0	1068	elongation factor-1a
mRNA_5993	A1.A	C1.A	3.649	6.71701	5.18301	-0.90467	0.949849	-0.952436	0.340876	0.774066	gene_5993	Aminopeptidase Y (Arg, Lys, Leu preference) (EC 3.4.11.15)	mRNA_5993	XM_018535484.1	92.665	1527	112	0	1	1527	232	1758	0	2200	Zn-dependent exopeptidase
mRNA_975	A1.A	C1.A	3.57714	1.18201	2.37957	1.3413	1.41009	0.951215	0.341495	0.774763	gene_975	hypothetical protein	mRNA_975	XM_018526616.1	91.713	543	42	3	1	540	1	543	0	750	RNA-binding domain-containing protein
mRNA_9791	A1.A	C1.A	22.2138	14.2881	18.2509	0.496972	0.523065	0.950115	0.342054	0.775322	gene_9791	UTP--glucose-1-phosphate uridylyltransferase (EC 2.7.7.9)	mRNA_9791	XM_018527271.1	96.112	1569	61	0	1	1569	247	1815	0	2560	UTP-glucose-1-phosphate uridylyltransferas-like protein
mRNA_2234	A1.A	C1.A	4.14484	1.52136	2.8331	1.21247	1.27849	0.948356	0.342948	0.77664	gene_2234	Ribose-5-phosphate isomerase A (EC 5.3.1.6)	mRNA_2234	XM_018534494.1	90.994	855	77	0	1	855	1	855	0	1153	ribose-5-phosphate isomerase
mRNA_199	A1.A	C1.A	1.62501	3.29438	2.45969	-1.297	1.36927	-0.94722	0.343526	0.776757	gene_199	hypothetical protein	mRNA_199	XM_018524267.1	90.838	2685	243	2	1	2685	284	2965	0	3592	N-acetylated-alpha-linked acidic dipeptidase 2
mRNA_7191	A1.A	C1.A	6.34036	2.79106	4.56571	0.977408	1.03208	0.947025	0.343626	0.776757	gene_7191	hypothetical protein	mRNA_7191	XM_018529914.1	95.656	1059	46	0	1	1059	469	1527	0	1701	Pkinase-domain-containing protein
mRNA_5947	A1.A	C1.A	1.26147	2.95503	2.10825	-1.37212	1.45118	-0.945517	0.344395	0.77725	gene_5947	UDP-glucose:sterol glucosyltransferase	mRNA_5947	XM_018531837.1	89.007	4403	458	11	1	4387	142	4534	0	5426	hypothetical protein
mRNA_1590	A1.A	C1.A	9.23587	6.02391	7.62989	0.747933	0.791155	0.945369	0.34447	0.77725	gene_1590	hypothetical protein	mRNA_1590	XM_018531870.1	94.025	2661	159	0	1	2661	145	2805	0	4034	hypothetical protein
mRNA_6842	A1.A	C1.A	3.26809	5.47012	4.36911	-0.9729	1.03036	-0.944232	0.345051	0.777854	gene_6842	hypothetical protein	mRNA_6842	XM_018530239.1	96.117	927	36	0	1	927	372	1298	0	1513	brix domain-containing protein 2
mRNA_10561	A1.A	C1.A	4.05179	1.34598	2.69889	1.26718	1.34308	0.943488	0.345431	0.778004	gene_10561	hypothetical protein	mRNA_10561	XM_018524632.1	95	600	30	0	1	600	32	631	0	942	snare-like protein
mRNA_11571	A1.A	C1.A	5.8657	9.33119	7.59845	-0.717068	0.760859	-0.942445	0.345965	0.7785	gene_11571	Cysteine desulfurase (EC 2.8.1.7)	mRNA_11571	XM_018524691.1	95.266	1521	72	0	1	1521	254	1774	0	2410	cysteine desulfurase
mRNA_2212	A1.A	C1.A	4.77296	7.23174	6.00235	-0.838041	0.889918	-0.941706	0.346343	0.778645	gene_2212	Glucan 1,4-alpha-glucosidase (EC 3.2.1.3)	mRNA_2212	XM_018528451.1	91.566	1577	129	4	1	1575	1	1575	0	2172	glucoamylase I precursor
mRNA_87	A1.A	C1.A	13.4488	9.54563	11.4972	0.622676	0.662142	0.940396	0.347014	0.778765	gene_87	High-affnity carbon uptake protein Hat/HatR	mRNA_87	XM_018524415.1	93.522	2362	153	0	185	2546	425	2786	0	3515	Coatomer%2C beta' subunit
mRNA_3959	A1.A	C1.A	4.4872	1.50996	2.99858	1.25942	1.33927	0.940377	0.347024	0.778765	gene_3959	Vesicular-fusion protein SEC18	mRNA_3959	XM_018535821.1	92.584	2481	184	0	1	2481	1297	3777	0	3563	AAA-domain-containing protein
mRNA_4855	A1.A	C1.A	1.15939	2.84303	2.00121	-1.39411	1.48417	-0.939319	0.347567	0.779278	gene_4855	hypothetical protein	mRNA_4855	XM_018531143.1	93.135	2520	173	0	1	2520	318	2837	0	3696	hypothetical protein
mRNA_2538	A1.A	C1.A	3.79343	6.71551	5.25447	-0.842204	0.897469	-0.938421	0.348028	0.779608	gene_2538	RuvB-like DNA helicase RVB2 implicated in DNA remodeling, transcription initiation and RNA processing	mRNA_2538	XM_018536461.1	92.908	1410	100	0	1	1410	32	1441	0	2050	TIP49-domain-containing protein
mRNA_5176	A1.A	C1.A	4.18719	6.97857	5.58288	-0.865228	0.923778	-0.936619	0.348955	0.780515	gene_5176	DUF89 domain of unknown function	mRNA_5176	XM_018528477.1	89.212	1446	156	0	1	1446	1	1446	0	1807	DUF89-domain-containing protein
mRNA_7558	A1.A	C1.A	1.52293	3.18238	2.35266	-1.31297	1.40255	-0.936129	0.349207	0.780515	gene_7558	hypothetical protein	mRNA_7558	XM_018530728.1	89.469	1244	131	0	260	1503	253	1496	0	1572	hypothetical protein
mRNA_10241	A1.A	C1.A	5.28616	8.23837	6.76227	-0.765466	0.817981	-0.935799	0.349377	0.780515	gene_10241	hypothetical protein	mRNA_10241	XM_018530337.1	92.808	3601	256	1	1	3601	217	3814	0	5212	RhoGAP-domain-containing protein
mRNA_7876	A1.A	C1.A	2.98545	0.930353	1.9579	1.42876	1.52978	0.933964	0.350323	0.781925	gene_7876	hypothetical protein	mRNA_7876	XM_018534979.1	90.252	2657	222	19	1	2628	1	2649	0	3437	hypothetical protein
mRNA_7175	A1.A	C1.A	43.1776	31.6174	37.3975	0.353425	0.379096	0.932284	0.35119	0.783156	gene_7175	LSU ribosomal protein L10e (L16p)	mRNA_7175	XM_018535807.1	97.447	666	17	0	1	666	36	701	0	1136	ribosomal protein L10e
mRNA_4620	A1.A	C1.A	1.36043	3.37066	2.36555	-1.31674	1.41712	-0.929165	0.352803	0.785694	gene_4620	hypothetical protein	mRNA_4620	XM_018524293.1	93.044	3177	209	6	1	3177	248	3412	0	4632	mRNA 3'-end-processing protein rna-14
mRNA_949	A1.A	C1.A	5.34347	2.11237	3.72792	1.0625	1.14387	0.928861	0.352961	0.785694	gene_949	ATP phosphoribosyltransferase (EC 2.4.2.17)	mRNA_949	XM_018524954.1	94.004	934	56	0	102	1035	446	1379	0	1415	ATP phosphoribosyltransferase
mRNA_10638	A1.A	C1.A	3.37609	1.58474	2.48041	1.33658	1.44145	0.927253	0.353795	0.78647	gene_10638	hypothetical protein	mRNA_10638	XM_018532995.1	88.616	1019	90	7	2426	3419	180	1197	0	1216	EXS-domain-containing protein
mRNA_5804	A1.A	C1.A	6.02228	9.11525	7.56876	-0.755705	0.815743	-0.926401	0.354238	0.78647	gene_5804	hypothetical protein	mRNA_5804	XM_018534700.1	93.209	2886	181	5	19	2889	1	2886	0	4229	hypothetical protein
mRNA_1109	A1.A	C1.A	3.39065	6.79179	5.09122	-0.888751	0.959404	-0.926358	0.35426	0.78647	gene_1109	Magnesium and cobalt transport protein CorA	mRNA_1109	XM_018526623.1	93.639	1965	125	0	1	1965	1	1965	0	2937	magnesium transporter ALR1
mRNA_6359	A1.A	C1.A	1.11111	3.37066	2.24089	-1.48685	1.60751	-0.92494	0.354997	0.787402	gene_6359	hypothetical protein	mRNA_6359	XM_018524212.1	93.683	2232	141	0	1	2232	164	2395	0	3341	kinase-like protein
mRNA_7219	A1.A	C1.A	1.60383	3.60941	2.60662	-1.16079	1.25866	-0.922245	0.356401	0.78981	gene_7219	hypothetical protein	mRNA_7219	XM_018526830.1	93.004	3202	222	2	1	3201	2074	5274	0	4671	hypothetical protein
mRNA_2460	A1.A	C1.A	10.1248	5.62269	7.87372	0.709909	0.772053	0.919509	0.35783	0.790517	gene_2460	hypothetical protein	mRNA_2460	XM_018526949.1	82.894	1251	193	15	1	1233	1	1248	0	1105	chitin binding protein
mRNA_3773	A1.A	C1.A	2.18057	4.21333	3.19695	-1.12293	1.22215	-0.918814	0.358193	0.790517	gene_3773	hypothetical protein	mRNA_3773	XM_018534923.1	94.989	1377	69	0	1	1377	1	1377	0	2161	hypothetical protein
mRNA_7846	A1.A	C1.A	1.47155	3.78479	2.62817	-1.20937	1.3164	-0.918696	0.358255	0.790517	gene_7846	hypothetical protein	mRNA_7846	XM_018536154.1	93.417	1200	79	0	1	1200	321	1520	0	1779	hypothetical protein
mRNA_3837	A1.A	C1.A	8.64107	4.31242	6.47674	0.799804	0.871575	0.917653	0.3588	0.790517	gene_3837	hypothetical protein	mRNA_3837	XM_018536484.1	94.527	1955	107	0	1	1955	141	2095	0	3018	hypothetical protein
mRNA_3890	A1.A	C1.A	1.7028	5.06924	3.38602	-1.17049	1.27615	-0.917211	0.359032	0.790517	gene_3890	hypothetical protein	mRNA_3890	XM_018525737.1	92.209	1014	79	0	1	1014	72	1085	0	1435	alpha/beta-hydrolase
mRNA_3068	A1.A	C1.A	6.82124	3.43404	5.12764	0.883819	0.963848	0.91697	0.359158	0.790517	gene_3068	hypothetical protein	mRNA_3068	XM_018525040.1	86.552	989	121	6	44	1020	341	1329	0	1079	nucleotide-diphospho-sugar transferase
mRNA_1213	A1.A	C1.A	3.59239	1.18201	2.3872	1.2916	1.40974	0.916196	0.359564	0.790517	gene_1213	hypothetical protein	mRNA_1213	XM_018523138.1	85.677	768	108	2	1	767	487	1253	0	808	hypothetical protein
mRNA_3194	A1.A	C1.A	3.16912	0.754978	1.96205	1.54942	1.6921	0.915683	0.359833	0.790517	gene_3194	hypothetical protein	mRNA_3194	XM_018529762.1	90.725	1186	108	2	1	1185	1	1185	0	1580	DUF887-domain-containing protein
mRNA_10045	A1.A	C1.A	4.41464	1.68533	3.04998	1.22973	1.34331	0.915447	0.359957	0.790517	gene_10045	hypothetical protein	mRNA_10045	XM_018524867.1	91.385	1184	98	4	1	1182	173	1354	0	1618	hypothetical protein
mRNA_432	A1.A	C1.A	1.60072	4.18751	2.89412	-1.18644	1.29669	-0.914969	0.360208	0.790517	gene_432	Uricase (urate oxidase) (EC 1.7.3.3)	mRNA_432	XM_018524373.1	93.798	903	56	0	1	903	480	1382	0	1358	uricase
mRNA_10516	A1.A	C1.A	2.52293	5.10646	3.8147	-0.970601	1.06128	-0.914561	0.360422	0.790517	gene_10516	hypothetical protein	mRNA_10516	XM_018532948.1	89.894	663	61	6	1	663	156	812	0	848	ankyrin
mRNA_2858	A1.A	C1.A	3.03683	5.94762	4.49223	-1.01337	1.10934	-0.91349	0.360985	0.790517	gene_2858	5%27-3%27 exoribonuclease 2	.	.	.	.	.	.	.	.	.
mRNA_7794	A1.A	C1.A	3.93757	7.02719	5.48238	-0.968234	1.05997	-0.913453	0.361004	0.790517	gene_7794	High-affnity carbon uptake protein Hat/HatR	mRNA_7794	XM_018527123.1	93.7	1635	103	0	1	1635	1	1635	0	2449	WD40 repeat-like protein
mRNA_4251	A1.A	C1.A	4.82365	1.94839	3.38602	1.12334	1.23023	0.91312	0.361179	0.790517	gene_4251	hypothetical protein	mRNA_4251	XM_018523345.1	93.614	2067	126	2	1	2067	1	2061	0	3081	MFS general substrate transporter
mRNA_7798	A1.A	C1.A	1.70591	3.71001	2.70796	-1.19887	1.31441	-0.912101	0.361716	0.790994	gene_7798	hypothetical protein	mRNA_7798	XM_018524489.1	95.135	555	27	0	1	555	247	801	0	876	hypothetical protein
mRNA_1036	A1.A	C1.A	4.02469	1.52136	2.77302	1.17504	1.28971	0.911091	0.362247	0.791459	gene_1036	hypothetical protein	mRNA_1036	XM_018536271.1	91.926	1895	150	1	673	2564	1098	2992	0	2649	Aso-1
mRNA_2928	A1.A	C1.A	13.7595	18.8297	16.2946	-0.491946	0.541534	-0.90843	0.363651	0.792664	gene_2928	hypothetical protein	mRNA_2928	XM_018528397.1	90.401	5209	500	0	1	5209	37	5245	0	6850	nonribosomal peptide synthetase 6
mRNA_1066	A1.A	C1.A	1.40279	2.85594	2.12937	-1.40094	1.54269	-0.908117	0.363816	0.792664	gene_1066	hypothetical protein	.	.	.	.	.	.	.	.	.
mRNA_6990	A1.A	C1.A	4.41845	2.00037	3.20941	1.16067	1.27865	0.907729	0.364022	0.792664	gene_6990	hypothetical protein	mRNA_6990	XM_018526026.1	93.166	1156	78	1	1	1155	174	1329	0	1696	hypothetical protein
mRNA_874	A1.A	C1.A	6.48479	2.87875	4.68177	0.948718	1.04618	0.906845	0.364489	0.792664	gene_874	Ornithine aminotransferase (EC 2.6.1.13)	mRNA_874	XM_018534375.1	93.828	1523	82	5	1	1523	1	1511	0	2281	ornithine aminotransferase
mRNA_7821	A1.A	C1.A	2.68543	1.24539	1.96541	1.51731	1.67569	0.905487	0.365207	0.792664	gene_7821	hypothetical protein	mRNA_7821	XM_018533076.1	83.468	992	125	13	1	956	229	1217	0	887	hypothetical protein
mRNA_6879	A1.A	C1.A	3.94971	6.71551	5.33261	-0.851454	0.942403	-0.903493	0.366264	0.792664	gene_6879	DNA-directed RNA polymerase I 49 kDa polypeptide (EC 2.7.7.6)	mRNA_6879	XM_018526695.1	91.201	1341	118	0	1	1341	1	1341	0	1823	RNA polymerase I associated factor%2C A49-like protein
mRNA_11795	A1.A	C1.A	5.82054	3.19378	4.50716	0.927598	1.02722	0.903017	0.366517	0.792664	gene_11795	hypothetical protein	mRNA_11795	XM_018529151.1	92.805	3544	255	0	1	3544	1	3544	0	5132	ARM repeat-containing protein
mRNA_5043	A1.A	C1.A	5.47506	2.93072	4.20289	0.945341	1.04725	0.902689	0.366691	0.792664	gene_5043	hypothetical protein	mRNA_5043	XM_018535438.1	88.431	1530	177	0	1	1530	301	1830	0	1845	cytochrome P450 monooxygenase-like protein
mRNA_7220	A1.A	C1.A	5.74556	3.1061	4.42583	0.913419	1.01215	0.902458	0.366814	0.792664	gene_7220	Asparaginyl-tRNA synthetase (EC 6.1.1.22)	mRNA_7220	XM_018527299.1	93.229	1728	117	0	1	1728	332	2059	0	2543	asparaginyl-tRNA synthetase
mRNA_5917	A1.A	C1.A	5.16601	2.67906	3.92254	0.97079	1.07598	0.902236	0.366932	0.792664	gene_5917	hypothetical protein	mRNA_5917	XM_018529840.1	89.952	1035	98	2	1254	2288	1711	2739	0	1330	hypothetical protein
mRNA_2741	A1.A	C1.A	4.71846	7.33233	6.02539	-0.806757	0.894359	-0.902051	0.36703	0.792664	gene_2741	hypothetical protein	mRNA_2741	XM_018527568.1	93.161	6638	454	0	1	6638	199	6836	0	9744	pre-mRNA splicing factor
mRNA_3335	A1.A	C1.A	18.0516	12.8157	15.4336	0.496737	0.551228	0.901145	0.367511	0.792664	gene_3335	Homocitrate synthase (EC 2.3.3.14)	mRNA_3335	XM_018527691.1	95.833	1464	61	0	1	1464	65	1528	0	2366	homocitrate synthase
mRNA_246	A1.A	C1.A	1.59169	3.69861	2.64515	-1.25882	1.39716	-0.900986	0.367596	0.792664	gene_246	hypothetical protein	mRNA_246	XM_018526429.1	91.171	1008	86	2	1	1005	1	1008	0	1365	hypothetical protein
mRNA_2060	A1.A	C1.A	5.88477	8.66541	7.27509	-0.845989	0.939522	-0.900446	0.367883	0.792664	gene_2060	NADH dehydrogenase (EC 1.6.99.3)	mRNA_2060	XM_018528473.1	95.708	1724	74	0	1	1724	1	1724	0	2774	FAD/NAD(P)-binding domain-containing protein
mRNA_7138	A1.A	C1.A	6.18719	2.79106	4.48912	0.958556	1.06537	0.89974	0.368258	0.792664	gene_7138	proteasome regulatory subunit Rpn3	mRNA_7138	XM_018526063.1	93.939	1518	92	0	1	1518	90	1607	0	2294	hypothetical protein
mRNA_4195	A1.A	C1.A	4.03965	1.52136	2.7805	1.18784	1.32075	0.899364	0.368459	0.792664	gene_4195	hypothetical protein	mRNA_4195	XM_018524280.1	89.833	3718	373	4	1	3717	325	4038	0	4767	cysteine proteinase
mRNA_9260	A1.A	C1.A	1.73301	3.45835	2.59568	-1.1863	1.31909	-0.899335	0.368474	0.792664	gene_9260	hypothetical protein	mRNA_9260	XM_018524780.1	93.193	1660	98	5	1	1660	231	1875	0	2425	U1 snRNP-associated protein Usp104
mRNA_5250	A1.A	C1.A	4.9195	2.11237	3.51593	1.03856	1.15499	0.899198	0.368547	0.792664	gene_5250	hypothetical protein	mRNA_5250	XM_018533998.1	90.453	1676	160	0	1	1676	1	1676	0	2209	amidase
mRNA_5597	A1.A	C1.A	2.27953	4.47639	3.37796	-1.04869	1.16705	-0.898577	0.368878	0.792688	gene_5597	hypothetical protein	mRNA_5597	XM_018534675.1	90.735	993	92	0	1	993	112	1104	0	1325	hypothetical protein
mRNA_251	A1.A	C1.A	3.79655	7.8474	5.82197	-0.903498	1.0089	-0.895528	0.370505	0.795495	gene_251	SSU ribosomal protein S2p (SAe), mitochondrial	mRNA_251	XM_018528023.1	90.7	1258	115	2	1	1257	1	1257	0	1674	37S ribosomal protein MRP4%2C mitochondrial precursor
mRNA_7771	A1.A	C1.A	6.96778	4.43917	5.70348	0.813155	0.910245	0.893336	0.371677	0.796506	gene_7771	hypothetical protein	mRNA_7771	XM_018536203.1	92.935	2378	166	2	488	2865	148	2523	0	3459	SPX-domain-containing protein
mRNA_8315	A1.A	C1.A	1.82295	3.96167	2.89231	-1.16375	1.30359	-0.89273	0.372002	0.796506	gene_8315	hypothetical protein	mRNA_8315	XM_018523965.1	86.742	1154	138	14	1	1148	68	1212	0	1269	hypothetical protein
mRNA_11852	A1.A	C1.A	3.66115	1.92408	2.79261	1.15794	1.29851	0.891747	0.372529	0.796506	gene_11852	hypothetical protein	mRNA_11852	XM_018536455.1	92.352	1203	92	0	1	1203	1	1203	0	1712	hypothetical protein
mRNA_5901	A1.A	C1.A	5.36395	3.33344	4.3487	0.947313	1.06299	0.891181	0.372832	0.796506	gene_5901	hypothetical protein	mRNA_5901	XM_018525377.1	94.017	1521	91	0	1	1521	205	1725	0	2305	hypothetical protein
mRNA_3992	A1.A	C1.A	1.50487	3.27007	2.38747	-1.24856	1.40205	-0.89052	0.373187	0.796506	gene_3992	DNA replication licensing factor MCM4	mRNA_3992	XM_018535823.1	92.658	3051	224	0	1	3051	183	3233	0	4394	MCM-domain-containing protein
mRNA_6482	A1.A	C1.A	5.99588	2.18865	4.09226	1.08279	1.2182	0.888842	0.374088	0.796506	gene_6482	hypothetical protein	mRNA_6482	XM_018536102.1	93.333	2565	171	0	1	2565	684	3248	0	3790	hypothetical protein
mRNA_12238	A1.A	C1.A	1.84723	3.53463	2.69093	-1.17666	1.32402	-0.888706	0.374161	0.796506	gene_12238	hypothetical protein	mRNA_12238	XM_018524433.1	92.192	2664	208	0	1	2664	139	2802	0	3768	Bromodomain-containing protein
mRNA_2040	A1.A	C1.A	1.26147	3.01841	2.13994	-1.2408	1.39718	-0.888075	0.3745	0.796506	gene_2040	Glutamate--cysteine ligase eukaryotic (EC 6.3.2.2)	mRNA_2040	XM_018527630.1	92.457	981	74	0	913	1893	1321	2301	0	1402	glutamate-cysteine ligase
mRNA_3483	A1.A	C1.A	1.47155	3.45835	2.46495	-1.22946	1.38718	-0.886301	0.375455	0.796506	gene_3483	hypothetical protein	mRNA_3483	XM_018526907.1	90.655	2258	211	0	1	2258	1	2258	0	3001	hypothetical protein
mRNA_142	A1.A	C1.A	3.32781	1.18201	2.25491	1.25663	1.4183	0.886015	0.37561	0.796506	gene_142	hypothetical protein	mRNA_142	XM_018532515.1	91.82	1308	107	0	1	1308	416	1723	0	1823	AAR2 domain-containing protein
mRNA_3745	A1.A	C1.A	4.16912	1.52136	2.84524	1.1744	1.32553	0.88599	0.375623	0.796506	gene_3745	hypothetical protein	mRNA_3745	XM_018528759.1	88.629	1539	121	8	1	1512	1	1512	0	1823	Annexin
mRNA_5138	A1.A	C1.A	2.55003	4.62745	3.58874	-0.978777	1.10501	-0.885767	0.375743	0.796506	gene_5138	hypothetical protein	mRNA_5138	XM_018535048.1	88.298	940	94	6	1	929	1	935	0	1112	alpha/beta-hydrolase
mRNA_3747	A1.A	C1.A	1.12918	3.49742	2.3133	-1.34489	1.51931	-0.885199	0.376049	0.796506	gene_3747	hypothetical protein	mRNA_3747	XM_018531375.1	91.835	1188	97	0	1	1188	347	1534	0	1657	initiation-specific alpha-1%2C6-mannosyltransferase
mRNA_3007	A1.A	C1.A	1.24029	3.119	2.17965	-1.30236	1.47254	-0.884427	0.376466	0.796506	gene_3007	hypothetical protein	mRNA_3007	XM_018533117.1	90.318	1353	129	2	89	1440	1	1352	0	1772	3-keto-steroid reductase
mRNA_10886	A1.A	C1.A	4.33162	1.43367	2.88265	1.23223	1.39353	0.884245	0.376564	0.796506	gene_10886	hypothetical protein	mRNA_10886	XM_018532364.1	90.281	1564	132	5	1	1563	259	1803	0	2028	PAP2-domain-containing protein
mRNA_7014	A1.A	C1.A	4.23477	1.50996	2.87236	1.21072	1.36951	0.884051	0.376669	0.796506	gene_7014	hypothetical protein	mRNA_7014	XM_018531945.1	90.28	4506	436	2	1	4505	90	4594	0	5893	hypothetical protein
mRNA_4419	A1.A	C1.A	1.70591	3.62232	2.66412	-1.17222	1.32813	-0.882614	0.377445	0.796506	gene_4419	hypothetical protein	mRNA_4419	XM_018523349.1	83.493	2302	359	20	346	2641	319	2605	0	2126	hypothetical protein
mRNA_3494	A1.A	C1.A	1.59169	3.63372	2.61271	-1.20253	1.36253	-0.882572	0.377468	0.796506	gene_3494	hypothetical protein	mRNA_3494	XM_018526175.1	89.977	2634	231	11	1	2625	395	3004	0	3371	hypothetical protein
mRNA_224	A1.A	C1.A	9.79073	5.79806	7.7944	0.699342	0.792398	0.882564	0.377472	0.796506	gene_224	Electron transfer flavoprotein-ubiquinone oxidoreductase (EC 1.5.5.1)	mRNA_224	XM_018533973.1	92.646	1890	139	0	1	1890	1	1890	0	2721	hypothetical protein
mRNA_11950	A1.A	C1.A	9.23587	12.5265	10.8812	-0.569873	0.645714	-0.882547	0.377481	0.796506	gene_11950	hypothetical protein	.	.	.	.	.	.	.	.	.
mRNA_2201	A1.A	C1.A	5.41011	2.4274	3.91876	1.06995	1.21293	0.882115	0.377714	0.796506	gene_2201	hypothetical protein	mRNA_2201	XM_018529771.1	91.468	2016	160	5	1	2007	232	2244	0	2760	hypothetical protein
mRNA_5800	A1.A	C1.A	1.12014	3.18238	2.15126	-1.28558	1.46588	-0.877003	0.380485	0.801172	gene_5800	hypothetical protein	mRNA_5800	XM_018534717.1	92.168	1047	79	1	1	1047	1	1044	0	1476	Tautomerase/MIF
mRNA_3188	A1.A	C1.A	7.16049	10.7925	8.97651	-0.622401	0.710275	-0.876282	0.380877	0.801172	gene_3188	hypothetical protein	mRNA_3188	XM_018535658.1	94.082	1335	79	0	1	1335	129	1463	0	2028	nucleotide-diphospho-sugar transferase
mRNA_11773	A1.A	C1.A	3.4872	1.18201	2.33461	1.25928	1.43777	0.875857	0.381108	0.801172	gene_11773	Serine/threonine protein phosphatase (EC 3.1.3.16)	mRNA_11773	XM_018523702.1	93.942	1205	73	0	284	1488	80	1284	0	1821	protein phosphatase 5
mRNA_4023	A1.A	C1.A	2.63405	4.86771	3.75088	-0.944683	1.07884	-0.875649	0.381221	0.801172	gene_4023	hypothetical protein	mRNA_4023	XM_018528779.1	90.275	5779	556	3	1	5773	190	5968	0	7553	putative histidine kinase HHK2p
mRNA_10334	A1.A	C1.A	1.48961	3.46975	2.47968	-1.2647	1.44691	-0.874067	0.382082	0.801172	gene_10334	Holliday junction ATP-dependent DNA helicase RuvB (EC 3.6.4.12)	mRNA_10334	XM_018525248.1	90.918	3083	277	1	335	3414	1	3083	0	4139	hypothetical protein
mRNA_8298	A1.A	C1.A	1.60383	3.28297	2.4434	-1.18121	1.35168	-0.87388	0.382184	0.801172	gene_8298	hypothetical protein	mRNA_8298	XM_018535399.1	91.287	3558	307	1	1	3558	54	3608	0	4850	kinesin family protein-like protein
mRNA_10179	A1.A	C1.A	6.75148	3.29438	5.02293	0.86963	0.996048	0.873081	0.382619	0.801172	gene_10179	hypothetical protein	mRNA_10179	XM_018527239.1	96.229	1644	62	0	11	1654	11	1654	0	2693	heat shock protein 70
mRNA_5516	A1.A	C1.A	1.12918	3.09469	2.11194	-1.29076	1.47915	-0.872641	0.382859	0.801172	gene_5516	Efflux ABC transporter, permease/ATP-binding protein mlr7818	mRNA_5516	XM_018526992.1	90.304	2537	246	0	1	2537	1	2537	0	3323	hypothetical protein
mRNA_11481	A1.A	C1.A	22.868	29.2276	26.0478	-0.384417	0.440814	-0.872063	0.383174	0.801172	gene_11481	S-adenosylmethionine synthetase (EC 2.5.1.6)	mRNA_11481	XM_018530517.1	95.299	1170	49	1	1	1170	277	1440	0	1851	methionine adenosyltransferase
mRNA_10259	A1.A	C1.A	7.26468	4.03645	5.65057	0.885601	1.01678	0.870986	0.383762	0.801172	gene_10259	hypothetical protein	mRNA_10259	XM_018536350.1	90.116	3197	310	1	1	3197	1	3191	0	4148	P-loop containing nucleoside triphosphate hydrolase protein
mRNA_6135	A1.A	C1.A	4.47195	1.86071	3.16633	1.10302	1.26661	0.870845	0.383839	0.801172	gene_6135	proteasome subunit beta4 (EC 3.4.25.1)	mRNA_6135	XM_018532370.1	92.622	759	52	1	289	1047	154	908	0	1088	N-terminal nucleophile aminohydrolase
mRNA_8300	A1.A	C1.A	1.71183	4.17611	2.94397	-1.09767	1.26125	-0.870297	0.384138	0.801172	gene_8300	Isoleucyl-tRNA synthetase (EC 6.1.1.5)	mRNA_8300	XM_018527407.1	89.224	3016	319	5	142	3154	1950	4962	0	3764	isoleucyl-tRNA synthetase
mRNA_3390	A1.A	C1.A	2.89551	5.19415	4.04483	-0.893232	1.02711	-0.869653	0.38449	0.801172	gene_3390	hypothetical protein	mRNA_3390	XM_018525503.1	85.555	4043	547	29	1	4026	406	4428	0	4196	DNA-directed RNA polymerase mitochondrial precursor
mRNA_3896	A1.A	C1.A	3.14795	5.04309	4.09552	-0.910237	1.04688	-0.869477	0.384586	0.801172	gene_3896	hypothetical protein	mRNA_3896	XM_018534944.1	92.952	1873	126	1	1	1873	1	1867	0	2723	endosomal integral membrane protein
mRNA_983	A1.A	C1.A	16.3988	21.4174	18.9081	-0.50965	0.587103	-0.868075	0.385353	0.801172	gene_983	S-adenosyl-L-methionine dependent methyltransferase, similar to cyclopropane-fatty-acyl-phospholipid synthase	mRNA_983	XM_018533459.1	95.069	1521	75	0	1	1521	224	1744	0	2394	S-adenosyl-L-methionine-dependent methyltransferase
mRNA_5445	A1.A	C1.A	3.2167	1.09432	2.15551	1.26324	1.45539	0.867974	0.385409	0.801172	gene_5445	hypothetical protein	mRNA_5445	XM_018535867.1	91.816	1845	148	1	1	1845	211	2052	0	2567	hypothetical protein
mRNA_8772	A1.A	C1.A	6.36395	2.94363	4.65379	0.918447	1.05825	0.867896	0.385451	0.801172	gene_8772	hypothetical protein	mRNA_8772	XM_018523428.1	92.749	2303	167	0	62	2364	71	2373	0	3328	hypothetical protein
mRNA_8663	A1.A	C1.A	3.21359	1.09432	2.15396	1.29005	1.48806	0.866934	0.385978	0.801172	gene_8663	hypothetical protein	mRNA_8663	XM_018532803.1	92.119	1345	106	0	1	1345	199	1543	0	1897	PIN domain-like protein
mRNA_633	A1.A	C1.A	6.623	2.96643	4.79472	0.953584	1.10014	0.866784	0.38606	0.801172	gene_633	hypothetical protein	mRNA_633	XM_018532699.1	90.325	1416	137	0	1	1416	144	1559	0	1857	Prp19-domain-containing protein
mRNA_2190	A1.A	C1.A	3.1087	6.02391	4.5663	-0.870354	1.00542	-0.86566	0.386677	0.80178	gene_2190	hypothetical protein	mRNA_2190	XM_018528447.1	93.03	2195	153	0	1	2195	1	2195	0	3206	pre-mRNA-splicing factor syf1
mRNA_7806	A1.A	C1.A	6.34969	2.51659	4.43314	1.04084	1.20379	0.864638	0.387238	0.802232	gene_7806	hypothetical protein	mRNA_7806	XM_018535534.1	93.105	2538	175	0	1	2538	105	2642	0	3718	AP-1 complex subunit gamma-1
mRNA_8187	A1.A	C1.A	1.12014	3.82385	2.472	-1.27368	1.47625	-0.86278	0.388258	0.802232	gene_8187	hypothetical protein	mRNA_8187	XM_018523413.1	87.321	1325	164	4	1	1323	482	1804	0	1513	chromate ion transporter-like protein
mRNA_8652	A1.A	C1.A	3.50246	1.09432	2.29839	1.27568	1.48258	0.860449	0.389541	0.802232	gene_8652	Cell division protein FtsH (EC 3.4.24.-)	mRNA_8652	XM_018528172.1	93.924	576	35	0	1	576	1885	2460	0	870	AAA ATPase
mRNA_4369	A1.A	C1.A	5.35872	3.08178	4.22025	0.963729	1.1201	0.860395	0.389572	0.802232	gene_4369	hypothetical protein	mRNA_4369	XM_018531667.1	92.951	1674	118	0	1	1674	123	1796	0	2438	MFS general substrate transporter
mRNA_10341	A1.A	C1.A	16.3419	9.99999	13.1709	0.544247	0.632935	0.859877	0.389857	0.802232	gene_10341	Pectate lyase precursor (EC 4.2.2.2)	mRNA_10341	XM_018528959.1	92.647	952	70	0	1	952	1	952	0	1371	pectin lyase-like protein
mRNA_1801	A1.A	C1.A	30.4878	24.6782	27.583	0.365113	0.424921	0.859248	0.390203	0.802232	gene_1801	SSU ribosomal protein S15e (S19p)	mRNA_1801	XM_018525880.1	98.701	462	6	0	1	462	43	504	0	821	ribosomal protein S19
mRNA_2180	A1.A	C1.A	12.5515	7.67017	10.1109	0.591658	0.688779	0.858995	0.390343	0.802232	gene_2180	Sulfite reductase [NADPH] hemoprotein beta-component (EC 1.8.1.2)	mRNA_2180	XM_018525092.1	93.959	2334	141	0	1	2334	2559	4892	0	3530	sulfite reductase hemo protein beta-component
mRNA_5956	A1.A	C1.A	2.41775	4.8548	3.63627	-0.9402	1.09462	-0.858928	0.39038	0.802232	gene_5956	hypothetical protein	mRNA_5956	XM_018531836.1	92.461	2454	185	0	1	2454	269	2722	0	3507	hypothetical protein
mRNA_4890	A1.A	C1.A	7.83619	4.46348	6.14984	0.754915	0.8791	0.858737	0.390486	0.802232	gene_4890	Argininosuccinate lyase (EC 4.3.2.1)	mRNA_4890	XM_018533963.1	93.19	1395	95	0	1	1395	1	1395	0	2050	argininosuccinate lyase
mRNA_4874	A1.A	C1.A	8.31677	13.1941	10.7554	-0.572022	0.666448	-0.858314	0.390719	0.802232	gene_4874	Putative ATP-dependent RNA helicase	mRNA_4874	XM_018536050.1	95.772	1088	45	1	230	1316	373	1460	0	1753	ATP-dependent RNA helicase-like protein sub2
mRNA_4151	A1.A	C1.A	3.35491	1.18201	2.26846	1.24104	1.44599	0.858264	0.390747	0.802232	gene_4151	hypothetical protein	mRNA_4151	XM_018526471.1	92.135	1920	148	1	1	1917	1	1920	0	2706	hypothetical protein
mRNA_8355	A1.A	C1.A	3.82957	1.2583	2.54393	1.26053	1.4693	0.857916	0.390939	0.802232	gene_8355	hypothetical protein	mRNA_8355	XM_018527853.1	84.877	1997	279	16	280	2273	126	2102	0	1993	Annexin
mRNA_11692	A1.A	C1.A	2.26739	5.01877	3.64308	-0.968209	1.12922	-0.857415	0.391216	0.802232	gene_11692	Para-aminobenzoate synthase, amidotransferase component (EC 2.6.1.85) / Para-aminobenzoate synthase, aminase component (EC 2.6.1.85)	mRNA_11692	XM_018530886.1	91.918	2784	225	0	1	2784	140	2923	0	3895	para-aminobenzoate synthase component 1
mRNA_8889	A1.A	C1.A	3.541	6.20229	4.87165	-0.871089	1.01639	-0.857046	0.391419	0.802232	gene_8889	hypothetical protein	mRNA_8889	XM_018532868.1	95.045	1110	55	0	1	1110	383	1492	0	1746	hypothetical protein
mRNA_7406	A1.A	C1.A	1.27953	3.05412	2.16683	-1.4318	1.67204	-0.85632	0.391821	0.802392	gene_7406	SSU ribosomal protein S23mt, mitochondrial	mRNA_7406	XM_018527261.1	90.168	773	76	0	1	773	42	814	0	1007	mitochondrial ribosomal protein
mRNA_6699	A1.A	C1.A	3.35802	1.18201	2.27002	1.21281	1.42085	0.853582	0.393337	0.804832	gene_6699	hypothetical protein	mRNA_6699	XM_018536322.1	91.168	4846	408	8	1	4845	1	4827	0	6560	Serine/threonine-protein kinase
mRNA_1598	A1.A	C1.A	2.52293	4.61605	3.56949	-0.93538	1.09683	-0.852805	0.393768	0.80505	gene_1598	hypothetical protein	mRNA_1598	XM_018535158.1	93.903	2083	127	0	308	2390	239	2321	0	3144	hypothetical protein
mRNA_7442	A1.A	C1.A	1.95212	4.18902	3.07057	-1.09856	1.28984	-0.851698	0.394382	0.805217	gene_7442	hypothetical protein	mRNA_7442	XM_018528630.1	92.668	982	66	1	662	1637	182	1163	0	1410	sphingolipid delta4-desaturase
mRNA_456	A1.A	C1.A	3.11462	5.24277	4.1787	-0.911214	1.0707	-0.851045	0.394744	0.805217	gene_456	DNA polymerase alpha catalytic subunit A (EC 2.7.7.7)	mRNA_456	XM_018529599.1	93.099	3811	263	0	1	3811	1	3811	0	5581	DNA polymerase alpha catalytic subunit A
mRNA_10223	A1.A	C1.A	51.93	41.1273	46.5287	0.278997	0.328498	0.84931	0.395709	0.805217	gene_10223	ubiquitin / LSU ribosomal protein L40e	mRNA_10223	XM_018525362.1	92.174	230	18	0	1	230	70	299	5.19e-89	326	ubiquitin-40S ribosomal protein S31 fusion protein
mRNA_10480	A1.A	C1.A	4.03372	2.00037	3.01705	1.08975	1.28339	0.849117	0.395816	0.805217	gene_10480	hypothetical protein	mRNA_10480	XM_018532935.1	90.989	1698	153	0	1	1698	106	1803	0	2289	Scramblase-domain-containing protein
mRNA_252	A1.A	C1.A	5.2171	2.50369	3.8604	1.04027	1.2254	0.848924	0.395923	0.805217	gene_252	hypothetical protein	mRNA_252	XM_018531987.1	91.969	3225	250	3	1	3219	101	3322	0	4512	hypothetical protein
mRNA_8082	A1.A	C1.A	2.99448	1.01804	2.00626	1.35506	1.59643	0.848805	0.39599	0.805217	gene_8082	hypothetical protein	mRNA_8082	XM_018530464.1	92.191	1985	155	0	1	1985	364	2348	0	2808	histone-lysine N-methyltransferase SET9
mRNA_1556	A1.A	C1.A	10.4921	6.21219	8.35215	0.670974	0.791009	0.848251	0.396298	0.805217	gene_1556	hypothetical protein	mRNA_1556	XM_018531863.1	92.538	2506	179	5	1	2505	110	2608	0	3585	hypothetical protein
mRNA_7706	A1.A	C1.A	1.14132	3.25716	2.19924	-1.29137	1.52287	-0.847989	0.396444	0.805217	gene_7706	hypothetical protein	mRNA_7706	XM_018523412.1	89.615	1714	176	2	1	1713	1	1713	0	2178	hypothetical protein
mRNA_7792	A1.A	C1.A	2.40279	4.8548	3.6288	-0.942101	1.11299	-0.846456	0.397299	0.805651	gene_7792	hypothetical protein	mRNA_7792	XM_018532758.1	92.757	3783	271	1	1	3783	271	4050	0	5465	hypothetical protein
mRNA_8394	A1.A	C1.A	8.39456	13.4929	10.9437	-0.585852	0.692335	-0.846198	0.397442	0.805651	gene_8394	Glycine cleavage system H protein	mRNA_8394	XM_018530505.1	97.366	1063	26	2	1	1062	104	1165	0	1807	casein kinase I isoform epsilon
mRNA_7325	A1.A	C1.A	1.8382	3.84967	2.84394	-1.15165	1.36151	-0.845858	0.397632	0.805651	gene_7325	hypothetical protein	mRNA_7325	XM_018525432.1	91.141	1174	102	2	1	1173	40	1212	0	1591	hypothetical protein
mRNA_5263	A1.A	C1.A	6.45147	2.94363	4.69755	0.866529	1.02549	0.844992	0.398115	0.805973	gene_5263	proteasome regulatory subunit Rpt2	mRNA_5263	XM_018536320.1	94.562	1324	72	0	71	1394	177	1500	0	2047	26S protease-like protein regulatory subunit 4
mRNA_5944	A1.A	C1.A	11.7674	17.1915	14.4795	-0.495111	0.587161	-0.843229	0.399101	0.807309	gene_5944	hypothetical protein	mRNA_5944	XM_018526022.1	97.436	312	8	0	1	312	87	398	2.26e-151	532	histone-fold-containing protein
mRNA_2261	A1.A	C1.A	3.92572	1.52136	2.72354	1.1078	1.31673	0.841328	0.400164	0.807961	gene_2261	GTP-binding protein YPT6	mRNA_2261	XM_018525119.1	94.184	619	34	2	1	618	262	879	0	942	ras-domain-containing protein
mRNA_2522	A1.A	C1.A	4.96186	2.9941	3.97798	0.963229	1.14494	0.841291	0.400185	0.807961	gene_2522	High-affnity carbon uptake protein Hat/HatR	mRNA_2522	XM_018529225.1	90.949	1138	101	2	1	1137	1	1137	0	1530	WD domain-containing protein
mRNA_9596	A1.A	C1.A	3.12988	1.49705	2.31346	1.28492	1.52914	0.840285	0.400748	0.807961	gene_9596	hypothetical protein	mRNA_9596	XM_018525630.1	88.562	1530	148	8	1	1503	115	1644	0	1831	heme oxygenase-like protein
mRNA_6201	A1.A	C1.A	4.76392	2.33971	3.55182	0.991822	1.18174	0.839292	0.401305	0.807961	gene_6201	hypothetical protein	mRNA_6201	XM_018533900.1	91.38	1833	155	1	1	1833	1	1830	0	2507	hypothetical protein
mRNA_905	A1.A	C1.A	7.86359	4.28811	6.07585	0.764778	0.911498	0.839034	0.40145	0.807961	gene_905	hypothetical protein	mRNA_905	XM_018536263.1	95.478	575	26	0	1	575	86	660	0	918	inorganic phosphate transport PHO88
mRNA_10306	A1.A	C1.A	5.73964	2.70337	4.2215	0.875986	1.04524	0.838075	0.401989	0.807961	gene_10306	GTP-binding protein YPT31/YPT8	mRNA_10306	XM_018528518.1	97.642	636	15	0	1	636	1	636	0	1092	ras-domain-containing protein
mRNA_166	A1.A	C1.A	29.1488	19.6008	24.3748	0.455517	0.543629	0.837918	0.402077	0.807961	gene_166	Butyryl-CoA dehydrogenase (EC 1.3.99.2)	mRNA_166	XM_018524273.1	91.217	1537	131	4	1	1535	206	1740	0	2087	acyl-CoA dehydrogenase family protein
mRNA_7562	A1.A	C1.A	3.44796	1.8364	2.64218	1.10466	1.31847	0.837835	0.402123	0.807961	gene_7562	hypothetical protein	mRNA_7562	XM_018525479.1	91.599	1488	125	0	1	1488	24	1511	0	2056	hypothetical protein
mRNA_8076	A1.A	C1.A	1.24932	3.19378	2.22155	-1.19239	1.42535	-0.836558	0.402841	0.807961	gene_8076	hypothetical protein	mRNA_8076	XM_018524002.1	91.37	2132	172	8	446	2568	748	2876	0	2907	GTP binding protein
mRNA_11106	A1.A	C1.A	1.48961	3.76048	2.62505	-1.12523	1.34545	-0.836324	0.402972	0.807961	gene_11106	SSU ribosomal protein S8p (S15Ae), mitochondrial	mRNA_11106	XM_018531649.1	95.05	606	30	0	1	606	381	986	0	953	ribosomal protein S8
mRNA_4819	A1.A	C1.A	1.96738	4.41486	3.19112	-1.01435	1.21295	-0.836268	0.403004	0.807961	gene_4819	hypothetical protein	mRNA_4819	XM_018531155.1	91.781	2689	221	0	279	2967	200	2888	0	3742	Rxt3-domain-containing protein
mRNA_8971	A1.A	C1.A	10.963	8.57806	9.77051	0.624088	0.746956	0.835509	0.403431	0.808006	gene_8971	hypothetical protein	mRNA_8971	XM_018524584.1	93.879	1356	83	0	1	1356	192	1547	0	2045	hypothetical protein
mRNA_173	A1.A	C1.A	5.22021	2.01328	3.61674	1.06499	1.27601	0.834623	0.40393	0.808006	gene_173	proteasome regulatory subunit Rpn9	mRNA_173	XM_018529561.1	95.573	1152	51	0	1	1152	113	1264	0	1845	hypothetical protein
mRNA_8271	A1.A	C1.A	50.4763	39.718	45.0971	0.279683	0.335215	0.83434	0.404089	0.808006	gene_8271	SSU ribosomal protein S4e	mRNA_8271	XM_018523227.1	96.692	786	26	0	1	786	1	786	0	1308	ribosomal protein S4e
mRNA_7097	A1.A	C1.A	5.1355	2.18865	3.66208	1.05215	1.26253	0.833364	0.404639	0.808006	gene_7097	Tyrosyl-tRNA synthetase (EC 6.1.1.1)	mRNA_7097	XM_018535897.1	94.667	1350	72	0	1	1350	168	1517	0	2095	Nucleotidylyl transferase
mRNA_1825	A1.A	C1.A	3.88929	2.08805	2.98867	1.05193	1.26231	0.833338	0.404654	0.808006	gene_1825	Succinate dehydrogenase flavoprotein subunit (EC 1.3.99.1)	mRNA_1825	XM_018526877.1	92.784	2938	210	2	1	2937	1	2937	0	4250	hypothetical protein
mRNA_2074	A1.A	C1.A	3.5955	1.67242	2.63396	1.30626	1.57051	0.831739	0.405556	0.808548	gene_2074	hypothetical protein	mRNA_2074	XM_018530148.1	93.277	1056	71	0	1	1056	226	1281	0	1557	GroES-like protein
mRNA_4417	A1.A	C1.A	2.20767	3.78629	2.99698	-1.04812	1.26052	-0.831495	0.405694	0.808548	gene_4417	hypothetical protein	mRNA_4417	XM_018533125.1	92.259	956	74	0	1	956	112	1067	0	1356	pre-mRNA-splicing factor syf2
mRNA_4378	A1.A	C1.A	1.52293	3.73617	2.62955	-1.23399	1.48484	-0.831062	0.405939	0.808548	gene_4378	Branched-chain alpha-keto acid dehydrogenase, E1 component, beta subunit (EC 1.2.4.4)	mRNA_4378	XM_018527766.1	92.608	1204	88	1	1	1203	134	1337	0	1729	Thiamin diphosphate-binding protein
mRNA_475	A1.A	C1.A	3.14725	1.00664	2.07694	1.41516	1.70389	0.830549	0.406228	0.808548	gene_475	hypothetical protein	mRNA_475	XM_018534060.1	90.614	1662	156	0	1	1662	1	1662	0	2206	seven-hairpin glycosidase
mRNA_2978	A1.A	C1.A	3.7844	1.52136	2.65288	1.09897	1.32723	0.82802	0.407659	0.810745	gene_2978	hypothetical protein	mRNA_2978	XM_018525024.1	94.064	1095	62	3	1	1092	320	1414	0	1659	hypothetical protein
mRNA_2559	A1.A	C1.A	5.86289	3.18238	4.52264	0.83373	1.00993	0.825529	0.409072	0.811552	gene_2559	hypothetical protein	mRNA_2559	XM_018530930.1	92.842	2864	204	1	290	3153	335	3197	0	4152	ARM repeat-containing protein
mRNA_3408	A1.A	C1.A	3.09345	1.67242	2.38293	1.22136	1.48015	0.825158	0.409282	0.811552	gene_3408	hypothetical protein	mRNA_3408	XM_018534792.1	90.051	1377	137	0	1	1377	1	1377	0	1784	mannosyltransferase
mRNA_3969	A1.A	C1.A	1.69377	4.90527	3.29952	-1.08614	1.31643	-0.825067	0.409333	0.811552	gene_3969	hypothetical protein	mRNA_3969	XM_018531438.1	91.171	1178	101	3	1	1178	204	1378	0	1596	tetratricopeptide repeat protein 4
mRNA_10124	A1.A	C1.A	3.83268	1.43367	2.63318	1.09634	1.32889	0.824998	0.409373	0.811552	gene_10124	hypothetical protein	mRNA_10124	XM_018527651.1	90.505	990	94	0	1	990	1	990	0	1308	hypothetical protein
mRNA_9176	A1.A	C1.A	4.20526	1.60905	2.90715	1.11205	1.34933	0.824145	0.409857	0.811864	gene_9176	hypothetical protein	mRNA_9176	XM_018534262.1	91.21	1422	125	0	1	1422	1	1422	0	1934	MFS general substrate transporter
mRNA_11762	A1.A	C1.A	10.7674	15.0059	12.8866	-0.50982	0.619242	-0.823297	0.410339	0.812171	gene_11762	hypothetical protein	mRNA_11762	XM_018534837.1	95.066	912	39	1	1	912	34	939	0	1430	mitochondrial carrier
mRNA_7135	A1.A	C1.A	4.11773	6.48967	5.3037	-0.796249	0.968963	-0.821754	0.411217	0.812493	gene_7135	Probable serine protease do-like precursor	mRNA_7135	XM_018535171.1	93.002	3058	212	2	1	3057	1	3057	0	4460	trypsin-like serine protease
mRNA_4056	A1.A	C1.A	3.00973	0.930353	1.97004	1.38382	1.68558	0.820978	0.411659	0.812493	gene_4056	Flavodoxin reductases (ferredoxin-NADPH reductases) family 1	mRNA_4056	XM_018535825.1	88.743	915	103	0	232	1146	493	1407	0	1120	hypothetical protein
mRNA_7193	A1.A	C1.A	2.51982	5.33381	3.92682	-0.907913	1.10623	-0.82073	0.4118	0.812493	gene_7193	DEAD-box ATP-dependent RNA helicase CshA (EC 3.6.4.13)	mRNA_7193	XM_018529915.1	92.666	1827	134	0	1	1827	383	2209	0	2632	DEAD-domain-containing protein
mRNA_3726	A1.A	C1.A	4.0271	2.17574	3.10142	1.11128	1.35443	0.820476	0.411945	0.812493	gene_3726	hypothetical protein	mRNA_3726	XM_018527724.1	90.527	3547	331	4	1	3546	1878	5420	0	4684	hypothetical protein
mRNA_11102	A1.A	C1.A	1.00903	2.94212	1.97558	-1.28198	1.56313	-0.820136	0.412139	0.812493	gene_11102	hypothetical protein	mRNA_11102	XM_018524071.1	90.983	2207	177	13	1	2205	353	2539	0	2953	hypothetical protein
mRNA_6506	A1.A	C1.A	3.58025	2.32681	2.95353	1.13141	1.38098	0.819279	0.412627	0.812603	gene_6506	ATPase GET3, required for post-translational delivery of tail-anchored (TA) proteins to ER	mRNA_6506	XM_018534673.1	92.549	1020	76	0	1	1020	1	1020	0	1463	ATPase get3
mRNA_357	A1.A	C1.A	3.63093	1.52136	2.57615	1.11372	1.36004	0.81889	0.412849	0.812603	gene_357	hypothetical protein	mRNA_357	XM_018524236.1	95.238	504	24	0	1	504	129	632	0	798	phosphatidylglycerol/phosphatidylinositol transfer protein precursor
mRNA_10909	A1.A	C1.A	1.36043	3.27007	2.31525	-1.12008	1.36939	-0.817945	0.413389	0.813019	gene_10909	Phosphatidylinositol 4-kinase beta (EC 2.7.1.67)	mRNA_10909	XM_018524102.1	92.94	1714	121	0	1	1714	1318	3031	0	2495	phosphatidylinositol 4-kinase-like protein PIK1
mRNA_2591	A1.A	C1.A	3.3792	1.18201	2.28061	1.17846	1.44239	0.817014	0.413921	0.81322	gene_2591	hypothetical protein	mRNA_2591	XM_018529223.1	94.972	358	18	0	20	377	68	425	4.4e-160	562	hypothetical protein
mRNA_4488	A1.A	C1.A	28.1467	36.3867	32.2667	-0.350362	0.429063	-0.816574	0.414172	0.81322	gene_4488	hypothetical protein	mRNA_4488	XM_018524290.1	98.082	417	8	0	1	417	240	656	0	726	histone-fold-containing protein
mRNA_3926	A1.A	C1.A	5.84482	3.67279	4.75881	0.83801	1.02691	0.816047	0.414473	0.81322	gene_3926	High-affnity carbon uptake protein Hat/HatR	mRNA_3926	XM_018534956.1	93.169	2313	158	0	1	2313	1	2313	0	3397	phospholipase A-2-activating protein
mRNA_4526	A1.A	C1.A	4.97089	2.67906	3.82498	0.88107	1.08182	0.81443	0.415399	0.814391	gene_4526	rRNA small subunit pseudouridine methyltransferase Nep1 (EC 2.1.1.260)	mRNA_4526	XM_018536088.1	95.739	751	32	0	84	834	160	910	0	1210	nucleolar essential protein 1
mRNA_6944	A1.A	C1.A	1.95834	3.78479	2.87157	-1.01102	1.24304	-0.813344	0.416021	0.814968	gene_6944	hypothetical protein	mRNA_6944	XM_018530276.1	93.9	1000	61	0	1	1000	473	1472	0	1509	mannosyl phosphorylinositol ceramide synthase SUR1
mRNA_10625	A1.A	C1.A	11.0981	14.9945	13.0463	-0.515022	0.634154	-0.812141	0.416711	0.815109	gene_10625	Farnesyl pyrophosphate synthetase (FPP synthetase) (FPS) (Farnesyl diphosphate synthetase) / Dimethylallyltransferase (EC 2.5.1.1) / (2E,6E)-farnesyl diphosphate synthase (EC 2.5.1.10)	mRNA_10625	XM_018527539.1	93.295	1044	70	0	1	1044	42	1085	0	1541	farnesyl pyrophosphate synthetase
mRNA_4366	A1.A	C1.A	4.63756	1.8493	3.24343	1.0015	1.23327	0.812073	0.41675	0.815109	gene_4366	hypothetical protein	mRNA_4366	XM_018532012.1	91.874	1206	77	6	129	1331	435	1622	0	1664	hypothetical protein
mRNA_5819	A1.A	C1.A	4.66185	8.80541	6.73363	-0.79417	0.979499	-0.810792	0.417485	0.815732	gene_5819	hypothetical protein	mRNA_5819	XM_018525386.1	93.286	2517	169	0	1	2517	264	2780	0	3712	hypothetical protein
mRNA_10651	A1.A	C1.A	3.99448	1.68533	2.83991	1.02826	1.26963	0.809887	0.418005	0.815732	gene_10651	hypothetical protein	mRNA_10651	XM_018534227.1	91.059	1700	152	0	1	1700	1	1700	0	2298	hypothetical protein
mRNA_1788	A1.A	C1.A	12.2213	7.39571	9.80851	0.55985	0.691342	0.809801	0.418055	0.815732	gene_1788	NADH-ubiquinone oxidoreductase chain D (EC 1.6.5.3)	mRNA_1788	XM_018525884.1	94.101	1424	84	0	1	1424	200	1623	0	2165	NADH dehydrogenase I%2C D subunit
mRNA_4578	A1.A	C1.A	4.97993	3.16947	4.0747	0.885604	1.09482	0.808901	0.418572	0.816101	gene_4578	Acetyl-CoA acetyltransferase (EC 2.3.1.9)	mRNA_4578	XM_018533284.1	93.114	668	45	1	32	699	290	956	0	977	acetyl-CoA acetyltransferase IB
mRNA_5807	A1.A	C1.A	3.54692	1.43367	2.4903	1.10299	1.36852	0.805975	0.420257	0.818743	gene_5807	hypothetical protein	mRNA_5807	XM_018528607.1	91.263	1671	146	0	1	1671	1	1671	0	2278	hypothetical protein
mRNA_6297	A1.A	C1.A	9.47335	5.0674	7.27037	0.662024	0.822632	0.804763	0.420956	0.81904	gene_6297	hypothetical protein	mRNA_6297	XM_018526414.1	87.905	1728	185	14	1	1713	1	1719	0	2012	hypothetical protein
mRNA_2568	A1.A	C1.A	3.541	1.43367	2.48734	1.08658	1.35051	0.804567	0.42107	0.81904	gene_2568	hypothetical protein	mRNA_2568	XM_018536457.1	93.56	1382	86	1	1	1379	95	1476	0	2056	hypothetical protein
mRNA_8327	A1.A	C1.A	6.82435	3.20669	5.01552	0.821803	1.02247	0.803742	0.421546	0.819325	gene_8327	Histidyl-tRNA synthetase (EC 6.1.1.21) @ Histidyl-tRNA synthetase (EC 6.1.1.21), mitochondrial	mRNA_8327	XM_018531961.1	92.063	1575	125	0	1	1575	144	1718	0	2217	histidyl-tRNA synthetase
mRNA_12198	A1.A	C1.A	3.11773	1.00664	2.06219	1.25805	1.57009	0.801261	0.422981	0.821469	gene_12198	hypothetical protein	mRNA_12198	XM_018524444.1	90.093	969	96	0	1	969	188	1156	0	1258	hypothetical protein
mRNA_4505	A1.A	C1.A	55.0072	42.475	48.7411	0.314502	0.392823	0.800621	0.423351	0.821546	gene_4505	LSU ribosomal protein L10Ae (L1p)	mRNA_4505	XM_018524724.1	97.554	654	16	0	1	654	41	694	0	1120	60s ribosomal protein-like protein L10A
mRNA_9311	A1.A	C1.A	3.20767	1.2697	2.23868	1.1553	1.44445	0.799816	0.423817	0.821808	gene_9311	hypothetical protein	mRNA_9311	XM_018529414.1	92.284	1944	150	0	1	1944	5485	7428	0	2760	hypothetical protein
mRNA_1668	A1.A	C1.A	2.12084	4.7299	3.42537	-1.16637	1.46115	-0.798256	0.424722	0.822431	gene_1668	hypothetical protein	mRNA_1668	XM_018526056.1	92.261	3915	301	2	1	3914	214	4127	0	5550	DNA repair protein rad50
mRNA_8177	A1.A	C1.A	9.15116	5.63409	7.39263	0.639349	0.801098	0.79809	0.424818	0.822431	gene_8177	LSU ribosomal protein L37e	mRNA_8177	XM_018523983.1	97.643	297	7	0	31	327	27	323	1.11e-144	510	60S ribosomal protein L37
mRNA_7351	A1.A	C1.A	4.36706	2.91781	3.64243	0.926431	1.16253	0.796909	0.425504	0.822431	gene_7351	hypothetical protein	mRNA_7351	XM_018536411.1	89.393	1961	204	4	1	1959	1262	3220	0	2466	Med5-domain-containing protein
mRNA_1614	A1.A	C1.A	11.6529	6.9281	9.29051	0.608716	0.76431	0.796425	0.425785	0.822431	gene_1614	Succinate dehydrogenase flavoprotein subunit (EC 1.3.5.1)	mRNA_1614	XM_018526048.1	94.547	1944	106	0	1	1944	58	2001	0	3003	succinate dehydrogenase flavo protein subunit mitochondrial precursor
mRNA_8905	A1.A	C1.A	5.082	2.27634	3.67917	0.885896	1.11237	0.796407	0.425796	0.822431	gene_8905	hypothetical protein	mRNA_8905	XM_018536169.1	90.586	1519	131	5	1	1510	1	1516	0	2002	hypothetical protein
mRNA_1006	A1.A	C1.A	5.25043	2.67906	3.96474	0.918575	1.1546	0.795581	0.426276	0.822719	gene_1006	hypothetical protein	mRNA_1006	XM_018533466.1	93.783	1898	118	0	1	1898	135	2032	0	2852	Rho-GTPase-activating protein 8
mRNA_9098	A1.A	C1.A	2.81391	1.58474	2.19932	1.22771	1.54607	0.794088	0.427144	0.823754	gene_9098	hypothetical protein	mRNA_9098	XM_018534249.1	93.524	1467	89	2	130	1590	1	1467	0	2178	ATPase%2C V1 complex%2C subunit H
mRNA_7285	A1.A	C1.A	3.07849	1.18201	2.13025	1.17223	1.47933	0.792409	0.428122	0.825	gene_7285	Valyl-tRNA synthetase (EC 6.1.1.9)	mRNA_7285	XM_018528346.1	89.954	3285	328	2	1	3284	1	3284	0	4237	hypothetical protein
mRNA_3751	A1.A	C1.A	2.91358	5.34521	4.1294	-0.853613	1.07813	-0.791751	0.428506	0.825098	gene_3751	hypothetical protein	mRNA_3751	XM_018531373.1	92.125	546	43	0	1	546	890	1435	0	771	hypothetical protein
mRNA_4671	A1.A	C1.A	3.33685	1.8364	2.58662	1.04956	1.32864	0.789949	0.429558	0.825866	gene_4671	hypothetical protein	mRNA_4671	XM_018524193.1	94.521	292	14	2	1	291	508	798	2.17e-126	449	nascent polypeptide-associated complex%2C alpha subunit
mRNA_10768	A1.A	C1.A	4.53267	1.86071	3.19669	1.00318	1.27056	0.789558	0.429786	0.825866	gene_10768	hypothetical protein	mRNA_10768	XM_018529667.1	91.016	768	69	0	1	768	126	893	0	1037	signal peptidase 22 kDa subunit
mRNA_4628	A1.A	C1.A	1.24029	2.86734	2.05382	-1.18629	1.50479	-0.788344	0.430496	0.825866	gene_4628	hypothetical protein	mRNA_4628	XM_018531230.1	89.358	2321	245	2	1	2320	159	2478	0	2916	hypothetical protein
mRNA_9565	A1.A	C1.A	5.76081	3.007	4.38391	0.866682	1.09974	0.788079	0.430651	0.825866	gene_9565	Phenylalanyl-tRNA synthetase alpha chain (EC 6.1.1.20)	mRNA_9565	XM_018530994.1	93.7	1619	102	0	1	1619	78	1696	0	2425	phenylalanyl-tRNA synthetase alpha chain
mRNA_10963	A1.A	C1.A	4.84171	2.67906	3.76039	0.854322	1.08446	0.787787	0.430822	0.825866	gene_10963	Tyrosyl-tRNA synthetase (EC 6.1.1.1)	mRNA_10963	XM_018527924.1	88.854	1570	171	4	1	1568	178	1745	0	1927	tyrosyl-tRNA synthetase-like protein
mRNA_12045	A1.A	C1.A	10.3682	7.99996	9.18406	0.583079	0.740774	0.787122	0.431211	0.825866	gene_12045	hypothetical protein	mRNA_12045	XM_018535526.1	92.17	2069	162	0	1	2069	194	2262	0	2924	protein translocation protein SEC63
mRNA_8215	A1.A	C1.A	1.26147	2.85444	2.05795	-1.13195	1.43816	-0.787083	0.431234	0.825866	gene_8215	hypothetical protein	mRNA_8215	XM_018534584.1	91.796	1743	143	0	1	1743	347	2089	0	2427	hypothetical protein
mRNA_328	A1.A	C1.A	4.42367	2.51509	3.46938	0.969721	1.23337	0.786239	0.431727	0.826173	gene_328	hypothetical protein	mRNA_328	XM_018535468.1	91.954	1131	79	1	40	1158	1	1131	0	1574	hypothetical protein
mRNA_10056	A1.A	C1.A	1.3514	4.31427	2.83283	-1.19536	1.52522	-0.783728	0.4332	0.827959	gene_10056	hypothetical protein	mRNA_10056	XM_018527179.1	92.995	1242	87	0	1	1242	278	1519	0	1812	serine/threonine kinase 16
mRNA_6861	A1.A	C1.A	8.41293	4.9554	6.68416	0.638066	0.815724	0.782207	0.434093	0.827959	gene_6861	hypothetical protein	mRNA_6861	XM_018536333.1	89.655	2262	232	2	1	2261	95	2355	0	2880	zincin
mRNA_2765	A1.A	C1.A	6.85978	4.60314	5.73146	0.694183	0.887729	0.781977	0.434228	0.827959	gene_2765	hypothetical protein	mRNA_2765	XM_018529709.1	92.084	4295	340	0	2	4296	855	5149	0	6048	hypothetical protein
mRNA_11303	A1.A	C1.A	7.10318	10.8153	8.95926	-0.55113	0.704882	-0.781876	0.434288	0.827959	gene_11303	hypothetical protein	.	.	.	.	.	.	.	.	.
mRNA_3036	A1.A	C1.A	1.93406	4.03645	2.98525	-0.965205	1.23458	-0.781807	0.434328	0.827959	gene_3036	hypothetical protein	mRNA_3036	XM_018533156.1	90.312	1218	118	0	1	1218	226	1443	0	1596	alpha/beta-hydrolase
mRNA_449	A1.A	C1.A	8.86329	12.0979	10.4806	-0.498659	0.639504	-0.779759	0.435533	0.828784	gene_449	hypothetical protein	mRNA_449	XM_018526462.1	95.209	981	41	2	79	1059	1762	2736	0	1546	hypothetical protein
mRNA_6234	A1.A	C1.A	1.61598	3.13041	2.37319	-1.15525	1.48208	-0.77948	0.435697	0.828784	gene_6234	hypothetical protein	mRNA_6234	XM_018528007.1	92.334	2622	189	4	106	2724	1	2613	0	3718	Bromodomain-containing protein
mRNA_1767	A1.A	C1.A	4.97089	2.18865	3.57977	0.889408	1.14119	0.779369	0.435763	0.828784	gene_1767	hypothetical protein	mRNA_1767	XM_018525170.1	93.204	927	60	1	1	924	55	981	0	1360	hypothetical protein
mRNA_8601	A1.A	C1.A	4.974	2.01328	3.49364	0.985641	1.26893	0.776751	0.437306	0.831082	gene_8601	hypothetical protein	mRNA_8601	XM_018527125.1	92.185	1190	88	4	34	1218	322	1511	0	1677	UAA transporter
mRNA_1994	A1.A	C1.A	5.76915	9.08104	7.42509	-0.654435	0.843305	-0.776036	0.437728	0.831247	gene_1994	hypothetical protein	mRNA_1994	XM_018525845.1	92.92	1582	103	4	1	1573	235	1816	0	2292	hypothetical protein
mRNA_12040	A1.A	C1.A	3.60142	1.2583	2.42986	1.14725	1.48001	0.775165	0.438242	0.831588	gene_12040	hypothetical protein	mRNA_12040	XM_018532635.1	92.073	1703	120	4	299	2001	455	2142	0	2383	kinase-like protein
mRNA_12049	A1.A	C1.A	22.7485	17.1509	19.9497	0.405139	0.523974	0.773204	0.439402	0.833151	gene_12049	SSU ribosomal protein S15Ae (S8p)	mRNA_12049	XM_018524471.1	98.982	393	4	0	1	393	230	622	0	704	ribosomal protein S8
mRNA_1891	A1.A	C1.A	2.76633	4.71514	3.74074	-0.864017	1.12009	-0.771382	0.44048	0.833315	gene_1891	sulfate permease	mRNA_1891	XM_018531599.1	90.977	2394	216	0	1	2394	187	2580	0	3225	sulfate permease 2
mRNA_7544	A1.A	C1.A	13.4738	8.58912	11.0314	0.497883	0.646128	0.770565	0.440965	0.833315	gene_7544	LSU ribosomal protein L31e	mRNA_7544	XM_018526774.1	96.099	282	11	0	100	381	2380	2661	1.34e-129	460	hypothetical protein
mRNA_4729	A1.A	C1.A	3.58336	1.34598	2.46467	1.08229	1.40499	0.770319	0.441111	0.833315	gene_4729	proteasome subunit alpha1 (EC 3.4.25.1)	mRNA_4729	XM_018527972.1	93.032	775	38	1	72	846	7	765	0	1118	N-terminal nucleophile aminohydrolase
mRNA_7803	A1.A	C1.A	3.58336	1.34598	2.46467	1.08229	1.40499	0.770319	0.441111	0.833315	gene_7803	hypothetical protein	mRNA_7803	XM_018528167.1	90.809	1730	152	5	1	1725	1	1728	0	2307	CoA-transferase family III
mRNA_9003	A1.A	C1.A	6.22925	3.03132	4.63028	0.780313	1.01382	0.769676	0.441492	0.833315	gene_9003	hypothetical protein	mRNA_9003	XM_018534256.1	92.38	1916	146	0	1	1916	567	2482	0	2730	TPR-like protein
mRNA_6049	A1.A	C1.A	5.94138	3.5851	4.76324	0.798344	1.03793	0.769168	0.441793	0.833315	gene_6049	hypothetical protein	mRNA_6049	XM_018525292.1	93.019	2034	139	1	1	2034	149	2179	0	2966	DUF300-domain-containing protein
mRNA_8970	A1.A	C1.A	17.3897	13.9848	15.6873	0.42477	0.552524	0.768781	0.442023	0.833315	gene_8970	LSU ribosomal protein L22e	mRNA_8970	XM_018536174.1	97.638	381	9	0	1	381	61	441	0	654	ribosomal protein L22e
mRNA_6472	A1.A	C1.A	4.67991	1.94839	3.31415	0.994166	1.2936	0.768527	0.442174	0.833315	gene_6472	hypothetical protein	mRNA_6472	XM_018526449.1	93.513	2112	134	1	34	2145	13	2121	0	3138	hypothetical protein
mRNA_6890	A1.A	C1.A	68.7236	54.3406	61.5321	0.242384	0.31583	0.767453	0.442812	0.833521	gene_6890	hypothetical protein	mRNA_6890	XM_018534536.1	89.462	873	89	2	7	876	1	873	0	1099	hypothetical protein
mRNA_8493	A1.A	C1.A	2.91358	1.49705	2.20531	1.1734	1.52995	0.766954	0.443109	0.833521	gene_8493	beta-glucosidase (EC 3.2.1.21)	mRNA_8493	XM_018524587.1	89.889	2611	262	2	1	2610	144	2753	0	3358	hypothetical protein
mRNA_1309	A1.A	C1.A	1.60976	3.76048	2.68512	-1.04339	1.36098	-0.766648	0.443291	0.833521	gene_1309	hypothetical protein	mRNA_1309	XM_018526249.1	89.45	891	94	0	1	891	386	1276	0	1125	hypothetical protein
mRNA_2862	A1.A	C1.A	3.32781	1.35739	2.3426	1.14811	1.50178	0.764497	0.444571	0.835295	gene_2862	hypothetical protein	mRNA_2862	XM_018526626.1	87.57	1794	181	21	1	1773	1	1773	0	2039	ENTH-domain-containing protein
mRNA_7215	A1.A	C1.A	5.85978	8.79216	7.32597	-0.584076	0.766091	-0.76241	0.445815	0.836451	gene_7215	Acyl carrier protein	mRNA_7215	XM_018528754.1	95.542	1503	67	0	1	1503	1	1503	0	2405	GPP34-domain-containing protein
mRNA_451	A1.A	C1.A	9.76714	6.14881	7.95798	0.585687	0.768394	0.762222	0.445928	0.836451	gene_451	hypothetical protein	mRNA_451	XM_018534064.1	96.241	1197	45	0	1	1197	1	1197	0	1962	hypothetical protein
mRNA_10225	A1.A	C1.A	3.81743	6.20079	5.00911	-0.734343	0.963996	-0.76177	0.446197	0.836451	gene_10225	hypothetical protein	mRNA_10225	XM_018535710.1	93.08	1185	82	0	1	1185	36	1220	0	1735	ribosomal L1 domain-containing 1
mRNA_11649	A1.A	C1.A	2.17746	3.78629	2.98188	-0.942642	1.24027	-0.760032	0.447235	0.837765	gene_11649	hypothetical protein	mRNA_11649	XM_018536193.1	93.617	1222	78	0	438	1659	604	1825	0	1825	hypothetical protein
mRNA_7551	A1.A	C1.A	6.90806	4.7428	5.82543	0.735695	0.970102	0.758369	0.44823	0.838995	gene_7551	Branched-chain amino acid aminotransferase (EC 2.6.1.42)	mRNA_7551	XM_018530722.1	94.192	1343	78	0	1	1343	212	1554	0	2049	branched-chain-amino-acid aminotransferase
mRNA_9053	A1.A	C1.A	3.7035	1.52136	2.61243	1.01125	1.33637	0.756716	0.44922	0.839811	gene_9053	hypothetical protein	mRNA_9053	XM_018526994.1	90.96	1792	139	6	4	1794	877	2646	0	2390	hypothetical protein
mRNA_6490	A1.A	C1.A	4.94379	7.00439	5.97409	-0.676296	0.895435	-0.755271	0.450087	0.839811	gene_6490	hypothetical protein	mRNA_6490	XM_018527489.1	94.515	1422	78	0	1	1422	298	1719	0	2194	T-complex protein 1 subunit zeta
mRNA_10438	A1.A	C1.A	1.84723	3.19529	2.52126	-1.03652	1.37246	-0.755228	0.450112	0.839811	gene_10438	hypothetical protein	mRNA_10438	XM_018527534.1	88.782	731	78	3	1	729	83	811	0	893	mitochondrial import inner membrane translocase%2C subunit Tim17/22
mRNA_546	A1.A	C1.A	9.90946	5.14368	7.52657	0.650066	0.861581	0.754504	0.450547	0.839811	gene_546	hypothetical protein	mRNA_546	XM_018528111.1	92.527	1191	86	1	1	1191	106	1293	0	1703	catabolite repression element A
mRNA_10529	A1.A	C1.A	9.50637	5.14368	7.32503	0.627868	0.832308	0.754369	0.450627	0.839811	gene_10529	Alpha-glucosidase (EC 3.2.1.20)	mRNA_10529	XM_018535548.1	93.086	2994	207	0	1	2994	73	3066	0	4383	hypothetical protein
mRNA_10885	A1.A	C1.A	5.42437	2.61568	4.02003	0.801491	1.06281	0.754125	0.450774	0.839811	gene_10885	hypothetical protein	mRNA_10885	XM_018524105.1	90.09	888	85	2	1	885	99	986	0	1149	mannose-P-dolichol utilization defect 1 protein
mRNA_12119	A1.A	C1.A	4.22574	7.19452	5.71013	-0.655515	0.870133	-0.753351	0.451239	0.839811	gene_12119	hypothetical protein	mRNA_12119	XM_018526481.1	94.596	1425	77	0	1	1425	1	1425	0	2206	arf GTPase activating protein
mRNA_2895	A1.A	C1.A	5.87474	2.95503	4.41488	0.779879	1.03552	0.753128	0.451373	0.839811	gene_2895	Ca(2%2B)/H(%2B) antiporter	mRNA_2895	XM_018532746.1	90.297	1278	124	0	1	1278	249	1526	0	1674	vacuolar calcium ion transporter /H(+) exchanger
mRNA_6210	A1.A	C1.A	5.10248	3.1061	4.10429	0.811399	1.08041	0.751008	0.452648	0.84042	gene_6210	hypothetical protein	mRNA_6210	XM_018524224.1	90.995	1266	96	15	1	1263	108	1358	0	1690	SLT2-like MAP kinase protein
mRNA_5281	A1.A	C1.A	3.9195	1.68533	2.80242	0.96488	1.2853	0.750703	0.452832	0.84042	gene_5281	hypothetical protein	mRNA_5281	XM_018533980.1	90.993	4574	393	5	841	5414	932	5486	0	6146	hypothetical protein
mRNA_10708	A1.A	C1.A	3.30664	1.2583	2.28247	1.14302	1.52274	0.750634	0.452873	0.84042	gene_10708	proteasome subunit alpha4 (EC 3.4.25.1)	mRNA_10708	XM_018524660.1	94.762	821	43	0	1	821	109	929	0	1279	proteasome subunit alpha type-7
mRNA_8867	A1.A	C1.A	1.7299	3.45835	2.59413	-1.10084	1.46792	-0.749934	0.453294	0.84042	gene_8867	hypothetical protein	mRNA_8867	XM_018532860.1	91.369	2572	220	2	1	2571	161	2731	0	3518	hypothetical protein
mRNA_4898	A1.A	C1.A	5.36706	8.86694	7.117	-0.591656	0.789815	-0.749106	0.453793	0.84042	gene_4898	hypothetical protein	mRNA_4898	XM_018529530.1	94.079	2415	143	0	1	2415	1834	4248	0	3668	transcription elongation factor spt6
mRNA_5995	A1.A	C1.A	9.84804	14.5758	12.2119	-0.460326	0.615301	-0.748132	0.45438	0.84042	gene_5995	SSU ribosomal protein S17e	mRNA_5995	XM_018528064.1	95.946	444	9	4	1	435	1	444	0	712	ribosomal protein S17e
mRNA_6686	A1.A	C1.A	3.00973	1.49705	2.25339	1.22014	1.63167	0.747788	0.454588	0.84042	gene_6686	proteasome regulatory subunit Rpn11	mRNA_6686	XM_018535769.1	93.632	1005	64	0	1	1005	57	1061	0	1502	26S proteasome-like protein regulatory subunit
mRNA_11498	A1.A	C1.A	5.15076	3.1061	4.12843	0.781365	1.04497	0.747742	0.454616	0.84042	gene_11498	hypothetical protein	mRNA_11498	XM_018527673.1	95.416	938	43	0	1	938	45	982	0	1495	hypothetical protein
mRNA_7555	A1.A	C1.A	3.866	5.55781	4.7119	-0.780439	1.04403	-0.747523	0.454748	0.84042	gene_7555	hypothetical protein	mRNA_7555	XM_018529865.1	93.082	2544	176	0	1	2544	567	3110	0	3723	hypothetical protein
mRNA_5913	A1.A	C1.A	1.7573	2.95503	2.35617	-1.11422	1.49656	-0.744516	0.456564	0.841968	gene_5913	hypothetical protein	mRNA_5913	XM_018529841.1	93.106	1581	109	0	1312	2892	1493	3073	0	2316	hypothetical protein
mRNA_8796	A1.A	C1.A	6.23828	3.119	4.67864	0.750443	1.00863	0.744026	0.456861	0.841968	gene_8796	hypothetical protein	mRNA_8796	XM_018534145.1	92.6	2811	208	0	1	2811	1	2811	0	4039	hypothetical protein
mRNA_8980	A1.A	C1.A	5.45458	2.528	3.99129	0.810766	1.09003	0.743799	0.456998	0.841968	gene_8980	hypothetical protein	mRNA_8980	XM_018528201.1	95.012	802	40	0	1	802	1	802	0	1260	elongation factor Tu
mRNA_7625	A1.A	C1.A	2.16842	4.75421	3.46132	-0.854066	1.14872	-0.743493	0.457183	0.841968	gene_7625	hypothetical protein	mRNA_7625	XM_018525492.1	92.655	2301	165	3	1	2299	200	2498	0	3310	hypothetical protein
mRNA_6080	A1.A	C1.A	4.28023	1.86071	3.07047	0.947761	1.27502	0.743331	0.457281	0.841968	gene_6080	hypothetical protein	mRNA_6080	XM_018526717.1	92.028	1593	127	0	1	1593	1	1593	0	2239	alpha/beta-hydrolase
mRNA_3864	A1.A	C1.A	6.88758	3.19529	5.04143	0.783701	1.05551	0.742486	0.457793	0.842285	gene_3864	Chromosome partition protein smc	.	.	.	.	.	.	.	.	.
mRNA_10940	A1.A	C1.A	3.32781	1.34598	2.3369	1.03592	1.39683	0.741626	0.458314	0.842619	gene_10940	hypothetical protein	mRNA_10940	XM_018526376.1	91.643	1759	147	0	1	1759	1	1759	0	2435	hypothetical protein
mRNA_7597	A1.A	C1.A	3.15106	1.58474	2.3679	1.15848	1.568	0.73883	0.46001	0.843301	gene_7597	3-oxoacyl-[acyl-carrier protein] reductase (EC 1.1.1.100)	mRNA_7597	XM_018530744.1	89.819	1768	176	3	88	1853	336	2101	0	2265	polysaccharide deacetylase
mRNA_5203	A1.A	C1.A	9.9744	7.91228	8.94334	0.564801	0.765554	0.737768	0.460656	0.843301	gene_5203	hypothetical protein	mRNA_5203	XM_018523589.1	97.603	459	5	4	1	459	1	453	0	782	ribosomal protein L28e
mRNA_6065	A1.A	C1.A	4.35491	7.59724	5.97608	-0.640461	0.8683	-0.737603	0.460755	0.843301	gene_6065	hypothetical protein	mRNA_6065	XM_018523620.1	93.773	3758	234	0	134	3891	1658	5415	0	5644	hypothetical protein
mRNA_10817	A1.A	C1.A	2.63997	1.49705	2.06851	1.13739	1.54249	0.737372	0.460896	0.843301	gene_10817	hypothetical protein	mRNA_10817	XM_018523149.1	87.574	1521	189	0	1	1521	1	1521	0	1762	DNA primase large subunit
mRNA_4335	A1.A	C1.A	4.37017	1.93699	3.15358	0.900953	1.22291	0.73673	0.461286	0.843301	gene_4335	Glycerol-3-phosphate O-acyltransferase (EC 2.3.1.15) @ Glycerone-phosphate O-acyltransferase (EC 2.3.1.42)	mRNA_4335	XM_018525913.1	90.945	2253	204	0	1	2253	423	2675	0	3031	CTR1 suppressor protein
mRNA_6652	A1.A	C1.A	4.37017	1.93699	3.15358	0.900953	1.22291	0.73673	0.461286	0.843301	gene_6652	hypothetical protein	mRNA_6652	XM_018532162.1	79.707	1503	275	17	1	1488	355	1842	0	1059	ethanolamine-phosphate cytidylyltransferase
mRNA_5728	A1.A	C1.A	4.14484	7.17021	5.65752	-0.672748	0.914386	-0.735737	0.461891	0.843301	gene_5728	hypothetical protein	mRNA_5728	XM_018535739.1	91.899	1864	151	0	14	1877	2	1865	0	2606	hypothetical protein
mRNA_8647	A1.A	C1.A	2.3785	4.52836	3.45343	-0.858622	1.16775	-0.735279	0.46217	0.843301	gene_8647	hypothetical protein	mRNA_8647	XM_018532789.1	92.982	1482	104	0	1	1482	152	1633	0	2161	glutamate-rich WD repeat-containing protein 1
mRNA_7279	A1.A	C1.A	3.2712	1.18201	2.22661	1.1122	1.51355	0.734833	0.462441	0.843301	gene_7279	hypothetical protein	mRNA_7279	XM_018525322.1	89.2	1213	119	9	1	1204	170	1379	0	1504	hypothetical protein
mRNA_9974	A1.A	C1.A	3.25906	1.2697	2.26438	1.07469	1.46363	0.734263	0.462789	0.843301	gene_9974	hypothetical protein	mRNA_9974	XM_018529282.1	92.449	1086	82	0	1	1086	1222	2307	0	1552	hypothetical protein
mRNA_2778	A1.A	C1.A	1.36043	3.1061	2.23326	-1.0255	1.39745	-0.733841	0.463046	0.843301	gene_2778	soluble fumarate reductase, cytoplasmic	mRNA_2778	XM_018534312.1	95.015	341	17	0	1	341	1	341	1.98e-152	536	fumarate reductase
mRNA_5345	A1.A	C1.A	1.61598	3.82385	2.71992	-1.04552	1.42517	-0.733611	0.463186	0.843301	gene_5345	Betaine aldehyde dehydrogenase (EC 1.2.1.8)	mRNA_5345	XM_018525796.1	88.469	1509	174	0	1	1509	322	1830	0	1823	betaine aldehyde dehydrogenase
mRNA_7715	A1.A	C1.A	7.5421	5.66025	6.60118	0.661359	0.902029	0.733191	0.463442	0.843301	gene_7715	Acetylornithine deacetylase/Succinyl-diaminopimelate desuccinylase and related deacylases	mRNA_7715	XM_018534177.1	93.431	1431	94	0	1	1431	1	1431	0	2122	beta-Ala-His dipeptidase
mRNA_10034	A1.A	C1.A	29.3493	23.2541	26.3017	0.312078	0.425954	0.732655	0.463769	0.843301	gene_10034	SSU ribosomal protein S13e (S15p)	mRNA_10034	XM_018535615.1	98.234	453	8	0	1	453	1	453	0	793	hypothetical protein
mRNA_6711	A1.A	C1.A	1.57362	3.28297	2.4283	-1.04596	1.42767	-0.732634	0.463782	0.843301	gene_6711	Uncharacterized MFS-type transporter	mRNA_6711	XM_018525196.1	91.048	2614	232	2	1	2613	143	2755	0	3530	alkaline phosphatase-like protein
mRNA_2288	A1.A	C1.A	3.03372	1.00664	2.02018	1.1976	1.64226	0.729235	0.465858	0.845286	gene_2288	hypothetical protein	mRNA_2288	XM_018534470.1	91.18	737	65	0	226	962	1	737	0	1002	vesicle-associated membrane protein-like protein
mRNA_6311	A1.A	C1.A	9.03794	4.99111	7.01452	0.629805	0.863914	0.729014	0.465993	0.845286	gene_6311	Oxidoreductase, short-chain dehydrogenase/reductase family	mRNA_6311	XM_018533953.1	92.649	789	58	0	1	789	1	789	0	1136	NAD(P)-binding protein
mRNA_6409	A1.A	C1.A	3.2167	6.23985	4.72828	-0.789791	1.08372	-0.728776	0.466139	0.845286	gene_6409	hypothetical protein	mRNA_6409	XM_018529340.1	90.351	2052	187	5	600	2641	950	3000	0	2682	hypothetical protein
mRNA_12158	A1.A	C1.A	2.87433	5.4329	4.15362	-0.75689	1.03902	-0.728466	0.466328	0.845286	gene_12158	Xanthine-guanine phosphoribosyltransferase (EC 2.4.2.22)	mRNA_12158	XM_018524450.1	91.248	617	54	0	1	617	90	706	0	841	hypoxanthine guanine phosphoribosyltransferase
mRNA_9266	A1.A	C1.A	2.88337	1.09432	1.98885	1.09138	1.4994	0.727881	0.466687	0.845286	gene_9266	hypothetical protein	mRNA_9266	XM_018524785.1	90.968	2015	182	0	188	2202	520	2534	0	2713	hypothetical protein
mRNA_764	A1.A	C1.A	24.7599	30.4	27.58	-0.364759	0.501944	-0.726693	0.467414	0.845286	gene_764	Glutamine--fructose-6-phosphate aminotransferase [isomerizing] (EC 2.6.1.16)	mRNA_764	XM_018534359.1	96.583	2078	71	0	5	2082	317	2394	0	3445	glucosamine-fructose-6-phosphate aminotransferase
mRNA_4066	A1.A	C1.A	2.85005	1.09432	1.97219	1.1718	1.61317	0.7264	0.467593	0.845286	gene_4066	hypothetical protein	mRNA_4066	XM_018536504.1	91.765	1785	147	0	1	1785	81	1865	0	2483	DUF1750-domain-containing protein
mRNA_203	A1.A	C1.A	3.23477	1.8364	2.53558	0.981696	1.35147	0.726393	0.467598	0.845286	gene_203	hypothetical protein	mRNA_203	XM_018536080.1	92.215	2492	179	1	1	2477	42	2533	0	3513	vacuolar protein sorting-associated protein 35
mRNA_4653	A1.A	C1.A	2.34307	3.77339	3.05823	-0.947086	1.30584	-0.72527	0.468286	0.845915	gene_4653	Chitin synthase (EC 2.4.1.16)	mRNA_4653	XM_018526402.1	92.457	2784	208	2	27	2809	18	2800	0	3976	hypothetical protein
mRNA_4801	A1.A	C1.A	4.00351	2.33971	3.17161	0.862117	1.19278	0.722779	0.469816	0.846582	gene_4801	hypothetical protein	mRNA_4801	XM_018535449.1	92.784	485	31	3	1	483	92	574	0	699	UPF0041-domain-containing protein
mRNA_8363	A1.A	C1.A	5.94971	3.6971	4.82341	0.691938	0.95754	0.722621	0.469913	0.846582	gene_8363	hypothetical protein	mRNA_8363	XM_018535981.1	92.039	1746	139	0	1	1746	251	1996	0	2455	hypothetical protein
mRNA_3648	A1.A	C1.A	1.36947	2.77966	2.07456	-1.08623	1.50373	-0.722359	0.470074	0.846582	gene_3648	Replication factor C large subunit	mRNA_3648	XM_018525943.1	90.278	3312	307	8	1	3300	127	3435	0	4318	DNA replication factor C%2C large subunit
mRNA_2062	A1.A	C1.A	2.60976	4.79143	3.70059	-0.804553	1.11581	-0.721049	0.47088	0.846582	gene_2062	hypothetical protein	mRNA_2062	XM_018536305.1	92.256	1485	112	2	1	1485	1	1482	0	2102	bystin
mRNA_5566	A1.A	C1.A	2.1087	3.44544	2.77707	-0.928458	1.28904	-0.720271	0.471358	0.846582	gene_5566	hypothetical protein	mRNA_5566	XM_018526255.1	89.16	1559	169	0	1	1559	318	1876	0	1943	hypothetical protein
mRNA_4521	A1.A	C1.A	12.1997	9.78439	10.9921	0.497986	0.691842	0.719798	0.47165	0.846582	gene_4521	hypothetical protein	mRNA_4521	XM_018533989.1	91.552	1018	84	2	1	1017	1	1017	0	1402	mitochondrial carrier
mRNA_10709	A1.A	C1.A	4.09345	1.76162	2.92753	0.998052	1.38663	0.719768	0.471668	0.846582	gene_10709	D-2-hydroxyglutarate dehydrogenase (EC 1.1.99.2)	mRNA_10709	XM_018533012.1	93.896	1671	102	0	1	1671	238	1908	0	2521	hypothetical protein
mRNA_4315	A1.A	C1.A	3.33092	1.2583	2.29461	1.09623	1.52376	0.719423	0.471881	0.846582	gene_4315	hypothetical protein	mRNA_4315	XM_018523797.1	92.881	4818	340	1	1	4815	1081	5898	0	6994	hypothetical protein
mRNA_6733	A1.A	C1.A	2.05731	3.53463	2.79597	-0.911947	1.27023	-0.717939	0.472795	0.846582	gene_6733	hypothetical protein	mRNA_6733	XM_018530204.1	88.767	454	45	4	1	450	179	630	9.22e-157	551	hypothetical protein
mRNA_4752	A1.A	C1.A	4.11462	1.76162	2.93812	0.97152	1.35433	0.717343	0.473163	0.846582	gene_4752	proteasome subunit alpha2 (EC 3.4.25.1)	mRNA_4752	XM_018531181.1	96.268	777	29	0	64	840	3	779	0	1275	N-terminal nucleophile aminohydrolase
mRNA_4029	A1.A	C1.A	4.87503	2.10096	3.488	0.876554	1.22251	0.717009	0.473369	0.846582	gene_4029	Translation initiation factor 2B epsilon subunit	mRNA_4029	XM_018531455.1	92.756	2112	153	0	1	2112	116	2227	0	3053	translation initiation factor eIF-2B subunit epsilon
mRNA_857	A1.A	C1.A	11.8335	9.84776	10.8406	0.498083	0.695494	0.716158	0.473894	0.846582	gene_857	hypothetical protein	mRNA_857	XM_018524936.1	92.364	1650	126	0	1	1650	218	1867	0	2350	cytochrome P450
mRNA_2208	A1.A	C1.A	1.80488	3.54604	2.67546	-0.962664	1.34468	-0.715904	0.474051	0.846582	gene_2208	hypothetical protein	mRNA_2208	XM_018536065.1	94.811	1060	55	0	1	1060	289	1348	0	1653	survival factor 1
mRNA_4262	A1.A	C1.A	1.46251	3.13041	2.29646	-1.051	1.46828	-0.715804	0.474112	0.846582	gene_4262	Asparaginyl-tRNA synthetase (EC 6.1.1.22)	mRNA_4262	XM_018535476.1	92.251	1484	115	0	85	1568	1	1484	0	2104	asparaginyl-tRNA synthetase
mRNA_5148	A1.A	C1.A	5.63756	2.86734	4.25245	0.736357	1.02942	0.715315	0.474415	0.846582	gene_5148	hypothetical protein	mRNA_5148	XM_018524037.1	92.901	648	46	0	1	648	596	1243	0	942	dihydroxy-acid and 6-phosphogluconate dehydratase
mRNA_10615	A1.A	C1.A	3.24099	5.59687	4.41893	-0.750529	1.04931	-0.715258	0.47445	0.846582	gene_10615	Phosphoserine phosphatase (EC 3.1.3.3)	mRNA_10615	XM_018532988.1	90.956	1371	120	4	567	1935	2	1370	0	1842	hypothetical protein
mRNA_6408	A1.A	C1.A	5.59831	2.95503	4.27667	0.74118	1.03829	0.713849	0.475321	0.846582	gene_6408	ATP-dependent protease La (EC 3.4.21.53) Type I	mRNA_6408	XM_018533985.1	93.315	3291	217	1	1	3291	1	3288	0	4855	ATP-dependent protease La
mRNA_40	A1.A	C1.A	4.00351	2.25203	3.12777	0.899871	1.26059	0.713847	0.475322	0.846582	gene_40	O-acetylhomoserine sulfhydrylase (EC 2.5.1.49) @ O-succinylhomoserine sulfhydrylase (EC 2.5.1.48)	mRNA_40	XM_018528131.1	92.035	1017	78	1	1	1017	340	1353	0	1426	cystathionine beta-lyase
mRNA_5554	A1.A	C1.A	1.48058	2.95503	2.2178	-1.03512	1.45014	-0.713808	0.475346	0.846582	gene_5554	hypothetical protein	mRNA_5554	XM_018529571.1	88.276	2448	281	6	1	2445	79	2523	0	2926	hypothetical protein
mRNA_6522	A1.A	C1.A	2.98856	1.18201	2.08528	1.08	1.51447	0.713118	0.475773	0.846582	gene_6522	hypothetical protein	mRNA_6522	XM_018532103.1	90.141	3479	333	7	1	3471	161	3637	0	4516	DUF676-domain-containing protein
mRNA_12188	A1.A	C1.A	5.06394	2.5394	3.80167	0.80125	1.1237	0.713044	0.475819	0.846582	gene_12188	Glucan 1,3-alpha-glucosidase, subunit beta (EC 3.2.1.84)	mRNA_12188	XM_018527110.1	94.09	1692	100	0	1	1692	31	1722	0	2571	glucosidase 2 subunit beta precursor
mRNA_10634	A1.A	C1.A	1.49272	2.69197	2.09235	-1.03049	1.44746	-0.711929	0.476509	0.847203	gene_10634	hypothetical protein	mRNA_10634	XM_018528236.1	93.141	3324	228	0	1	3324	1741	5064	0	4876	hypothetical protein
mRNA_1613	A1.A	C1.A	60.1077	50.2624	55.185	0.240231	0.338055	0.710626	0.477316	0.848031	gene_1613	LSU ribosomal protein L3e (L3p)	mRNA_1613	XM_018523119.1	96.984	630	19	0	475	1104	578	1207	0	1059	60S ribosomal protein L3
mRNA_317	A1.A	C1.A	16.8575	13.0917	14.9746	0.415323	0.585607	0.709218	0.478189	0.848375	gene_317	SSU ribosomal protein S26e	mRNA_317	XM_018534005.1	99.458	369	2	0	1	369	1	369	0	671	ribosomal protein S26e
mRNA_4243	A1.A	C1.A	4.5146	2.33971	3.42716	0.93383	1.31672	0.709211	0.478194	0.848375	gene_4243	hypothetical protein	mRNA_4243	XM_018524281.1	92.577	1913	142	0	229	2141	398	2310	0	2747	WD40 repeat-like protein
mRNA_5848	A1.A	C1.A	6.41845	3.37066	4.89455	0.702631	0.993319	0.707357	0.479345	0.849175	gene_5848	hypothetical protein	mRNA_5848	XM_018525383.1	92.132	1665	104	5	1	1638	405	2069	0	2324	amino acid transporter
mRNA_12026	A1.A	C1.A	2.39968	4.20042	3.30005	-0.792038	1.11977	-0.707321	0.479367	0.849175	gene_12026	hypothetical protein	mRNA_12026	XM_018524475.1	84.59	1525	232	1	3	1527	332	1853	0	1511	hypothetical protein
mRNA_7658	A1.A	C1.A	1.49272	2.70337	2.09805	-1.00666	1.4262	-0.705831	0.480294	0.849175	gene_7658	LSU ribosomal protein L6p (L9e)	mRNA_7658	XM_018526731.1	90.85	765	70	0	1	765	1	765	0	1026	mitochondrial 54S ribosomal protein YmL16
mRNA_10996	A1.A	C1.A	2.07538	3.6971	2.88624	-0.857194	1.21466	-0.705707	0.480371	0.849175	gene_10996	hypothetical protein	mRNA_10996	XM_018536028.1	91.242	1610	134	5	1	1608	228	1832	0	2185	hypothetical protein
mRNA_9085	A1.A	C1.A	3.46602	1.52136	2.49369	0.962365	1.36425	0.70542	0.480549	0.849175	gene_9085	hypothetical protein	mRNA_9085	XM_018526571.1	93.369	1659	107	1	1	1659	1	1656	0	2451	Tim44-domain-containing protein
mRNA_6573	A1.A	C1.A	5.2709	7.89752	6.58421	-0.574637	0.814878	-0.705181	0.480697	0.849175	gene_6573	hypothetical protein	mRNA_6573	XM_018524346.1	91.968	1992	159	1	1004	2994	1435	3426	0	2791	ARM repeat-containing protein
mRNA_7758	A1.A	C1.A	1.61287	2.85594	2.2344	-1.0227	1.45231	-0.704193	0.481312	0.849657	gene_7758	hypothetical protein	mRNA_7758	XM_018526492.1	91.644	1125	84	2	286	1401	428	1551	0	1548	Pal1-domain-containing protein
mRNA_395	A1.A	C1.A	3.51079	5.79806	4.65443	-0.696579	0.991254	-0.702725	0.482227	0.850287	gene_395	hypothetical protein	mRNA_395	XM_018536112.1	91.145	4619	394	9	1	4613	191	4800	0	6250	hypothetical protein
mRNA_11986	A1.A	C1.A	3.649	1.68533	2.66717	0.923685	1.31491	0.70247	0.482386	0.850287	gene_11986	hypothetical protein	mRNA_11986	XM_018533367.1	93.698	1444	91	0	1	1444	153	1596	0	2163	hypothetical protein
mRNA_7818	A1.A	C1.A	5.53859	3.27007	4.40433	0.700987	0.998624	0.701953	0.482709	0.850287	gene_7818	Glutathione S-transferase (EC 2.5.1.18)	mRNA_7818	XM_018526745.1	91.18	805	69	2	1	804	1	804	0	1092	glutathione S-transferase II
mRNA_8680	A1.A	C1.A	3.20767	1.34598	2.27683	0.991143	1.41305	0.701422	0.48304	0.850287	gene_8680	hypothetical protein	mRNA_8680	XM_018524515.1	93.053	1713	107	6	1	1713	37	1737	0	2494	hypothetical protein
mRNA_10827	A1.A	C1.A	3.41252	1.2697	2.34111	1.08781	1.5563	0.698973	0.484569	0.852313	gene_10827	hypothetical protein	mRNA_10827	XM_018532525.1	86.45	2059	256	15	1	2058	107	2143	0	2235	fungal-specific transcription factor-like protein
mRNA_8312	A1.A	C1.A	3.17435	1.34598	2.26017	1.06225	1.52158	0.698125	0.485099	0.852313	gene_8312	Phosphoribosylaminoimidazole-succinocarboxamide synthase (EC 6.3.2.6)	mRNA_8312	XM_018535398.1	92.163	906	71	0	1	906	246	1151	0	1280	phosphoribosylaminoimidazole-succinocarboxamide synthase
mRNA_8067	A1.A	C1.A	1.73301	2.95503	2.34402	-0.957177	1.37145	-0.69793	0.485221	0.852313	gene_8067	Transcriptional regulator, GntR family domain / Aspartate aminotransferase (EC 2.6.1.1)	mRNA_8067	XM_018533752.1	90.947	1215	110	0	1	1215	1	1215	0	1635	DUF914-domain-containing protein
mRNA_9030	A1.A	C1.A	5.06082	2.528	3.79441	0.761649	1.09311	0.696776	0.485943	0.852978	gene_9030	hypothetical protein	mRNA_9030	XM_018532647.1	92.658	2724	200	0	1	2724	132	2855	0	3923	hypothetical protein
mRNA_888	A1.A	C1.A	3.4601	5.11937	4.28974	-0.694934	0.999328	-0.695401	0.486804	0.853885	gene_888	hypothetical protein	mRNA_888	XM_018533430.1	92.02	2456	175	4	14	2448	179	2634	0	3430	DUF221-domain-containing protein
mRNA_8641	A1.A	C1.A	3.18649	1.43367	2.31008	0.972791	1.40049	0.694607	0.487302	0.854154	gene_8641	GTP-binding protein YPT7	mRNA_8641	XM_018524508.1	94.498	618	34	0	1	618	213	830	0	953	hypothetical protein
mRNA_8693	A1.A	C1.A	1.25243	3.08178	2.16711	-1.05276	1.51717	-0.693898	0.487746	0.85433	gene_8693	Translation elongation factor 2 / ribosome biogenesis protein RIA1 and related proteins	mRNA_8693	XM_018535539.1	91.845	2796	225	1	1	2796	620	3412	0	3897	elongation factor 2
mRNA_345	A1.A	C1.A	3.42989	5.14368	4.28679	-0.716716	1.03482	-0.692602	0.488559	0.855151	gene_345	hypothetical protein	mRNA_345	XM_018527463.1	83.532	2180	315	23	1	2149	228	2394	0	1997	hypothetical protein
mRNA_9192	A1.A	C1.A	3.0004	1.2697	2.13505	1.05817	1.52926	0.691948	0.48897	0.855267	gene_9192	LSU ribosomal protein L2p (L8e)	mRNA_9192	XM_018534277.1	92.717	714	52	0	340	1053	412	1125	0	1031	ribosomal protein L2
mRNA_7214	A1.A	C1.A	3.34899	1.43367	2.39133	0.940133	1.36216	0.690176	0.490083	0.85661	gene_7214	NADH-ubiquinone oxidoreductase chain I (EC 1.6.5.3)	mRNA_7214	XM_018525688.1	97.111	450	13	0	1	450	495	944	0	760	NADH-quinone oxidoreductase
mRNA_10081	A1.A	C1.A	4.00944	6.13741	5.07342	-0.651683	0.9468	-0.688301	0.491263	0.858069	gene_10081	hypothetical protein	mRNA_10081	XM_018534976.1	94.878	1191	61	0	1	1191	1	1191	0	1862	hypothetical protein
mRNA_133	A1.A	C1.A	11.3077	15.6182	13.463	-0.409687	0.596525	-0.686789	0.492216	0.858654	gene_133	Eukaryotic translation initiation factor 3 93 kDa subunit	mRNA_133	XM_018527499.1	93.481	2163	134	2	1	2163	56	2211	0	3206	eukaryotic translation initiation factor 3 subunit C
mRNA_2215	A1.A	C1.A	4.58025	2.27634	3.42829	0.787895	1.14783	0.68642	0.492448	0.858654	gene_2215	hypothetical protein	mRNA_2215	XM_018536001.1	96.277	591	22	0	1	591	85	675	0	970	E set domain-containing protein
mRNA_7914	A1.A	C1.A	1.96738	3.34635	2.65687	-0.887156	1.293	-0.686122	0.492636	0.858654	gene_7914	DEAD-box ATP-dependent RNA helicase CshA (EC 3.6.4.13)	mRNA_7914	XM_018534986.1	91.078	1558	131	7	1	1557	1	1551	0	2100	DEAD-domain-containing protein
mRNA_3708	A1.A	C1.A	3.09656	1.35739	2.22697	1.04559	1.53149	0.682729	0.494778	0.86134	gene_3708	hypothetical protein	mRNA_3708	XM_018534904.1	92.743	1626	118	0	1	1626	1	1626	0	2350	hypothetical protein
mRNA_4345	A1.A	C1.A	1.48058	3.09469	2.28764	-0.970991	1.42253	-0.682582	0.494871	0.86134	gene_4345	hypothetical protein	mRNA_4345	XM_018531662.1	90.622	2346	220	0	1	2346	1270	3615	0	3114	hypothetical protein
mRNA_11285	A1.A	C1.A	3.8115	5.45872	4.63511	-0.653661	0.958649	-0.681857	0.49533	0.861395	gene_11285	Carbamoyl-phosphate synthase small chain (EC 6.3.5.5)	mRNA_11285	XM_018526360.1	92.896	549	39	0	1	549	3175	3723	0	798	hypothetical protein
mRNA_481	A1.A	C1.A	4.43581	8.17534	6.30558	-0.605475	0.888531	-0.681434	0.495597	0.861395	gene_481	hypothetical protein	mRNA_481	XM_018534079.1	91.879	1687	136	1	1	1686	1	1687	0	2355	CRAL/TRIO domain-containing protein
mRNA_3913	A1.A	C1.A	10.2292	7.20742	8.71834	0.514952	0.756857	0.680382	0.496263	0.861948	gene_3913	NADH-ubiquinone oxidoreductase chain E (EC 1.6.5.3)	mRNA_3913	XM_018525731.1	96.098	897	35	0	1	897	24	920	0	1463	hypothetical protein
mRNA_572	A1.A	C1.A	11.7859	7.08067	9.43329	0.498788	0.734055	0.679496	0.496824	0.862122	gene_572	2-keto-3-deoxy-D-arabino-heptulosonate-7-phosphate synthase I alpha (EC 2.5.1.54)	mRNA_572	XM_018532499.1	95.251	1137	54	0	1	1137	389	1525	0	1801	phospho-2-dehydro-3-deoxyheptonate aldolase-like protein
mRNA_8611	A1.A	C1.A	4.15698	1.8493	3.00314	0.857227	1.26225	0.679127	0.497058	0.862122	gene_8611	hypothetical protein	mRNA_8611	XM_018524502.1	93.829	1653	96	2	1	1653	278	1924	0	2483	TPR-like protein
mRNA_5641	A1.A	C1.A	2.34307	4.32717	3.33512	-0.897826	1.32717	-0.676499	0.498724	0.863799	gene_5641	hypothetical protein	mRNA_5641	XM_018529195.1	86.161	672	89	2	570	1238	538	1208	0	723	hypothetical protein
mRNA_11220	A1.A	C1.A	3.36706	4.9668	4.16693	-0.700259	1.03585	-0.676023	0.499026	0.863799	gene_11220	hypothetical protein	mRNA_11220	XM_018529506.1	88.623	1503	156	4	1	1503	26	1513	0	1814	hypothetical protein
mRNA_8704	A1.A	C1.A	5.38201	2.86734	4.12468	0.718092	1.06234	0.675956	0.499068	0.863799	gene_8704	Acetoacetyl-CoA synthetase (EC 6.2.1.16)	mRNA_8704	XM_018532808.1	89.034	2070	227	0	1	2070	240	2309	0	2566	acetoacetate-CoA ligase
mRNA_8046	A1.A	C1.A	5.26498	2.69197	3.97847	0.737091	1.09171	0.67517	0.499568	0.864061	gene_8046	hypothetical protein	mRNA_8046	XM_018533754.1	91.807	1965	161	0	1	1965	1	1965	0	2737	hypothetical protein
mRNA_1895	A1.A	C1.A	2.88648	1.18201	2.03425	1.00431	1.49167	0.673276	0.500772	0.86554	gene_1895	hypothetical protein	mRNA_1895	XM_018531595.1	92.777	3018	212	2	1	3018	186	3197	0	4361	polarized growth protein Boi2
mRNA_1610	A1.A	C1.A	11.431	7.3843	9.40765	0.505796	0.755937	0.669098	0.503433	0.867905	gene_1610	Dolichyl-phosphate-mannose-protein mannosyltransferase (EC 2.4.1.109)	mRNA_1610	XM_018535159.1	94.922	1024	52	0	1	1024	1261	2284	0	1604	PMT-domain-containing protein
mRNA_4557	A1.A	C1.A	2.99448	4.3887	3.69159	-0.731315	1.09574	-0.667419	0.504505	0.867905	gene_4557	hypothetical protein	mRNA_4557	XM_018524713.1	90.101	1889	187	0	1	1889	1702	3590	0	2453	RIC1-domain-containing protein
mRNA_3017	A1.A	C1.A	2.21078	3.29438	2.75258	-0.871292	1.30788	-0.666187	0.505292	0.867905	gene_3017	hypothetical protein	mRNA_3017	XM_018523553.1	90.169	1719	169	0	1	1719	1	1719	0	2239	hypothetical protein
mRNA_1328	A1.A	C1.A	3.38512	1.34598	2.36555	1.00764	1.51308	0.665955	0.50544	0.867905	gene_1328	hypothetical protein	mRNA_1328	XM_018536572.1	88.088	2191	240	12	3	2183	363	2542	0	2580	hypothetical protein
mRNA_5089	A1.A	C1.A	2.91358	1.67242	2.293	1.0097	1.51618	0.665948	0.505445	0.867905	gene_5089	hypothetical protein	mRNA_5089	XM_018527360.1	88.071	1794	169	19	1	1791	304	2055	0	2085	hypothetical protein
mRNA_8279	A1.A	C1.A	2.8653	4.30102	3.58316	-0.742763	1.11702	-0.664951	0.506082	0.867905	gene_8279	hypothetical protein	mRNA_8279	XM_018527023.1	88.796	1428	127	11	1939	3363	2135	3532	0	1720	hypothetical protein
mRNA_9423	A1.A	C1.A	1.24029	3.16947	2.20488	-0.966234	1.45321	-0.664895	0.506117	0.867905	gene_9423	tRNA-splicing endonuclease subunit SEN54 (EC 3.1.27.9)	mRNA_9423	XM_018530058.1	88.705	1266	140	2	1	1263	69	1334	0	1543	hypothetical protein
mRNA_6226	A1.A	C1.A	30.7757	21.13	25.9528	0.35204	0.529544	0.664798	0.50618	0.867905	gene_6226	hypothetical protein	mRNA_6226	XM_018531311.1	92.243	2604	202	0	1	2604	172	2775	0	3690	DUF221-domain-containing protein
mRNA_7548	A1.A	C1.A	5.21359	8.06149	6.63754	-0.557767	0.839598	-0.664326	0.506482	0.867905	gene_7548	ABC1 family protein YLR253W	mRNA_7548	XM_018536426.1	93.128	1848	127	0	1	1848	135	1982	0	2710	ABC1 kinase family protein
mRNA_5960	A1.A	C1.A	56.1524	67.6038	61.8781	-0.219976	0.331362	-0.663856	0.506782	0.867905	gene_5960	hypothetical protein	mRNA_5960	XM_018526019.1	88.086	747	68	8	1	741	119	850	0	867	hypothetical protein
mRNA_7183	A1.A	C1.A	2.76011	1.18201	1.97106	1.00629	1.51718	0.663264	0.507161	0.867905	gene_7183	Fatty acid desaturase	mRNA_7183	XM_018527297.1	90.733	1705	156	2	1	1704	95	1798	0	2272	fatty acid/sphingolipid desaturase
mRNA_275	A1.A	C1.A	3.06946	5.67316	4.37131	-0.715506	1.07941	-0.662868	0.507415	0.867905	gene_275	hypothetical protein	mRNA_275	XM_018529555.1	93.011	744	52	0	1	744	39	782	0	1086	hypothetical protein
mRNA_7145	A1.A	C1.A	4.96186	7.36989	6.16587	-0.54911	0.828735	-0.662588	0.507594	0.867905	gene_7145	hypothetical protein	mRNA_7145	XM_018531900.1	91.518	2193	162	5	1	2169	257	2449	0	2998	TRP-domain-containing protein
mRNA_1335	A1.A	C1.A	3.5681	1.59764	2.58287	0.88699	1.33921	0.662326	0.507763	0.867905	gene_1335	hypothetical protein	mRNA_1335	XM_018523828.1	92.494	1199	90	0	1	1199	1084	2282	0	1716	hypothetical protein
mRNA_2780	A1.A	C1.A	2.66426	1.58474	2.1245	0.98376	1.48551	0.662238	0.507819	0.867905	gene_2780	hypothetical protein	mRNA_2780	XM_018524847.1	90.65	2000	181	4	1	2000	204	2197	0	2652	hypothetical protein
mRNA_4919	A1.A	C1.A	3.04517	1.34598	2.19558	1.02131	1.54276	0.662006	0.507967	0.867905	gene_4919	Ribose-phosphate pyrophosphokinase (EC 2.7.6.1)	mRNA_4919	XM_018531119.1	93.48	1365	86	2	1	1362	109	1473	0	2025	phosphoribosyl pyrophosphokinase
mRNA_4119	A1.A	C1.A	3.0542	1.34598	2.20009	1.01645	1.53584	0.661824	0.508084	0.867905	gene_4119	Methylcrotonyl-CoA carboxylase carboxyl transferase subunit (EC 6.4.1.4)	mRNA_4119	XM_018526849.1	92.861	1765	126	0	1	1765	1	1765	0	2562	hypothetical protein
mRNA_5735	A1.A	C1.A	1.61287	2.69197	2.15242	-0.939264	1.42888	-0.657342	0.510961	0.872218	gene_5735	hypothetical protein	mRNA_5735	XM_018528614.1	93.017	2678	171	6	1	2676	1	2664	0	3895	pectin lyase-like protein
mRNA_1362	A1.A	C1.A	12.7105	16.9398	14.8252	-0.362532	0.552437	-0.656242	0.511669	0.872826	gene_1362	GTP-binding nuclear protein GSP1/CNR1	mRNA_1362	XM_018527783.1	95.626	663	23	3	1	660	178	837	0	1059	GTP-binding nuclear protein-like protein Ran
mRNA_6503	A1.A	C1.A	5.40319	7.35514	6.37916	-0.581065	0.886639	-0.655358	0.512238	0.873196	gene_6503	ISWI chromatin-remodeling complex ATPase ISW2	mRNA_6503	XM_018535721.1	91.182	3368	279	9	1	3368	190	3539	0	4558	hypothetical protein
mRNA_5876	A1.A	C1.A	2.53197	3.78629	3.15913	-0.785908	1.20021	-0.654812	0.512589	0.873196	gene_5876	Cystathionine beta-synthase (EC 4.2.1.22)	mRNA_5876	XM_018532050.1	92.556	1612	118	2	1	1611	459	2069	0	2311	cystathionine beta-synthase
mRNA_11044	A1.A	C1.A	3.41775	5.69747	4.55761	-0.634521	0.970182	-0.654023	0.513097	0.873446	gene_11044	Deoxyribose-phosphate aldolase (EC 4.1.2.4)	mRNA_11044	XM_018524078.1	91.301	1207	94	8	1	1206	479	1675	0	1637	aldolase
mRNA_5239	A1.A	C1.A	4.52956	2.20005	3.36481	0.78201	1.19734	0.653121	0.513678	0.873446	gene_5239	hypothetical protein	mRNA_5239	XM_018528483.1	94.306	2617	149	0	1	2617	1	2617	0	4008	hypothetical protein
mRNA_6531	A1.A	C1.A	23.1662	17.2644	20.2153	0.327396	0.501413	0.652945	0.513792	0.873446	gene_6531	SSU ribosomal protein S16e (S9p)	mRNA_6531	XM_018526450.1	98.601	429	6	0	1	429	1	429	0	760	ribosomal protein S9
mRNA_7395	A1.A	C1.A	3.73371	2.00037	2.86704	0.883056	1.35359	0.65238	0.514156	0.873467	gene_7395	Guanylate kinase (EC 2.7.4.8)	mRNA_7395	XM_018523670.1	91.626	621	52	0	1	621	1	621	0	859	guanylate kinase
mRNA_11092	A1.A	C1.A	6.76674	9.29698	8.03186	-0.5239	0.807677	-0.64865	0.516564	0.876958	gene_11092	hypothetical protein	mRNA_11092	XM_018527911.1	92.089	2389	163	8	1	2367	1	2385	0	3341	hypothetical protein
mRNA_11611	A1.A	C1.A	2.51079	4.20042	3.35561	-0.71897	1.11194	-0.646591	0.517897	0.878552	gene_11611	Chaperone protein DnaJ	mRNA_11611	XM_018533050.1	92.26	1292	97	1	8	1299	186	1474	0	1829	hypothetical protein
mRNA_10711	A1.A	C1.A	3.93165	2.74244	3.33704	0.806543	1.2484	0.646063	0.518238	0.878552	gene_10711	5,10-methylenetetrahydrofolate reductase (EC 1.5.1.20)	mRNA_10711	XM_018535557.1	91.692	1962	163	0	1	1962	192	2153	0	2721	methylenetetrahydrofolate reductase 2
mRNA_98	A1.A	C1.A	3.4601	2.49078	2.97544	0.855794	1.32572	0.645529	0.518585	0.878552	gene_98	hypothetical protein	mRNA_98	XM_018532528.1	90.962	2235	202	0	1	2235	247	2481	0	3009	hypothetical protein
mRNA_8673	A1.A	C1.A	2.63093	1.67242	2.15168	0.982281	1.52289	0.645012	0.518919	0.878552	gene_8673	hypothetical protein	mRNA_8673	XM_018529428.1	92.644	503	31	1	1	503	1	497	0	719	hypothetical protein
mRNA_5803	A1.A	C1.A	2.99448	4.30102	3.64775	-0.709324	1.10095	-0.644284	0.519391	0.878752	gene_5803	hypothetical protein	mRNA_5803	XM_018527251.1	93.839	2256	139	0	1	2256	53	2308	0	3397	SDA1-domain-containing protein
mRNA_5185	A1.A	C1.A	7.35221	4.21333	5.78277	0.618737	0.961431	0.643558	0.519862	0.87895	gene_5185	Phosphoribosylamine--glycine ligase (EC 6.3.4.13)	mRNA_5185	XM_018530173.1	90.509	1296	123	0	1	1296	157	1452	0	1712	phosphoribosylamine-glycine ligase
mRNA_2618	A1.A	C1.A	4.05179	2.91781	3.4848	0.767806	1.19742	0.641219	0.52138	0.880502	gene_2618	hypothetical protein	mRNA_2618	XM_018533241.1	92.141	738	58	0	431	1168	443	1180	0	1042	histidine biosynthesis trifunctional protein
mRNA_7460	A1.A	C1.A	5.57784	7.05636	6.3171	-0.552752	0.862845	-0.640616	0.521772	0.880502	gene_7460	Putative helicase	mRNA_7460	XM_018536418.1	93.434	3183	209	0	1	3183	105	3287	0	4721	ATP-dependent RNA helicase DOB1
mRNA_2626	A1.A	C1.A	4.06394	1.76162	2.91278	0.875116	1.36629	0.640505	0.521844	0.880502	gene_2626	Protein kinase	mRNA_2626	XM_018529464.1	92.247	3044	236	0	1	3044	193	3236	0	4314	Pkinase-domain-containing protein
mRNA_6439	A1.A	C1.A	4.25595	2.9941	3.62502	0.752237	1.18395	0.63536	0.525193	0.885183	gene_6439	Glutamate 5-kinase (EC 2.7.2.11) / RNA-binding C-terminal domain PUA	mRNA_6439	XM_018527481.1	90.473	1585	151	0	1	1585	1	1585	0	2091	glutamate 5-kinase
mRNA_11336	A1.A	C1.A	3.44796	2.17574	2.81185	0.792931	1.24842	0.635147	0.525332	0.885183	gene_11336	hypothetical protein	mRNA_11336	XM_018535570.1	82.358	1094	166	15	11	1098	146	1218	0	926	hypothetical protein
mRNA_10543	A1.A	C1.A	8.2987	10.7406	9.51963	-0.423145	0.666976	-0.634424	0.525804	0.885378	gene_10543	Very-long-chain 3-oxoacyl-CoA synthase (EC 2.3.1.199)	mRNA_10543	XM_018528226.1	94.073	1046	62	0	1	1046	1	1046	0	1589	elongation of fatty acids protein 3
mRNA_9635	A1.A	C1.A	2.38753	4.51546	3.4515	-0.732026	1.15607	-0.633204	0.526601	0.885675	gene_9635	hypothetical protein	mRNA_9635	XM_018536464.1	80.924	1688	273	37	1	1653	66	1739	0	1288	hypothetical protein
mRNA_3284	A1.A	C1.A	3.42086	1.59764	2.50925	0.865855	1.36882	0.632555	0.527024	0.885675	gene_3284	Dihydroxy-acid dehydratase (EC 4.2.1.9)	mRNA_3284	XM_018528668.1	93.13	1834	108	1	1	1834	1	1816	0	2673	dihydroxy-acid dehydratase-like protein
mRNA_2804	A1.A	C1.A	3.51982	2.66615	3.09299	0.847931	1.34057	0.632513	0.527052	0.885675	gene_2804	hypothetical protein	mRNA_2804	XM_018526588.1	94.292	981	56	0	1	981	1	981	0	1502	F-actin capping protein%2C beta subunit
mRNA_10316	A1.A	C1.A	1.58266	2.95503	2.26884	-0.90412	1.43344	-0.630735	0.528214	0.886232	gene_10316	hypothetical protein	mRNA_10316	XM_018525250.1	91.839	3578	292	0	491	4068	695	4272	0	4990	hypothetical protein
mRNA_7979	A1.A	C1.A	15.3662	10.9516	13.1589	0.39156	0.621636	0.629887	0.528768	0.886232	gene_7979	hypothetical protein	mRNA_7979	XM_018532122.1	92.453	2067	156	0	1	2067	133	2199	0	2953	acetolactate synthase
mRNA_2299	A1.A	C1.A	3.1087	1.34598	2.22734	0.909235	1.44569	0.628929	0.529396	0.886232	gene_2299	hypothetical protein	mRNA_2299	XM_018528455.1	91.858	3267	253	6	54	3315	69	3327	0	4547	alpha/beta-hydrolase
mRNA_6538	A1.A	C1.A	3.1087	1.34598	2.22734	0.909235	1.44569	0.628929	0.529396	0.886232	gene_6538	hypothetical protein	mRNA_6538	XM_018535493.1	91.712	4561	376	2	1	4560	155	4714	0	6327	patatin-domain-containing protein
mRNA_8962	A1.A	C1.A	1.69377	3.34635	2.52006	-0.862689	1.37188	-0.628838	0.529455	0.886232	gene_8962	hypothetical protein	mRNA_8962	XM_018528199.1	92.063	1071	85	0	1	1071	1	1071	0	1507	CRAL/TRIO domain-containing protein
mRNA_1695	A1.A	C1.A	3.50246	1.52136	2.51191	0.878418	1.39713	0.62873	0.529526	0.886232	gene_1695	hypothetical protein	mRNA_1695	XM_018523790.1	92.917	1440	102	0	1	1440	1	1440	0	2095	concanavalin A-like lectin/glucanase
mRNA_4590	A1.A	C1.A	9.54803	6.79179	8.16991	0.458295	0.731058	0.626893	0.530729	0.887649	gene_4590	Eukaryotic translation initiation factor 3 39 kDa subunit	mRNA_4590	XM_018533936.1	94.51	1020	50	2	1	1020	1	1014	0	1568	eukaryotic translation initiation factor 3 subunit I
mRNA_6912	A1.A	C1.A	1.60383	2.93072	2.26728	-0.839848	1.3425	-0.625586	0.531586	0.888483	gene_6912	hypothetical protein	mRNA_6912	XM_018525224.1	88.146	3872	453	2	1905	5773	286	4154	0	4602	hypothetical protein
mRNA_4584	A1.A	C1.A	7.1362	10.049	8.59258	-0.443337	0.712192	-0.622497	0.533615	0.891274	gene_4584	Amidophosphoribosyltransferase (EC 2.4.2.14)	mRNA_4584	XM_018531243.1	94.265	1761	101	0	1	1761	177	1937	0	2693	Amidophosphoribosyltransferase
mRNA_8027	A1.A	C1.A	1.50176	2.44031	1.97103	-0.923789	1.48533	-0.621943	0.533979	0.891282	gene_8027	hypothetical protein	mRNA_8027	XM_018527885.1	91.897	2962	226	7	1	2949	1	2961	0	4128	hypothetical protein
mRNA_12212	A1.A	C1.A	3.63405	1.86071	2.74738	0.827875	1.33276	0.621171	0.534487	0.89153	gene_12212	hypothetical protein	mRNA_12212	XM_018532583.1	88.152	1342	159	0	3	1344	170	1511	0	1598	hypothetical protein
mRNA_7224	A1.A	C1.A	8.71294	12.5397	10.6263	-0.400418	0.648045	-0.617885	0.536651	0.893422	gene_7224	Dihydrolipoamide dehydrogenase of 2-oxoglutarate dehydrogenase (EC 1.8.1.4)	mRNA_7224	XM_018527723.1	95.219	1527	73	0	1	1527	2635	4161	0	2416	dihydrolipoyl dehydrogenase
mRNA_2320	A1.A	C1.A	2.75419	1.2697	2.01194	0.927371	1.50133	0.617701	0.536773	0.893422	gene_2320	hypothetical protein	mRNA_2320	XM_018530113.1	86.019	1080	151	0	1	1080	205	1284	0	1158	hypothetical protein
mRNA_5684	A1.A	C1.A	3.74275	1.59764	2.67019	0.848454	1.37416	0.617434	0.536948	0.893422	gene_5684	Cytochrome oxidase biogenesis protein Mss51, required for maturation, translation of COX1 mRNA	mRNA_5684	XM_018535741.1	91.748	1539	127	0	1	1539	174	1712	0	2139	hypothetical protein
mRNA_11192	A1.A	C1.A	3.42086	4.97971	4.20028	-0.652627	1.05729	-0.617263	0.537061	0.893422	gene_11192	hypothetical protein	mRNA_11192	XM_018529507.1	93.958	1473	87	2	1	1472	476	1947	0	2226	DUF1900-domain-containing protein
mRNA_9828	A1.A	C1.A	8.13409	4.9554	6.54475	0.532907	0.86434	0.616547	0.537533	0.893609	gene_9828	Puromycin-sensitive aminopeptidase (EC 3.4.11.-)	mRNA_9828	XM_018526232.1	93.127	2648	182	0	1	2648	440	3087	0	3882	hypothetical protein
mRNA_6156	A1.A	C1.A	4.51741	5.97344	5.24543	-0.558988	0.907733	-0.615806	0.538022	0.893823	gene_6156	Thermosome subunit	mRNA_6156	XM_018523901.1	94.697	1584	84	0	51	1634	3	1586	0	2460	T-complex protein 1 subunit beta
mRNA_1560	A1.A	C1.A	8.66155	5.97344	7.31749	0.490912	0.799338	0.614148	0.539118	0.895038	gene_1560	hypothetical protein	mRNA_1560	XM_018527794.1	94.444	2466	137	0	1	2466	340	2805	0	3795	hypothetical protein
mRNA_250	A1.A	C1.A	2.83509	2.23912	2.5371	0.909793	1.4827	0.613607	0.539475	0.895038	gene_250	hypothetical protein	mRNA_250	XM_018534038.1	92.013	939	72	2	1	936	493	1431	0	1315	CRAL/TRIO domain-containing protein
mRNA_4699	A1.A	C1.A	4.67399	2.9941	3.83404	0.759293	1.24364	0.610541	0.541504	0.896418	gene_4699	hypothetical protein	mRNA_4699	XM_018524188.1	93.789	1755	109	0	1	1755	71	1825	0	2638	cysteine proteinase
mRNA_9051	A1.A	C1.A	6.39416	4.77852	5.58634	0.556901	0.912528	0.610284	0.541674	0.896418	gene_9051	hypothetical protein	mRNA_9051	XM_018526993.1	92.744	1199	84	1	1	1196	1	1199	0	1729	hypothetical protein
mRNA_9218	A1.A	C1.A	8.80598	5.20856	7.00727	0.554326	0.908862	0.609912	0.54192	0.896418	gene_9218	hypothetical protein	mRNA_9218	XM_018534253.1	93.325	2292	153	0	1	2292	1	2292	0	3386	meiosis induction protein kinase-like protein
mRNA_9236	A1.A	C1.A	1.71495	3.1061	2.41052	-0.796817	1.30661	-0.609835	0.541971	0.896418	gene_9236	hypothetical protein	mRNA_9236	XM_018533183.1	82.051	156	28	0	114	269	846	1001	2.05e-30	134	hypothetical protein
mRNA_6885	A1.A	C1.A	2.06635	3.62082	2.84358	-0.777929	1.27608	-0.609622	0.542113	0.896418	gene_6885	hypothetical protein	mRNA_6885	XM_018534541.1	90.289	3491	321	8	1	3491	1	3473	0	4553	RNI-like protein
mRNA_276	A1.A	C1.A	3.26217	1.2583	2.26023	1.03065	1.69758	0.607128	0.543766	0.897065	gene_276	hypothetical protein	mRNA_276	XM_018524251.1	92.254	1149	77	1	1	1137	89	1237	0	1618	S-adenosyl-L-methionine-dependent methyltransferase
mRNA_1650	A1.A	C1.A	1.61287	2.60428	2.10857	-0.895449	1.47695	-0.606282	0.544328	0.897065	gene_1650	hypothetical protein	mRNA_1650	XM_018531892.1	90.116	2064	186	5	1	2052	224	2281	0	2665	hypothetical protein
mRNA_602	A1.A	C1.A	3.77537	5.45872	4.61704	-0.603046	0.99572	-0.605638	0.544755	0.897065	gene_602	hypothetical protein	mRNA_602	XM_018525283.1	89.767	2443	244	2	1	2437	638	3080	0	3121	hypothetical protein
mRNA_7100	A1.A	C1.A	9.42818	6.13741	7.7828	0.488053	0.805903	0.605598	0.544782	0.897065	gene_7100	High-affinity carbon uptake protein Hat/HatR	mRNA_7100	XM_018527803.1	93.125	2691	185	0	1	2691	940	3630	0	3945	Coatomer%2C alpha subunit
mRNA_8057	A1.A	C1.A	5.082	3.09469	4.08835	0.644126	1.06434	0.605189	0.545053	0.897065	gene_8057	chloride channel	mRNA_8057	XM_018524007.1	92.05	2503	199	0	156	2658	331	2833	0	3520	chloride channel protein 3
mRNA_1570	A1.A	C1.A	1.39065	2.69046	2.04055	-0.947974	1.56726	-0.604861	0.545271	0.897065	gene_1570	hypothetical protein	mRNA_1570	XM_018528964.1	92.857	1596	114	0	1	1596	1	1596	0	2316	hypothetical protein
mRNA_1773	A1.A	C1.A	3.92261	5.37103	4.64682	-0.582889	0.9641	-0.604594	0.545449	0.897065	gene_1773	hypothetical protein	mRNA_1773	XM_018534999.1	93.04	819	57	0	1	819	1	819	0	1197	SNase-domain-containing protein
mRNA_11086	A1.A	C1.A	2.84412	4.30102	3.57257	-0.68336	1.13108	-0.604169	0.545732	0.897065	gene_11086	RNA polymerase sigma factor RpoD	mRNA_11086	XM_018533746.1	90.541	2273	197	6	64	2330	1	2261	0	2990	hypothetical protein
mRNA_3191	A1.A	C1.A	8.10669	5.70887	6.90778	0.499819	0.827335	0.604131	0.545757	0.897065	gene_3191	NADH-ubiquinone oxidoreductase chain C (EC 1.6.5.3)	mRNA_3191	XM_018525057.1	93.088	868	55	3	1	864	222	1088	0	1266	NADH dehydrogenase iron-sulfur protein 3 mitochondrial precursor
mRNA_10437	A1.A	C1.A	1.89792	3.78479	2.84136	-0.807939	1.33946	-0.603185	0.546386	0.897504	gene_10437	hypothetical protein	mRNA_10437	XM_018524604.1	91.545	1443	122	0	1	1443	881	2323	0	1989	hypothetical protein
mRNA_7533	A1.A	C1.A	2.16842	3.37066	2.76954	-0.755483	1.25833	-0.600387	0.548248	0.898979	gene_7533	hypothetical protein	mRNA_7533	XM_018534744.1	93.561	1056	68	0	1	1056	223	1278	0	1574	regulator of G protein signaling superfamily
mRNA_10186	A1.A	C1.A	3.71565	1.68533	2.70049	0.818734	1.36419	0.600163	0.548398	0.898979	gene_10186	DNA replication licensing factor MCM3	mRNA_10186	XM_018535712.1	93.31	2601	174	0	1	2601	117	2717	0	3840	DNA replication licensing factor MCM3
mRNA_5824	A1.A	C1.A	5.48409	3.6971	4.5906	0.591002	0.985933	0.599434	0.548883	0.898979	gene_5824	SSU ribosomal protein S9p (S16e)	mRNA_5824	XM_018526754.1	93.656	993	63	0	1	993	1	993	0	1485	hypothetical protein
mRNA_10217	A1.A	C1.A	7.4341	4.22473	5.82942	0.552367	0.921932	0.599141	0.549079	0.898979	gene_10217	hypothetical protein	mRNA_10217	XM_018529812.1	89.629	2102	218	0	1	2102	1	2102	0	2675	hypothetical protein
mRNA_10544	A1.A	C1.A	4.96497	2.61568	3.79033	0.660757	1.1035	0.598782	0.549318	0.898979	gene_10544	hypothetical protein	mRNA_10544	XM_018534193.1	94.787	1995	104	0	1	1995	1	1995	0	3109	protein phosphatase 2A regulatory B subunit
mRNA_9099	A1.A	C1.A	3.42989	2.26343	2.84666	0.757276	1.26613	0.598102	0.549772	0.898979	gene_9099	hypothetical protein	mRNA_9099	XM_018533138.1	93.373	2007	133	0	1	2007	335	2341	0	2970	RSC complex subunit Rsc7
mRNA_3503	A1.A	C1.A	8.23306	5.11937	6.67621	0.505121	0.84464	0.598031	0.549819	0.898979	gene_3503	Leucyl-tRNA synthetase (EC 6.1.1.4)	mRNA_3503	XM_018525970.1	93.234	3488	236	0	1	3488	100	3587	0	5134	leucyl-tRNA synthetase
mRNA_771	A1.A	C1.A	3.24099	4.62745	3.93422	-0.652325	1.09319	-0.596717	0.550696	0.899821	gene_771	hypothetical protein	mRNA_771	XM_018524914.1	86.83	896	111	5	1	891	96	989	0	994	hypothetical protein
mRNA_4452	A1.A	C1.A	11.7945	8.16209	9.97831	0.410525	0.690447	0.594579	0.552125	0.901562	gene_4452	Dihydrolipoamide succinyltransferase component (E2) of 2-oxoglutarate dehydrogenase complex (EC 2.3.1.61)	mRNA_4452	XM_018524288.1	93.839	1412	69	3	1	1394	40	1451	0	2109	dihydrolipoamide succinyltransferase
mRNA_9068	A1.A	C1.A	2.56218	1.58474	2.07346	0.891551	1.50205	0.593556	0.552809	0.901583	gene_9068	hypothetical protein	mRNA_9068	XM_018532654.1	88.057	1750	207	2	1	1749	310	2058	0	2073	MFS general substrate transporter
mRNA_9633	A1.A	C1.A	9.12436	7.59574	8.36005	0.524001	0.883968	0.592783	0.553327	0.901583	gene_9633	hypothetical protein	mRNA_9633	XM_018523715.1	90.436	2227	202	7	1	2226	1	2217	0	2922	hypothetical protein
mRNA_10960	A1.A	C1.A	1.5139	2.60278	2.05834	-0.87729	1.48024	-0.592668	0.553404	0.901583	gene_10960	WD repeat protein	mRNA_10960	XM_018532057.1	91.139	2257	177	8	1	2250	116	2356	0	3038	WD40 repeat-like protein
mRNA_9287	A1.A	C1.A	14.8523	17.3293	16.0908	-0.31609	0.533587	-0.592388	0.553591	0.901583	gene_9287	hypothetical protein	mRNA_9287	XM_018524791.1	96.97	726	22	0	55	780	1	726	0	1219	hypothetical protein
mRNA_10125	A1.A	C1.A	5.21429	2.69197	3.95313	0.649677	1.09926	0.591011	0.554513	0.901824	gene_10125	hypothetical protein	mRNA_10125	XM_018530377.1	93.85	2260	139	0	51	2310	162	2421	0	3404	cullin-2
mRNA_2914	A1.A	C1.A	2.63405	4.29951	3.46678	-0.707618	1.19839	-0.590473	0.554873	0.901824	gene_2914	Enoyl-CoA hydratase (EC 4.2.1.17)	mRNA_2914	XM_018525015.1	79.484	853	164	9	1	846	297	1145	8.08e-170	595	delta-delta-dienoyl-CoA isomeras-like protein
mRNA_10061	A1.A	C1.A	1.38161	2.69046	2.03604	-0.912539	1.54582	-0.590326	0.554972	0.901824	gene_10061	hypothetical protein	mRNA_10061	XM_018533340.1	90.067	1933	184	4	10	1941	233	2158	0	2499	hypothetical protein
mRNA_11591	A1.A	C1.A	3.48128	1.50996	2.49562	0.860046	1.45851	0.589676	0.555408	0.901824	gene_11591	hypothetical protein	mRNA_11591	XM_018533061.1	91.643	1412	118	0	1	1412	185	1596	0	1954	hypothetical protein
mRNA_10481	A1.A	C1.A	6.98896	8.92847	7.95871	-0.442528	0.750741	-0.589455	0.555556	0.901824	gene_10481	tRNA-splicing endonuclease subunit SEN2 (EC 3.1.27.9)	mRNA_10481	XM_018536179.1	90.607	1416	133	0	1	1416	310	1725	0	1879	hypothetical protein
mRNA_8844	A1.A	C1.A	11.2841	8.23687	9.76051	0.394859	0.671612	0.587928	0.556581	0.902485	gene_8844	Isoleucyl-tRNA synthetase (EC 6.1.1.5)	mRNA_8844	XM_018527133.1	93.951	3240	196	0	1	3240	38	3277	0	4898	hypothetical protein
mRNA_6193	A1.A	C1.A	3.26739	5.70887	4.48813	-0.622392	1.06124	-0.586476	0.557555	0.902485	gene_6193	SSU ribosomal protein S15p (S13e)	mRNA_6193	XM_018533895.1	87.154	1012	128	2	1	1011	1	1011	0	1147	hypothetical protein
mRNA_6687	A1.A	C1.A	4.09415	2.83012	3.46214	0.731296	1.2491	0.58546	0.558238	0.902485	gene_6687	Deacetylases, including yeast histone deacetylase and acetoin utilization protein	mRNA_6687	XM_018527694.1	92.166	1851	130	7	1	1839	167	2014	0	2601	hypothetical protein
mRNA_3248	A1.A	C1.A	1.58266	3.1061	2.34438	-0.801102	1.36845	-0.585408	0.558273	0.902485	gene_3248	hypothetical protein	mRNA_3248	XM_018528438.1	95.131	801	39	0	745	1545	1462	2262	0	1264	polyadenylate binding protein
mRNA_3163	A1.A	C1.A	1.80488	3.76048	2.78268	-0.754296	1.28855	-0.585382	0.558291	0.902485	gene_3163	2-methoxy-6-polyprenyl-1,4-benzoquinol methylase (EC 2.1.1.201)	mRNA_3163	XM_018536285.1	90.073	957	89	3	1	957	43	993	0	1236	ubiquinone/menaquinone biosynthesis methyltransferase ubiE
mRNA_6207	A1.A	C1.A	4.42989	7.01914	5.72452	-0.536504	0.916556	-0.585348	0.558314	0.902485	gene_6207	hypothetical protein	mRNA_6207	XM_018533893.1	93.404	3396	203	9	1	3396	1867	5241	0	5011	hypothetical protein
mRNA_6798	A1.A	C1.A	17.6752	15.4056	16.5404	0.316527	0.541149	0.584917	0.558604	0.902485	gene_6798	LSU ribosomal protein L23Ae (L23p)	mRNA_6798	XM_018525209.1	98.268	462	8	0	1	462	39	500	0	809	hypothetical protein
mRNA_3777	A1.A	C1.A	6.40319	4.76712	5.58515	0.522261	0.89349	0.584518	0.558872	0.902485	gene_3777	hypothetical protein	mRNA_3777	XM_018534901.1	98.198	444	8	0	1	444	1	444	0	776	ubiquitin-conjugating enzyme E2-16 kDa
mRNA_7579	A1.A	C1.A	5.82646	8.46422	7.14534	-0.456034	0.781664	-0.583414	0.559615	0.903097	gene_7579	LSU ribosomal protein P1 (L7/L12)	mRNA_7579	XM_018530734.1	94.94	336	9	1	1	336	173	500	1.91e-147	520	hypothetical protein
mRNA_8206	A1.A	C1.A	3.55003	5.0788	4.31442	-0.623577	1.07023	-0.582654	0.560126	0.903335	gene_8206	Enoyl-CoA hydratase (EC 4.2.1.17)	mRNA_8206	XM_018523980.1	84.104	843	128	5	1	840	303	1142	0	809	ClpP/crotonase
mRNA_8856	A1.A	C1.A	15.0179	12.5511	13.7845	0.343305	0.589932	0.581939	0.560608	0.903525	gene_8856	hypothetical protein	mRNA_8856	XM_018524567.1	97.77	583	13	0	1	583	2	584	0	1005	60S ribosomal protein L4-A
mRNA_772	A1.A	C1.A	7.55666	4.64036	6.09851	0.511763	0.881974	0.580248	0.561748	0.904775	gene_772	Long-chain-fatty-acid--CoA ligase (EC 6.2.1.3)	mRNA_772	XM_018524915.1	89.69	1678	162	7	1	1677	273	1940	0	2130	4-coumarate-CoA ligase-like protein
mRNA_6904	A1.A	C1.A	3.29168	2.49078	2.89123	0.818538	1.41369	0.57901	0.562583	0.904812	gene_6904	hypothetical protein	mRNA_6904	XM_018534530.1	93.311	598	40	0	1	598	388	985	0	883	camp independent regulatory protein
mRNA_7445	A1.A	C1.A	3.82646	2.25203	3.03924	0.783034	1.35322	0.578645	0.562829	0.904812	gene_7445	hypothetical protein	mRNA_7445	XM_018526771.1	92.359	602	46	0	1	602	1	602	0	857	MSF1-domain-containing protein
mRNA_5253	A1.A	C1.A	5.83027	3.03132	4.43079	0.616924	1.06629	0.578569	0.56288	0.904812	gene_5253	hypothetical protein	mRNA_5253	XM_018530190.1	92.43	2272	166	1	1773	4044	380	2645	0	3238	fungal-specific transcription factor domain-containing protein
mRNA_2253	A1.A	C1.A	5.01325	2.62709	3.82017	0.691803	1.19702	0.57794	0.563305	0.904812	gene_2253	hypothetical protein	mRNA_2253	XM_018534493.1	93.063	1182	79	2	1	1179	1	1182	0	1725	hypothetical protein
mRNA_9391	A1.A	C1.A	1.98545	3.1061	2.54577	-0.776342	1.34485	-0.577271	0.563757	0.904812	gene_9391	hypothetical protein	mRNA_9391	XM_018530053.1	89.324	2042	207	6	1	2038	239	2273	0	2553	pre-mRNA-splicing factor clf1
mRNA_9647	A1.A	C1.A	2.66115	3.8091	3.23512	-0.70005	1.21363	-0.576821	0.56406	0.904812	gene_9647	hypothetical protein	mRNA_9647	XM_018530958.1	92.181	1765	136	2	1	1764	193	1956	0	2494	zf-DHHC-domain-containing protein
mRNA_4336	A1.A	C1.A	3.25002	1.52136	2.38569	0.806105	1.39844	0.576433	0.564323	0.904812	gene_4336	hypothetical protein	mRNA_4336	XM_018525914.1	89.827	1907	163	15	1	1905	323	2200	0	2418	hypothetical protein
mRNA_3208	A1.A	C1.A	2.96427	1.52136	2.24281	0.812085	1.41216	0.575067	0.565246	0.905203	gene_3208	2,3-diketo-5-methylthiopentyl-1-phosphate enolase-phosphatase (EC 3.1.3.77)	mRNA_3208	XM_018535247.1	80.826	605	105	6	139	742	64	658	2.08e-130	464	2%2C3-diketo-5-methylthio-1-phosphopentane phosphatase
mRNA_11157	A1.A	C1.A	3.3247	1.68533	2.50502	0.774848	1.34921	0.574298	0.565766	0.905203	gene_11157	Single-stranded DNA-binding protein	mRNA_11157	XM_018533768.1	94.142	1212	71	0	1	1212	1	1212	0	1845	hypothetical protein
mRNA_8231	A1.A	C1.A	2.88337	1.2583	2.07083	0.891904	1.55561	0.573346	0.56641	0.905203	gene_8231	2-keto-3-deoxy-D-arabino-heptulosonate-7-phosphate synthase II (EC 2.5.1.54)	mRNA_8231	XM_018523230.1	92.363	1532	117	0	1	1532	1	1532	0	2182	phospho-2-dehydro-3-deoxyheptonate aldolase
mRNA_552	A1.A	C1.A	26.0877	20.3606	23.2242	0.273054	0.476499	0.573042	0.566616	0.905203	gene_552	SSU ribosomal protein S25e	mRNA_552	XM_018524395.1	98.706	309	4	0	88	396	1	309	2.9e-156	549	putative 40S ribosomal protein S25
mRNA_4426	A1.A	C1.A	3.90144	2.11237	3.0069	0.697062	1.21669	0.572919	0.5667	0.905203	gene_4426	hypothetical protein	mRNA_4426	XM_018533133.1	94.65	2654	142	0	1	2654	765	3418	0	4115	calcium-independent protein kinase C
mRNA_7373	A1.A	C1.A	6.88688	4.71514	5.80101	0.506204	0.884508	0.5723	0.567119	0.905203	gene_7373	GTP-binding protein RHO1	mRNA_7373	XM_018525442.1	97.766	582	13	0	1	582	115	696	0	1003	GTP-binding protein rho1 precursor
mRNA_3116	A1.A	C1.A	3.1896	2.08805	2.63883	0.756796	1.32238	0.572299	0.56712	0.905203	gene_3116	hypothetical protein	mRNA_3116	XM_018534414.1	88.527	2702	264	22	1	2658	1	2700	0	3230	hypothetical protein
mRNA_8723	A1.A	C1.A	4.08511	2.91781	3.50146	0.696319	1.22052	0.570511	0.568331	0.905267	gene_8723	Phosphatidylserine decarboxylase (EC 4.1.1.65)	mRNA_8723	XM_018526499.1	92.623	3240	233	2	1	3240	1	3234	0	4654	phosphatidylserine decarboxylase proenzyme
mRNA_838	A1.A	C1.A	3.17746	1.59764	2.38755	0.800588	1.40505	0.569795	0.568817	0.905267	gene_838	proteasome subunit beta3 (EC 3.4.25.1)	mRNA_838	XM_018524932.1	95.98	597	24	0	49	645	96	692	0	970	proteasome subunit beta type-3
mRNA_292	A1.A	C1.A	4.34969	2.02468	3.18718	0.742269	1.30278	0.569758	0.568842	0.905267	gene_292	hypothetical protein	mRNA_292	XM_018531964.1	95.48	1062	48	0	1	1062	146	1207	0	1696	translation initiation factor eIF-2A
mRNA_11576	A1.A	C1.A	7.81883	5.00737	6.4131	0.56406	0.990674	0.56937	0.569105	0.905267	gene_11576	hypothetical protein	mRNA_11576	XM_018524689.1	88.941	1275	129	7	7	1278	204	1469	0	1563	hypothetical protein
mRNA_4286	A1.A	C1.A	5.71253	3.77339	4.74296	0.562216	0.987552	0.569303	0.56915	0.905267	gene_4286	hypothetical protein	mRNA_4286	XM_018531645.1	81.878	2130	346	25	18	2127	270	2379	0	1759	hypothetical protein
mRNA_3977	A1.A	C1.A	3.47225	2.17574	2.82399	0.722462	1.2776	0.565485	0.571744	0.905267	gene_3977	hypothetical protein	mRNA_3977	XM_018536494.1	90.877	1721	157	0	1079	2799	125	1845	0	2309	alpha/beta-hydrolase
mRNA_1711	A1.A	C1.A	7.89973	4.55267	6.2262	0.506108	0.895405	0.565227	0.571919	0.905267	gene_1711	Pre-mRNA splicing factor PRP8	mRNA_1711	XM_018536311.1	93.987	7151	424	1	1	7151	273	7417	0	10818	PROCN-domain-containing protein
mRNA_4464	A1.A	C1.A	2.98856	4.67943	3.83399	-0.628338	1.11195	-0.565076	0.572022	0.905267	gene_4464	hypothetical protein	mRNA_4464	XM_018528286.1	93.289	3457	212	7	1	3450	1	3444	0	5081	P-loop containing nucleoside triphosphate hydrolase protein
mRNA_10513	A1.A	C1.A	3.41775	1.86071	2.63923	0.746121	1.32293	0.563993	0.572759	0.905267	gene_10513	Possible pyrimidine-degrading protein DUF1688	mRNA_10513	XM_018524620.1	92.262	1693	117	7	82	1773	255	1934	0	2388	DUF1688-domain-containing protein
mRNA_10043	A1.A	C1.A	2.85316	1.43367	2.14341	0.807541	1.43208	0.563894	0.572826	0.905267	gene_10043	hypothetical protein	mRNA_10043	XM_018534336.1	93.831	1929	107	4	1	1929	1	1917	0	2892	polyubiquitin-tagged protein recognition complex%2C Npl4 component
mRNA_4422	A1.A	C1.A	3.68232	1.94839	2.81536	0.734628	1.30391	0.563402	0.573161	0.905267	gene_4422	hypothetical protein	mRNA_4422	XM_018534246.1	92.374	3816	291	0	1	3816	1	3816	0	5435	acetyl-CoA synthetase-like protein
mRNA_6045	A1.A	C1.A	2.75419	1.74871	2.25145	0.819747	1.45571	0.563125	0.57335	0.905267	gene_6045	hypothetical protein	mRNA_6045	XM_018530405.1	92.377	1338	99	1	1	1335	238	1575	0	1903	hypothetical protein
mRNA_7838	A1.A	C1.A	2.98234	1.52136	2.25185	0.797615	1.41661	0.563047	0.573403	0.905267	gene_7838	hypothetical protein	mRNA_7838	XM_018534144.1	92.869	1206	86	0	1	1206	1	1206	0	1751	hypothetical protein
mRNA_9613	A1.A	C1.A	11.5275	13.9229	12.7252	-0.327218	0.581322	-0.562885	0.573513	0.905267	gene_9613	hypothetical protein	mRNA_9613	XM_018530965.1	91.494	1352	109	2	629	1980	365	1710	0	1855	hypothetical protein
mRNA_8750	A1.A	C1.A	11.8307	13.9196	12.8751	-0.352861	0.626952	-0.56282	0.573558	0.905267	gene_8750	Ribonucleotide reductase of class Ia (aerobic), beta subunit (EC 1.17.4.1)	mRNA_8750	XM_018527516.1	94.809	1233	64	0	1	1233	86	1318	0	1923	hypothetical protein
mRNA_8247	A1.A	C1.A	6.23547	3.44695	4.84121	0.575185	1.0223	0.562639	0.573681	0.905267	gene_8247	hypothetical protein	mRNA_8247	XM_018527025.1	92.292	2413	168	8	33	2445	372	2766	0	3410	hypothetical protein
mRNA_11808	A1.A	C1.A	1.61287	2.62709	2.11998	-0.839277	1.49171	-0.562628	0.573688	0.905267	gene_11808	hypothetical protein	mRNA_11808	XM_018534603.1	93.214	840	57	0	40	879	1	840	0	1236	hypothetical protein
mRNA_7966	A1.A	C1.A	3.7306	2.98119	3.3559	0.808684	1.43747	0.562574	0.573725	0.905267	gene_7966	hypothetical protein	mRNA_7966	XM_018532133.1	90.547	1608	152	0	1	1608	306	1913	0	2128	hypothetical protein
mRNA_1856	A1.A	C1.A	3.68232	5.04309	4.3627	-0.54897	0.977825	-0.56142	0.574512	0.905932	gene_1856	Dipeptidyl peptidase IV	mRNA_1856	XM_018525863.1	92.398	2736	205	2	1	2736	161	2893	0	3897	putative dipeptidyl-aminopeptidase B
mRNA_9887	A1.A	C1.A	1.50176	2.59137	2.04656	-0.805176	1.43676	-0.56041	0.5752	0.906306	gene_9887	hypothetical protein	mRNA_9887	XM_018527177.1	94.613	891	48	0	1	891	39	929	0	1380	hypothetical protein
mRNA_310	A1.A	C1.A	2.25243	3.89679	3.07461	-0.795984	1.42158	-0.559929	0.575528	0.906306	gene_310	hypothetical protein	mRNA_310	XM_018526425.1	94.198	948	55	0	1	948	886	1833	0	1447	hypothetical protein
mRNA_9374	A1.A	C1.A	2.87433	4.20042	3.53738	-0.600726	1.07415	-0.559255	0.575988	0.906306	gene_9374	hypothetical protein	mRNA_9374	XM_018528981.1	89.689	3152	322	1	1	3152	1	3149	0	4017	hypothetical protein
mRNA_379	A1.A	C1.A	1.62501	2.36402	1.99452	-0.826334	1.47842	-0.55893	0.576209	0.906306	gene_379	hypothetical protein	mRNA_379	XM_018532438.1	92.713	1784	130	0	1	1784	688	2471	0	2575	HEC/Ndc80p family protein-like protein
mRNA_8319	A1.A	C1.A	4.0813	2.27634	3.17882	0.715962	1.28446	0.557404	0.577251	0.90667	gene_8319	hypothetical protein	mRNA_8319	XM_018535988.1	96.905	420	13	0	1	420	1	420	0	704	COX6A-domain-containing protein
mRNA_10659	A1.A	C1.A	26.7096	23.1406	24.9251	0.239573	0.430246	0.556829	0.577645	0.90667	gene_10659	NADH:quinone reductase, NO nitronate monooxygenase activity	mRNA_10659	XM_018524650.1	89.69	999	93	9	1	994	388	1381	0	1266	inosine monophosphate dehydrogenase
mRNA_7119	A1.A	C1.A	1.48058	2.85444	2.16751	-0.796849	1.43188	-0.556505	0.577866	0.90667	gene_7119	hypothetical protein	mRNA_7119	XM_018526067.1	91.736	2408	193	4	2186	4593	2694	5095	0	3339	hypothetical protein
mRNA_2856	A1.A	C1.A	3.7035	5.28184	4.49267	-0.547868	0.985295	-0.556045	0.57818	0.90667	gene_2856	hypothetical protein	mRNA_2856	XM_018524999.1	81.289	2576	452	23	1	2555	725	3291	0	2060	hypothetical protein
mRNA_7225	A1.A	C1.A	1.24932	2.91781	2.08357	-0.840759	1.51238	-0.555918	0.578267	0.90667	gene_7225	hypothetical protein	mRNA_7225	XM_018535808.1	90.374	1392	126	4	1	1385	50	1440	0	1821	hypothetical protein
mRNA_11494	A1.A	C1.A	1.39968	2.83012	2.1149	-0.888039	1.59954	-0.555184	0.578769	0.906884	gene_11494	DNA primase small subunit PriS	mRNA_11494	XM_018526739.1	91.484	1503	128	0	1	1503	1	1503	0	2067	prim-pol domain-containing protein
mRNA_12243	A1.A	C1.A	2.31878	3.53313	2.92595	-0.680001	1.22802	-0.553736	0.57976	0.907864	gene_12243	hypothetical protein	mRNA_12243	XM_018523397.1	89.444	2160	228	0	1	2160	1	2160	0	2726	exodeoxyribonuclease 1
mRNA_7204	A1.A	C1.A	11.5033	8.47712	9.99019	0.368783	0.667031	0.552873	0.58035	0.908215	gene_7204	hypothetical protein	mRNA_7204	XM_018525686.1	93.686	2645	167	0	1	2645	107	2751	0	3960	hypothetical protein
mRNA_2679	A1.A	C1.A	3.92261	5.20706	4.56484	-0.529591	0.959231	-0.5521	0.58088	0.908471	gene_2679	hypothetical protein	.	.	.	.	.	.	.	.	.
mRNA_6390	A1.A	C1.A	3.61879	5.38394	4.50136	-0.620183	1.12667	-0.550457	0.582006	0.909637	gene_6390	hypothetical protein	mRNA_6390	XM_018524206.1	92.882	4692	325	2	1	4683	435	5126	0	6806	phospholipid-translocating P-type ATPase
mRNA_8058	A1.A	C1.A	2.04517	3.28297	2.66407	-0.744147	1.35313	-0.549944	0.582358	0.909637	gene_8058	hypothetical protein	mRNA_8058	XM_018526355.1	92.726	1526	102	1	1	1526	1	1517	0	2194	alpha/beta-hydrolase
mRNA_4325	A1.A	C1.A	4.24691	2.36402	3.30547	0.634137	1.15663	0.548263	0.583511	0.910339	gene_4325	hypothetical protein	.	.	.	.	.	.	.	.	.
mRNA_7366	A1.A	C1.A	3.15698	1.43367	2.29533	0.787203	1.43659	0.547966	0.583715	0.910339	gene_7366	Chaperone protein DnaJ	mRNA_7366	XM_018530658.1	92.403	1053	80	0	1	1053	160	1212	0	1502	DUF1977-domain-containing protein
mRNA_1808	A1.A	C1.A	5.04276	2.95503	3.99889	0.578833	1.05784	0.547182	0.584254	0.910339	gene_1808	Chitinase (EC 3.2.1.14)	mRNA_1808	XM_018531613.1	94.43	1131	63	0	1	1131	242	1372	0	1740	glycoside hydrolase
mRNA_7106	A1.A	C1.A	1.34237	2.62709	1.98473	-0.898769	1.644	-0.546697	0.584587	0.910339	gene_7106	Phospholipid:diacylglycerol acyltransferase (EC 2.3.1.158)	mRNA_7106	XM_018535176.1	90.747	1902	170	4	1	1896	1	1902	0	2532	Phospholipid:diacylglycerol acyltransferase
mRNA_8379	A1.A	C1.A	3.01566	1.43367	2.22466	0.767736	1.40696	0.545669	0.585293	0.910339	gene_8379	Serine palmitoyltransferase, subunit LCB2 (EC 2.3.1.50)	mRNA_8379	XM_018535275.1	88.878	2005	212	8	1	2001	1	1998	0	2457	serine palmitoyltransferas-like protein 2
mRNA_1738	A1.A	C1.A	3.02158	1.43367	2.22763	0.804953	1.47623	0.545275	0.585565	0.910339	gene_1738	ATP-dependent helicase FUN30	mRNA_1738	XM_018525893.1	91.397	2871	247	0	1	2871	966	3836	0	3934	hypothetical protein
mRNA_2705	A1.A	C1.A	4.67018	3.67279	4.17149	0.571141	1.04948	0.544214	0.586294	0.910339	gene_2705	hypothetical protein	mRNA_2705	XM_018524833.1	93.812	1212	75	0	1	1212	149	1360	0	1823	Pkinase-domain-containing protein
mRNA_12001	A1.A	C1.A	3.77537	2.02468	2.90002	0.68861	1.26744	0.543308	0.586918	0.910339	gene_12001	hypothetical protein	mRNA_12001	XM_018535617.1	90.213	2493	244	0	1	2493	76	2568	0	3253	peroxin 6
mRNA_6884	A1.A	C1.A	2.09656	2.86734	2.48195	-0.734573	1.35294	-0.542947	0.587166	0.910339	gene_6884	hypothetical protein	mRNA_6884	XM_018535697.1	85.41	1782	232	16	48	1820	3	1765	0	1825	Pet127-domain-containing protein
mRNA_8782	A1.A	C1.A	4.35802	5.79806	5.07804	-0.496878	0.915452	-0.542768	0.58729	0.910339	gene_8782	hypothetical protein	mRNA_8782	XM_018524548.1	94.994	819	41	0	1	819	345	1163	0	1286	integral membrane protein
mRNA_6530	A1.A	C1.A	4.10248	2.36402	3.23325	0.649681	1.19742	0.542568	0.587427	0.910339	gene_6530	hypothetical protein	mRNA_6530	XM_018532109.1	92.952	1802	127	0	278	2079	41	1842	0	2625	chaps-domain-containing protein
mRNA_11025	A1.A	C1.A	5.08822	6.38907	5.73865	-0.499721	0.921195	-0.54247	0.587495	0.910339	gene_11025	Chromosome partition protein smc	.	.	.	.	.	.	.	.	.
mRNA_7510	A1.A	C1.A	4.38512	2.45171	3.41842	0.625625	1.15354	0.542353	0.587576	0.910339	gene_7510	Acetolactate synthase small subunit (EC 2.2.1.6)	mRNA_7510	XM_018536422.1	92.229	978	76	0	1	978	58	1035	0	1386	acetolactate synthase small subunit mitochondrial precursor
mRNA_11047	A1.A	C1.A	6.31015	4.76712	5.53863	0.485357	0.896659	0.541295	0.588304	0.910501	gene_11047	hypothetical protein	mRNA_11047	XM_018533762.1	90.499	1684	158	2	46	1728	1	1683	0	2222	hypothetical protein
mRNA_10295	A1.A	C1.A	75.1921	64.4547	69.8234	0.155727	0.28783	0.54104	0.58848	0.910501	gene_10295	Actin	mRNA_10295	XM_018525258.1	99.202	1128	9	0	1	1128	127	1254	0	2034	Actin%2C gamma
mRNA_10160	A1.A	C1.A	7.02228	9.44654	8.23441	-0.402076	0.743753	-0.540604	0.588781	0.910501	gene_10160	hypothetical protein	mRNA_10160	XM_018536358.1	93.466	1607	105	0	1	1607	205	1811	0	2386	cytochrome P450 61
mRNA_2992	A1.A	C1.A	2.88648	1.34598	2.11623	0.788766	1.47025	0.536483	0.591625	0.914329	gene_2992	hypothetical protein	mRNA_2992	XM_018533011.1	92.458	2718	187	5	1	2718	91	2790	0	3868	hypothetical protein
mRNA_8733	A1.A	C1.A	4.29519	2.76675	3.53097	0.601854	1.12392	0.535494	0.592308	0.914459	gene_8733	hypothetical protein	mRNA_8733	XM_018532816.1	92.226	849	66	0	1	849	137	985	0	1203	protein elicitor peat 2
mRNA_11911	A1.A	C1.A	4.33685	2.44031	3.38858	0.626072	1.16958	0.535295	0.592446	0.914459	gene_11911	hypothetical protein	mRNA_11911	XM_018530893.1	93.28	1488	100	0	1	1488	164	1651	0	2194	ERG4/ERG24 ergosterol biosynthesis protein
mRNA_3040	A1.A	C1.A	3.71846	1.94839	2.83343	0.717075	1.3413	0.534612	0.592918	0.91462	gene_3040	LSU ribosomal protein L6e	mRNA_3040	XM_018533166.1	94.983	578	28	1	446	1023	213	789	0	905	hypothetical protein
mRNA_11916	A1.A	C1.A	3.81461	4.81574	4.31517	-0.557351	1.04493	-0.533385	0.593767	0.914742	gene_11916	hypothetical protein	mRNA_11916	XM_018530894.1	90.229	3234	316	0	1	3234	437	3670	0	4222	hypothetical protein
mRNA_8244	A1.A	C1.A	10.5359	13.431	11.9835	-0.322921	0.606685	-0.532271	0.594538	0.914742	gene_8244	hypothetical protein	.	.	.	.	.	.	.	.	.
mRNA_1518	A1.A	C1.A	1.5948	3.5722	2.5835	-0.755135	1.41902	-0.532152	0.594621	0.914742	gene_1518	Threonyl-tRNA synthetase (EC 6.1.1.3)	mRNA_1518	XM_018524815.1	91.451	1626	139	0	1	1626	175	1800	0	2233	class II aaRS and biotin synthetase
mRNA_9190	A1.A	C1.A	1.98545	2.79106	2.38825	-0.758893	1.43075	-0.530416	0.595823	0.914742	gene_9190	hypothetical protein	mRNA_9190	XM_018535592.1	90.471	2760	233	15	1	2736	171	2924	0	3613	hypothetical protein
mRNA_9041	A1.A	C1.A	9.8366	12.564	11.2003	-0.344528	0.6499	-0.530125	0.596026	0.914742	gene_9041	Eukaryotic translation initiation factor 3 135 kDa subunit	mRNA_9041	XM_018526272.1	94.062	3924	227	2	25	3948	480	4397	0	5951	hypothetical protein
mRNA_8638	A1.A	C1.A	5.26879	6.30289	5.78584	-0.557345	1.0517	-0.529946	0.596149	0.914742	gene_8638	Formyltetrahydrofolate deformylase (EC 3.5.1.10)	mRNA_8638	XM_018524507.1	93.757	849	53	0	1	849	283	1131	0	1275	formyltetrahydrofolate deformylase hydrolase
mRNA_5075	A1.A	C1.A	3.29168	1.77302	2.53235	0.736553	1.39083	0.529577	0.596405	0.914742	gene_5075	hypothetical protein	mRNA_5075	XM_018526440.1	89.565	1562	163	0	1	1562	1	1562	0	1982	Prenylcysteine oxidase
mRNA_11313	A1.A	C1.A	6.5688	4.36439	5.4666	0.477598	0.902251	0.52934	0.59657	0.914742	gene_11313	hypothetical protein	mRNA_11313	XM_018524026.1	91.418	2843	242	2	379	3220	602	3443	0	3897	von Willebrand and RING finger domain-containing protein
mRNA_9245	A1.A	C1.A	1.63405	3.0055	2.31977	-0.795363	1.50511	-0.528442	0.597193	0.914742	gene_9245	hypothetical protein	mRNA_9245	XM_018524777.1	91.143	621	55	0	1	621	552	1172	0	843	TPR domain-containing protein
mRNA_740	A1.A	C1.A	2.17746	1.98746	2.08246	0.888703	1.68384	0.527785	0.597649	0.914742	gene_740	hypothetical protein	mRNA_740	XM_018524904.1	92.037	540	43	0	1	540	378	917	0	760	Shr3 amino acid permease chaperone
mRNA_8840	A1.A	C1.A	8.73412	6.54013	7.63712	0.395948	0.750318	0.527707	0.597702	0.914742	gene_8840	hypothetical protein	mRNA_8840	XM_018524560.1	96.634	1842	62	0	1	1842	16	1857	0	3059	protein phosphatase PP2A regulatory subunit A
mRNA_4905	A1.A	C1.A	2.78751	1.2697	2.02861	0.872121	1.6533	0.527502	0.597845	0.914742	gene_4905	Efflux ABC transporter, permease/ATP-binding protein	mRNA_4905	XM_018531128.1	91.835	3858	312	3	1	3858	106	3960	0	5376	P-loop containing nucleoside triphosphate hydrolase protein
mRNA_3157	A1.A	C1.A	5.28927	3.92445	4.60686	0.537534	1.01922	0.527396	0.597919	0.914742	gene_3157	Chaperone protein DnaJ	mRNA_3157	XM_018536284.1	89.217	3830	364	22	106	3888	121	3948	0	4739	hypothetical protein
mRNA_7176	A1.A	C1.A	16.7707	12.5508	14.6607	0.317667	0.602723	0.527053	0.598157	0.914742	gene_7176	LSU ribosomal protein L30e	mRNA_7176	XM_018525681.1	98.799	333	4	0	1	333	55	387	1.1e-169	593	L30e-like protein
mRNA_12098	A1.A	C1.A	13.6714	16.0983	14.8849	-0.354975	0.675733	-0.525318	0.599362	0.91602	gene_12098	5,10-methylenetetrahydrofolate reductase (EC 1.5.1.20)	mRNA_12098	XM_018529623.1	93.765	1636	102	0	1	1636	172	1807	0	2457	methylenetetrahydrofolate reduct
mRNA_12182	A1.A	C1.A	10.8609	12.3511	11.606	-0.330266	0.632081	-0.522506	0.601318	0.917969	gene_12182	hypothetical protein	mRNA_12182	XM_018532590.1	90.25	1518	148	0	1	1518	173	1690	0	1984	cytochrome P450
mRNA_4622	A1.A	C1.A	1.48058	2.5394	2.00999	-0.807045	1.5453	-0.522258	0.60149	0.917969	gene_4622	Translation initiation factor 2	mRNA_4622	XM_018534021.1	91.416	2691	231	0	691	3381	1	2691	0	3690	initiation factor 2
mRNA_10950	A1.A	C1.A	3.2167	1.68533	2.45102	0.6938	1.3294	0.52189	0.601747	0.917969	gene_10950	hypothetical protein	mRNA_10950	XM_018533769.1	95.66	530	23	0	1	530	1	530	0	852	eukaryotic translation initiation factor 4E
mRNA_10671	A1.A	C1.A	1.60072	3.25716	2.42894	-0.740412	1.42431	-0.519839	0.603176	0.919583	gene_10671	Glutathione S-transferase (EC 2.5.1.18)	mRNA_10671	XM_018533006.1	89.722	720	74	0	1	720	125	844	0	920	glutathione S-transferase
mRNA_1924	A1.A	C1.A	2.67018	3.61092	3.14055	-0.676022	1.30177	-0.519308	0.603546	0.919583	gene_1924	hypothetical protein	mRNA_1924	XM_018536310.1	93.947	1553	94	0	1	1553	66	1618	0	2348	hypothetical protein
mRNA_11130	A1.A	C1.A	2.76322	1.34598	2.0546	0.758048	1.46355	0.517953	0.604491	0.919618	gene_11130	Cell division protein FtsH (EC 3.4.24.-)	mRNA_11130	XM_018527906.1	93.09	1563	108	0	1	1563	1	1563	0	2289	Metallo-dependent phosphatase
mRNA_6832	A1.A	C1.A	1.61879	2.79106	2.20492	-0.877191	1.69377	-0.517892	0.604533	0.919618	gene_6832	hypothetical protein	mRNA_6832	XM_018530238.1	95.316	427	20	0	1	427	333	759	0	678	histone-fold-containing protein
mRNA_9999	A1.A	C1.A	1.69377	3.1061	2.39993	-0.702282	1.3567	-0.517642	0.604708	0.919618	gene_9999	hypothetical protein	mRNA_9999	XM_018536515.1	89.297	4410	439	22	1	4380	214	4620	0	5498	hypothetical protein
mRNA_4382	A1.A	C1.A	2.87122	1.52136	2.19629	0.739155	1.432	0.516168	0.605737	0.919618	gene_4382	Acetyl-coenzyme A carboxyl transferase alpha chain (EC 6.4.1.2) / Acetyl-coenzyme A carboxyl transferase beta chain (EC 6.4.1.2)	mRNA_4382	XM_018528839.1	89.989	1758	176	0	1	1758	1	1758	0	2272	ClpP/crotonase
mRNA_1090	A1.A	C1.A	2.96427	4.51696	3.74061	-0.62798	1.21746	-0.515809	0.605988	0.919618	gene_1090	hypothetical protein	mRNA_1090	XM_018534394.1	89.389	1621	164	8	1	1617	1	1617	0	2034	general substrate transporter
mRNA_7497	A1.A	C1.A	4.27712	2.36402	3.32057	0.596201	1.15754	0.515058	0.606513	0.919618	gene_7497	Glycine cleavage system H protein	mRNA_7497	XM_018525466.1	96.378	1353	49	0	1	1353	401	1753	0	2228	kinase-like protein
mRNA_4656	A1.A	C1.A	5.02158	3.52173	4.27165	0.520935	1.01197	0.514774	0.606711	0.919618	gene_4656	hypothetical protein	mRNA_4656	XM_018526401.1	93.036	2642	184	0	1	2642	1	2642	0	3860	serine threonine protein kinase SNF1p
mRNA_5866	A1.A	C1.A	2.79343	1.35739	2.07541	0.820391	1.59542	0.514217	0.6071	0.919618	gene_5866	CDP-diacylglycerol--inositol 3-phosphatidyltransferase (EC 2.7.8.11)	mRNA_5866	XM_018529184.1	93.721	876	55	0	1	876	1	876	0	1314	hypothetical protein
mRNA_1447	A1.A	C1.A	3.77537	2.11237	2.94387	0.649272	1.26344	0.513893	0.607327	0.919618	gene_1447	2-Oxobutyrate oxidase, putative	mRNA_1447	XM_018531774.1	90.263	1140	111	0	1	1140	346	1485	0	1491	Clavaminate synthase-like protein
mRNA_3707	A1.A	C1.A	3.15698	1.52136	2.33917	0.733405	1.42842	0.513437	0.607646	0.919618	gene_3707	hypothetical protein	mRNA_3707	XM_018525702.1	92.832	2846	204	0	1	2846	102	2947	0	4126	hypothetical protein
mRNA_8400	A1.A	C1.A	7.20496	4.944	6.07448	0.474634	0.925125	0.513048	0.607918	0.919618	gene_8400	Phosphoadenylyl-sulfate reductase [thioredoxin] (EC 1.8.4.8)	mRNA_8400	XM_018533842.1	93.046	906	60	2	1	903	1	906	0	1321	phosphoadenosine phosphosulfate reductase
mRNA_1363	A1.A	C1.A	1.85627	2.85444	2.35535	-0.68777	1.34103	-0.512867	0.608044	0.919618	gene_1363	hypothetical protein	mRNA_1363	XM_018523825.1	88.692	1185	107	9	1	1158	1	1185	0	1421	hypothetical protein
mRNA_738	A1.A	C1.A	4.45699	5.73469	5.09584	-0.489924	0.956173	-0.512379	0.608386	0.919618	gene_738	Peroxisomal ATPase PEX1	mRNA_738	XM_018533387.1	90.748	3675	337	1	1	3672	148	3822	0	4900	AAA-domain-containing protein
mRNA_885	A1.A	C1.A	5.082	6.31279	5.69739	-0.444212	0.868103	-0.511705	0.608858	0.919772	gene_885	hypothetical protein	mRNA_885	XM_018526610.1	91.034	2833	216	9	1	2829	1	2799	0	3790	hypothetical protein
mRNA_3551	A1.A	C1.A	4.43059	6.08879	5.25969	-0.517559	1.01268	-0.511079	0.609296	0.919873	gene_3551	hypothetical protein	mRNA_3551	XM_018535081.1	89.764	1524	147	1	64	1587	1	1515	0	1941	ent-kaurene oxidase
mRNA_4878	A1.A	C1.A	8.12406	5.89715	7.01061	0.419883	0.824001	0.509565	0.610356	0.920239	gene_4878	Oxidoreductase, short-chain dehydrogenase/reductase family	mRNA_4878	XM_018531135.1	94.444	828	46	0	1	828	182	1009	0	1275	NAD(P)-binding protein
mRNA_9764	A1.A	C1.A	1.49272	3.0055	2.24911	-0.759345	1.49074	-0.509376	0.610489	0.920239	gene_9764	hypothetical protein	mRNA_9764	XM_018523690.1	95.238	1785	85	0	34	1818	13	1797	0	2826	hypothetical protein
mRNA_5044	A1.A	C1.A	2.90766	2.23912	2.57339	0.766206	1.50648	0.508605	0.611029	0.920239	gene_5044	hypothetical protein	mRNA_5044	XM_018529241.1	91.508	1154	98	0	610	1763	505	1658	0	1589	rap guanine nucleotide exchange factor 4
mRNA_7586	A1.A	C1.A	2.74205	4.42777	3.58491	-0.560134	1.10156	-0.50849	0.61111	0.920239	gene_7586	Ascorbate peroxidase (EC 1.11.1.11)	mRNA_7586	XM_018530739.1	94.044	1125	67	0	1	1125	257	1381	0	1707	heme peroxidase
mRNA_1647	A1.A	C1.A	9.5966	5.97494	7.78577	0.423983	0.834975	0.507779	0.611608	0.920239	gene_1647	hypothetical protein	mRNA_1647	XM_018531895.1	93.543	3082	196	1	1	3079	1250	4331	0	4586	two-component osmosensing histidine kinase
mRNA_6547	A1.A	C1.A	5.94971	3.71001	4.82986	0.494046	0.973375	0.50756	0.611762	0.920239	gene_6547	hypothetical protein	mRNA_6547	XM_018535703.1	90.012	861	86	0	1	861	56	916	0	1114	hypothetical protein
mRNA_4897	A1.A	C1.A	3.03683	1.43367	2.23525	0.728822	1.43941	0.506333	0.612623	0.920396	gene_4897	hypothetical protein	mRNA_4897	XM_018529530.1	91.357	1828	132	8	1	1815	1	1815	0	2477	transcription elongation factor spt6
mRNA_2649	A1.A	C1.A	1.75419	2.51659	2.13539	-0.82518	1.6346	-0.504821	0.613685	0.920396	gene_2649	hypothetical protein	mRNA_2649	XM_018533259.1	94.867	1656	85	0	1	1656	96	1751	0	2588	sugar transporter STL1
mRNA_9082	A1.A	C1.A	18.7235	22.1469	20.4352	-0.233325	0.464132	-0.502713	0.615166	0.920396	gene_9082	GTP-binding and nucleic acid-binding protein YchF	mRNA_9082	XM_018534255.1	92.972	1181	83	0	184	1364	1	1181	0	1722	hypothetical protein
mRNA_10499	A1.A	C1.A	3.09656	4.77852	3.93754	-0.526991	1.04848	-0.502626	0.615227	0.920396	gene_10499	hypothetical protein	mRNA_10499	XM_018532942.1	88.547	1528	175	0	762	2289	1148	2675	0	1853	hypothetical protein
mRNA_12060	A1.A	C1.A	5.1629	4.09982	4.63136	0.491654	0.979269	0.502063	0.615624	0.920396	gene_12060	proteasome regulatory subunit Rpt6	mRNA_12060	XM_018536142.1	95.47	1170	53	0	1	1170	202	1371	0	1868	26S protease regulatory subunit 8
mRNA_1608	A1.A	C1.A	5.91639	8.76785	7.34212	-0.423741	0.844061	-0.502027	0.615649	0.920396	gene_1608	Thermosome subunit	mRNA_1608	XM_018526924.1	94.819	1602	83	0	1	1602	1	1602	0	2499	T-complex protein 1 subunit delta
mRNA_7881	A1.A	C1.A	2.3785	3.86107	3.11979	-0.60166	1.20052	-0.501165	0.616255	0.920396	gene_7881	hypothetical protein	mRNA_7881	XM_018531543.1	93.883	1455	89	0	1	1455	148	1602	0	2194	hypothetical protein
mRNA_2926	A1.A	C1.A	7.92994	4.62896	6.27945	0.468079	0.934567	0.500851	0.616476	0.920396	gene_2926	Lipid A export ATP-binding/permease protein MsbA	mRNA_2926	XM_018526632.1	91.645	3926	324	4	1	3924	1	3924	0	5430	leptomycin B resistance protein pmd1
mRNA_10577	A1.A	C1.A	2.9733	2.08805	2.53068	0.661992	1.32293	0.500398	0.616795	0.920396	gene_10577	hypothetical protein	mRNA_10577	XM_018526525.1	93.105	1726	119	0	51	1776	9	1734	0	2529	TBC1 domain family member 22A
mRNA_1391	A1.A	C1.A	35.952	32.8992	34.4256	0.20784	0.415805	0.49985	0.617181	0.920396	gene_1391	Glucan 1,3-beta-glucosidase (EC 3.2.1.58)	mRNA_1391	XM_018535117.1	86.052	1269	168	8	1	1266	1	1263	0	1354	glycoside hydrolase
mRNA_7763	A1.A	C1.A	1.25836	2.74244	2.0004	-0.811488	1.62354	-0.499825	0.617199	0.920396	gene_7763	hypothetical protein	mRNA_7763	XM_018524484.1	89.988	859	83	1	396	1251	565	1423	0	1107	hypothetical protein
mRNA_7688	A1.A	C1.A	3.73371	2.25203	2.99287	0.66043	1.32189	0.499612	0.617348	0.920396	gene_7688	hypothetical protein	mRNA_7688	XM_018528154.1	90.83	1265	110	2	63	1327	36	1294	0	1688	general substrate transporter
mRNA_5423	A1.A	C1.A	3.42367	1.76162	2.59264	0.773431	1.5491	0.499276	0.617585	0.920396	gene_5423	hypothetical protein	mRNA_5423	XM_018531684.1	89.695	1048	108	0	1	1048	151	1198	0	1338	mitochondrial carrier
mRNA_7019	A1.A	C1.A	1.50176	2.51509	2.00842	-0.715699	1.43505	-0.498727	0.617972	0.920396	gene_7019	Dihydroorotase (EC 3.5.2.3)	mRNA_7019	XM_018535969.1	88.472	1119	129	0	1	1119	34	1152	0	1352	Dihydroorotase
mRNA_7587	A1.A	C1.A	3.90144	2.28774	3.09459	0.626409	1.25848	0.497751	0.61866	0.920396	gene_7587	hypothetical protein	mRNA_7587	XM_018525484.1	94.099	1288	74	2	1	1287	379	1665	0	1956	hypothetical protein
mRNA_4135	A1.A	C1.A	3.94971	3.0055	3.47761	0.637578	1.28144	0.497547	0.618803	0.920396	gene_4135	hypothetical protein	mRNA_4135	XM_018525789.1	78.531	1062	189	31	1	1053	292	1323	0	662	hypothetical protein
mRNA_4896	A1.A	C1.A	4.40941	2.26493	3.33717	0.648431	1.30328	0.497539	0.618809	0.920396	gene_4896	hypothetical protein	mRNA_4896	XM_018533970.1	94.027	1356	81	0	1	1356	1	1356	0	2056	dual specificity mitogen-activated protein kinase
mRNA_9058	A1.A	C1.A	4.93546	2.528	3.73173	0.606501	1.21965	0.497276	0.618994	0.920396	gene_9058	hypothetical protein	mRNA_9058	XM_018528316.1	91.754	3723	307	0	1	3723	1	3723	0	5175	hypothetical protein
mRNA_2756	A1.A	C1.A	2.649	1.2583	1.95365	0.808855	1.62674	0.497225	0.61903	0.920396	gene_2756	hypothetical protein	mRNA_2756	XM_018527571.1	91.584	1604	135	0	1	1604	275	1878	0	2215	hypothetical protein
mRNA_8813	A1.A	C1.A	2.72087	4.60314	3.66201	-0.558252	1.12423	-0.496562	0.619498	0.920396	gene_8813	hypothetical protein	mRNA_8813	XM_018526503.1	90.22	1002	98	0	1	1002	1	1002	0	1308	hypothetical protein
mRNA_505	A1.A	C1.A	3.12677	2.00037	2.56357	0.68045	1.37093	0.49634	0.619654	0.920396	gene_505	hypothetical protein	mRNA_505	XM_018526464.1	91.378	1125	85	3	1	1125	1	1113	0	1530	hypothetical protein
mRNA_9061	A1.A	C1.A	2.91669	1.34598	2.13134	0.738876	1.49217	0.49517	0.62048	0.920559	gene_9061	hypothetical protein	mRNA_9061	XM_018533218.1	92.136	1437	113	0	1	1437	172	1608	0	2028	FAD/NAD(P)-binding domain-containing protein
mRNA_3229	A1.A	C1.A	9.87855	6.98008	8.42931	0.367543	0.74231	0.495134	0.620506	0.920559	gene_3229	hypothetical protein	mRNA_3229	XM_018534443.1	91.266	4740	402	11	1	4734	1	4734	0	6449	hypothetical protein
mRNA_773	A1.A	C1.A	15.4856	18.8882	17.1869	-0.256028	0.519285	-0.493038	0.621986	0.921268	gene_773	LSU ribosomal protein L36e	mRNA_773	XM_018534356.1	97.508	321	8	0	1	321	1	321	2.31e-156	549	ribosomal protein L36e
mRNA_11467	A1.A	C1.A	2.2167	2.95503	2.58587	-0.677672	1.37482	-0.492916	0.622072	0.921268	gene_11467	hypothetical protein	mRNA_11467	XM_018530516.1	93.478	506	33	0	6758	7263	6	511	0	752	hypothetical protein
mRNA_8438	A1.A	C1.A	5.23477	4.17611	4.70544	0.488671	0.991736	0.492743	0.622194	0.921268	gene_8438	Cell division control protein 42	mRNA_8438	XM_018533764.1	96.25	480	18	0	124	603	1	480	0	787	hypothetical protein
mRNA_1874	A1.A	C1.A	4.88096	2.79106	3.83601	0.550578	1.11825	0.492355	0.622469	0.921268	gene_1874	RNA-binding protein	mRNA_1874	XM_018531604.1	95.478	774	35	0	499	1272	574	1347	0	1236	RNA-binding domain-containing protein
mRNA_1105	A1.A	C1.A	2.62501	1.8364	2.2307	0.711121	1.44678	0.491522	0.623058	0.92159	gene_1105	hypothetical protein	mRNA_1105	XM_018533491.1	95.131	267	13	0	1	267	399	665	1.03e-117	422	hypothetical protein
mRNA_3160	A1.A	C1.A	2.17746	3.35775	2.76761	-0.594865	1.2138	-0.490085	0.624073	0.922543	gene_3160	hypothetical protein	mRNA_3160	XM_018536284.1	91.952	1926	155	0	1	1926	4159	6084	0	2699	hypothetical protein
mRNA_7244	A1.A	C1.A	18.8689	15.2025	17.0357	0.279131	0.572262	0.487768	0.625714	0.923219	gene_7244	hypothetical protein	mRNA_7244	XM_018523736.1	90.716	1368	119	6	1	1361	1	1367	0	1816	hypothetical protein
mRNA_8305	A1.A	C1.A	2.65211	1.2583	1.9552	0.773998	1.58811	0.487371	0.625995	0.923219	gene_8305	hypothetical protein	mRNA_8305	XM_018533846.1	86.677	623	71	4	38	660	353	963	0	680	hypothetical protein
mRNA_9799	A1.A	C1.A	1.96738	2.61568	2.29153	-0.664122	1.36282	-0.487316	0.626035	0.923219	gene_9799	hypothetical protein	mRNA_9799	XM_018534771.1	89.986	3555	331	8	1	3553	1	3532	0	4569	hypothetical protein
mRNA_6350	A1.A	C1.A	2.46251	3.88538	3.17395	-0.634362	1.3025	-0.487033	0.626235	0.923219	gene_6350	DNA-directed RNA polymerase II 45 kDa polypeptide (EC 2.7.7.6)	mRNA_6350	XM_018524214.1	94.578	996	54	0	1	996	111	1106	0	1541	DNA-directed RNA polymerase subunit D
mRNA_6447	A1.A	C1.A	8.7855	10.0748	9.43014	-0.336243	0.691293	-0.486398	0.626685	0.923219	gene_6447	hypothetical protein	mRNA_6447	XM_018526305.1	86.829	2384	304	5	1	2382	344	2719	0	2654	hypothetical protein
mRNA_11355	A1.A	C1.A	1.63093	2.45171	2.04132	-0.787576	1.62878	-0.483536	0.628715	0.923219	gene_11355	hypothetical protein	mRNA_11355	XM_018536200.1	90.806	1055	96	1	2	1056	607	1660	0	1410	hypothetical protein
mRNA_9257	A1.A	C1.A	4.41775	2.79106	3.6044	0.566896	1.17247	0.483508	0.628735	0.923219	gene_9257	Cyclohexanone monooxygenase (EC 1.14.13.22)	mRNA_9257	XM_018523493.1	90.832	1876	172	0	1	1876	1	1876	0	2512	FAD/NAD(P)-binding domain-containing protein
mRNA_7969	A1.A	C1.A	3.49342	1.77302	2.63322	0.663831	1.37303	0.483479	0.628756	0.923219	gene_7969	hypothetical protein	mRNA_7969	XM_018532132.1	88.995	1363	146	3	25	1385	223	1583	0	1683	hypothetical protein
mRNA_6095	A1.A	C1.A	3.10559	3.96167	3.53363	-0.538065	1.11391	-0.483043	0.629065	0.923219	gene_6095	Phosphatidate cytidylyltransferase (EC 2.7.7.41)	mRNA_6095	XM_018536361.1	94.248	1356	78	0	1	1356	1	1356	0	2073	phosphatidate cytidylyltransferase 1
mRNA_766	A1.A	C1.A	1.71495	2.85444	2.28469	-0.651818	1.35015	-0.482775	0.629256	0.923219	gene_766	hypothetical protein	mRNA_766	XM_018533397.1	92.163	2284	179	0	1	2284	233	2516	0	3227	histone H3-K4 methyltransferase Set1
mRNA_10689	A1.A	C1.A	3.09656	1.68533	2.39094	0.647195	1.34396	0.481558	0.63012	0.923219	gene_10689	hypothetical protein	mRNA_10689	XM_018527146.1	89.976	1656	145	4	1	1656	42	1676	0	2119	amidohydrolase family protein
mRNA_2609	A1.A	C1.A	5.4872	5.15693	5.32207	0.481971	1.00218	0.480921	0.630573	0.923219	gene_2609	hypothetical protein	mRNA_2609	XM_018529702.1	90.773	2536	232	2	1	2535	91	2625	0	3386	hypothetical protein
mRNA_4962	A1.A	C1.A	3.50246	1.77302	2.63774	0.647672	1.34887	0.48016	0.631114	0.923219	gene_4962	Signal recognition particle receptor FtsY	mRNA_4962	XM_018529526.1	91.645	1927	159	2	1	1926	69	1994	0	2665	P-loop containing nucleoside triphosphate hydrolase protein
mRNA_5279	A1.A	C1.A	8.41885	9.66064	9.03975	-0.356124	0.742073	-0.479904	0.631295	0.923219	gene_5279	hypothetical protein	mRNA_5279	XM_018533975.1	94.722	720	38	0	1	720	1	720	0	1120	Emopamil-binding protein
mRNA_10477	A1.A	C1.A	3.46914	2.25203	2.86058	0.623993	1.3017	0.479367	0.631678	0.923219	gene_10477	LSU ribosomal protein L1p (L10Ae)	mRNA_10477	XM_018526520.1	91.104	888	73	1	121	1008	1	882	0	1197	ribosomal protein L1
mRNA_6330	A1.A	C1.A	5.56569	3.19529	4.38049	0.509486	1.06431	0.4787	0.632152	0.923219	gene_6330	hypothetical protein	mRNA_6330	XM_018536069.1	90.579	2452	229	2	1	2451	1138	3588	0	3247	WD40 repeat-like protein
mRNA_10584	A1.A	C1.A	1.82295	2.77966	2.3013	-0.684223	1.43216	-0.477755	0.632824	0.923219	gene_10584	N5-carboxyaminoimidazole ribonucleotide synthase (EC 6.3.4.18)	mRNA_10584	XM_018524638.1	89.461	1708	178	2	1	1707	144	1850	0	2156	Phosphoribosylaminoimidazole carboxylase
mRNA_1276	A1.A	C1.A	13.8606	15.8971	14.8789	-0.277416	0.581666	-0.476933	0.63341	0.923219	gene_1276	hypothetical protein	mRNA_1276	XM_018526243.1	89.701	1136	117	0	1	1136	493	1628	0	1450	concanavalin A-like lectin/glucanase
mRNA_12072	A1.A	C1.A	2.75108	1.52136	2.13622	0.685515	1.43798	0.476723	0.63356	0.923219	gene_12072	hypothetical protein	mRNA_12072	XM_018528148.1	92.12	1929	152	0	1	1929	1	1929	0	2721	NCA2-domain-containing protein
mRNA_3769	A1.A	C1.A	4.12366	2.35262	3.23814	0.581188	1.21997	0.476396	0.633792	0.923219	gene_3769	hypothetical protein	mRNA_3769	XM_018527726.1	93.887	2241	128	2	1	2241	195	2426	0	3371	Adaptor protein complex beta subunit
mRNA_1981	A1.A	C1.A	2.32189	2.94363	2.63276	-0.643169	1.35016	-0.476366	0.633813	0.923219	gene_1981	hypothetical protein	mRNA_1981	XM_018536310.1	93.538	944	61	0	1	944	1613	2556	0	1406	hypothetical protein
mRNA_7590	A1.A	C1.A	26.9524	21.0117	23.982	0.249771	0.524402	0.476296	0.633864	0.923219	gene_7590	SSU ribosomal protein S23e (S12p)	mRNA_7590	XM_018528642.1	99.087	438	4	0	1	438	1	438	0	787	ribosomal protein S12/S23
mRNA_5825	A1.A	C1.A	31.6014	35.2496	33.4255	-0.199614	0.419325	-0.476037	0.634048	0.923219	gene_5825	Translation elongation factor 1 gamma subunit	mRNA_5825	XM_018528606.1	95.543	1234	52	3	1	1234	1	1231	0	1971	EF1G-domain-containing protein
mRNA_9893	A1.A	C1.A	21.6252	25.0127	23.319	-0.211423	0.444288	-0.47587	0.634167	0.923219	gene_9893	hypothetical protein	mRNA_9893	XM_018526591.1	88.343	1038	100	7	2	1033	706	1728	0	1227	glycoside hydrolase
mRNA_1609	A1.A	C1.A	5.38201	4.75421	5.06811	0.46482	0.976875	0.475823	0.634201	0.923219	gene_1609	proteasome regulatory subunit Rpt1	mRNA_1609	XM_018530009.1	93.953	1290	78	0	1	1290	169	1458	0	1951	26S proteasome subunit P45
mRNA_11809	A1.A	C1.A	4.97089	2.95503	3.96296	0.506682	1.06486	0.475821	0.634202	0.923219	gene_11809	hypothetical protein	mRNA_11809	XM_018526704.1	92.427	1875	136	2	1	1869	1	1875	0	2671	hypothetical protein
mRNA_3410	A1.A	C1.A	2.9733	4.28811	3.6307	-0.512748	1.07949	-0.474989	0.634794	0.92354	gene_3410	hypothetical protein	mRNA_3410	XM_018536435.1	90.147	1289	127	0	1	1289	215	1503	0	1677	hypothetical protein
mRNA_12214	A1.A	C1.A	3.03683	4.57883	3.80783	-0.547394	1.1555	-0.47373	0.635692	0.924213	gene_12214	hypothetical protein	mRNA_12214	XM_018534083.1	89.405	1227	130	0	1	1227	1	1227	0	1546	hypothetical protein
mRNA_11184	A1.A	C1.A	2.05731	3.01991	2.53861	-0.696924	1.47249	-0.473296	0.636002	0.924213	gene_11184	Squalene monooxygenase (EC 1.14.13.132)	mRNA_11184	XM_018524056.1	91.862	1536	125	0	1	1536	289	1824	0	2145	SE-domain-containing protein
mRNA_2606	A1.A	C1.A	4.47225	3.91154	4.19189	0.54481	1.15309	0.472477	0.636587	0.924522	gene_2606	hypothetical protein	mRNA_2606	XM_018524817.1	93.996	483	29	0	1	483	60	542	0	732	hypothetical protein
mRNA_2888	A1.A	C1.A	4.01566	2.36402	3.18984	0.556187	1.17856	0.47192	0.636984	0.924558	gene_2888	hypothetical protein	mRNA_2888	XM_018526181.1	84.621	1281	180	14	1	1277	58	1325	0	1258	Lem3/Cdc50
mRNA_988	A1.A	C1.A	2.78129	1.43367	2.10748	0.683439	1.45149	0.470855	0.637744	0.925121	gene_988	hypothetical protein	mRNA_988	XM_018529739.1	90.463	2548	239	2	1	2546	88	2633	0	3356	hypothetical protein
mRNA_81	A1.A	C1.A	2.64619	4.08842	3.36731	-0.59488	1.26638	-0.469748	0.638535	0.925727	gene_81	hypothetical protein	mRNA_81	XM_018532535.1	89.134	681	71	2	1	681	236	913	0	845	hypothetical protein
mRNA_8426	A1.A	C1.A	2.65211	1.34598	1.99905	0.692723	1.47966	0.468165	0.639667	0.926367	gene_8426	Cytochrome oxidase biogenesis protein Sco1/SenC/PrrC, thiol-disulfide reductase involved in Cu(I) insertion into CoxII Cu(A) center	mRNA_8426	XM_018535389.1	92.569	942	70	0	1	942	88	1029	0	1352	SCO1 protein
mRNA_1776	A1.A	C1.A	1.81391	2.77966	2.29678	-0.667342	1.42811	-0.46729	0.640292	0.926367	gene_1776	putative galactosyltransferase	mRNA_1776	XM_018535001.1	93.819	1359	84	0	1	1359	1	1359	0	2045	hypothetical protein
mRNA_6572	A1.A	C1.A	2.80247	3.44695	3.12471	-0.599789	1.28356	-0.467287	0.640294	0.926367	gene_6572	hypothetical protein	mRNA_6572	XM_018532111.1	93.545	1797	116	0	1	1797	232	2028	0	2676	hypothetical protein
mRNA_5443	A1.A	C1.A	3.68543	2.51509	3.10026	0.583399	1.24914	0.467042	0.64047	0.926367	gene_5443	hypothetical protein	mRNA_5443	XM_018525928.1	94.712	3442	182	0	1	3442	190	3631	0	5349	RNA binding effector protein-like protein Scp160
mRNA_12227	A1.A	C1.A	8.58346	5.91006	7.24676	0.401136	0.865503	0.463472	0.643026	0.929523	gene_12227	SSU ribosomal protein S20e (S10p)	mRNA_12227	XM_018524436.1	97.98	297	6	0	94	390	194	490	2.89e-146	516	40s ribosomal protein-like protein s20
mRNA_1704	A1.A	C1.A	2.66426	1.2583	1.96128	0.743499	1.60892	0.46211	0.644002	0.930366	gene_1704	Proline iminopeptidase (EC 3.4.11.5)	mRNA_1704	XM_018527332.1	89.673	978	101	0	1	978	1	978	0	1247	prolyl aminopeptidase
mRNA_10767	A1.A	C1.A	3.12677	4.02505	3.57591	-0.500924	1.08651	-0.461038	0.644771	0.930366	gene_10767	5%27-3%27 exoribonuclease 2	.	.	.	.	.	.	.	.	.
mRNA_3758	A1.A	C1.A	3.757	2.28774	3.02237	0.635074	1.37934	0.460418	0.645216	0.930366	gene_3758	hypothetical protein	mRNA_3758	XM_018529261.1	93.313	1301	75	4	1	1298	1	1292	0	1910	RNA-binding domain-containing protein
mRNA_2564	A1.A	C1.A	11.7619	13.9863	12.8741	-0.268799	0.584042	-0.460239	0.645344	0.930366	gene_2564	Dolichyl-phosphate-mannose-protein mannosyltransferase (EC 2.4.1.109)	mRNA_2564	XM_018536458.1	94.647	2223	119	0	1	2223	319	2541	0	3446	protein O-mannosyl-transferase 2
mRNA_1021	A1.A	C1.A	5.41534	4.2638	4.83957	0.435843	0.947667	0.459912	0.645579	0.930366	gene_1021	hypothetical protein	mRNA_1021	XM_018536268.1	92.489	2117	151	4	1	2110	161	2276	0	3022	seven-hairpin glycosidase
mRNA_7875	A1.A	C1.A	6.03372	7.88612	6.95992	-0.371285	0.807979	-0.459524	0.645858	0.930366	gene_7875	Aldose 1-epimerase (EC 5.1.3.3)	mRNA_7875	XM_018526865.1	92.845	1146	82	0	1	1146	1	1146	0	1663	aldose 1-epimerase
mRNA_9929	A1.A	C1.A	4.79032	6.54013	5.66523	-0.398587	0.86873	-0.458816	0.646366	0.930497	gene_9929	hypothetical protein	mRNA_9929	XM_018536233.1	93.242	3211	215	2	1	3210	748	3957	0	4726	hypothetical protein
mRNA_8976	A1.A	C1.A	2.30975	1.67242	1.99108	0.713127	1.55585	0.458353	0.646699	0.930497	gene_8976	hypothetical protein	mRNA_8976	XM_018534122.1	85.728	1072	151	2	1	1071	166	1236	0	1131	hypothetical protein
mRNA_11567	A1.A	C1.A	2.9733	1.68533	2.32932	0.627131	1.37449	0.456264	0.6482	0.931913	gene_11567	hypothetical protein	mRNA_11567	XM_018534211.1	93.269	1456	98	0	1	1456	1	1456	0	2146	hypothetical protein
mRNA_10238	A1.A	C1.A	2.76322	1.52136	2.14229	0.644714	1.41747	0.454836	0.649227	0.931913	gene_10238	hypothetical protein	mRNA_10238	XM_018536352.1	92.783	1053	76	0	1	1053	1339	2391	0	1524	SWIRM-domain-containing protein
mRNA_12145	A1.A	C1.A	4.59831	3.27007	3.93419	0.470685	1.03597	0.454341	0.649583	0.931913	gene_12145	hypothetical protein	mRNA_12145	XM_018523404.1	93.613	3147	201	0	1	3147	1	3147	0	4698	hypothetical protein
mRNA_11800	A1.A	C1.A	8.65322	5.54791	7.10056	0.396758	0.873523	0.454204	0.649682	0.931913	gene_11800	hypothetical protein	mRNA_11800	XM_018525246.1	91.747	5319	433	6	1	5316	495	5810	0	7385	hypothetical protein
mRNA_9223	A1.A	C1.A	6.39727	4.61605	5.50666	0.411313	0.906167	0.453904	0.649898	0.931913	gene_9223	Zinc finger protein ZPR1	mRNA_9223	XM_018533177.1	92.555	1464	109	0	1	1464	91	1554	0	2100	zf-ZPR1-domain-containing protein
mRNA_4226	A1.A	C1.A	6.31326	5.83562	6.07444	0.416582	0.917883	0.453851	0.649936	0.931913	gene_4226	hypothetical protein	.	.	.	.	.	.	.	.	.
mRNA_10054	A1.A	C1.A	4.74275	4.07551	4.40913	0.487498	1.07915	0.451743	0.651454	0.93355	gene_10054	hypothetical protein	mRNA_10054	XM_018533346.1	92.981	2194	152	2	1	2193	111	2303	0	3197	nitrogen regulatory protein OTam
mRNA_1538	A1.A	C1.A	5.06082	4.81758	4.9392	0.475842	1.05573	0.450724	0.652188	0.933846	gene_1538	hypothetical protein	mRNA_1538	XM_018536222.1	93.202	1824	115	3	1750	3573	2932	4746	0	2673	hypothetical protein
mRNA_1530	A1.A	C1.A	1.44444	2.528	1.98622	-0.762401	1.69267	-0.450413	0.652413	0.933846	gene_1530	hypothetical protein	mRNA_1530	XM_018534304.1	93.742	783	49	0	19	801	1	783	0	1175	transmembrane protein
mRNA_11466	A1.A	C1.A	2.74516	3.86107	3.30311	-0.507867	1.13036	-0.449297	0.653218	0.934002	gene_11466	hypothetical protein	mRNA_11466	XM_018525355.1	92.749	855	62	0	1	855	209	1063	0	1236	NADH-cytochrome b5 reductase 3
mRNA_2250	A1.A	C1.A	5.23477	7.14254	6.18866	-0.38315	0.852927	-0.449217	0.653275	0.934002	gene_2250	Thermosome subunit	mRNA_2250	XM_018534498.1	94.58	1716	93	0	1	1716	1	1716	0	2654	T-complex protein 1 subunit alpha
mRNA_12027	A1.A	C1.A	3.34588	2.74244	3.04416	0.580067	1.29668	0.447346	0.654625	0.935394	gene_12027	Cation/H%2B antiporter @ Vacuolar	mRNA_12027	XM_018524474.1	90.269	3340	319	1	1	3340	367	3700	0	4362	hypothetical protein
mRNA_9626	A1.A	C1.A	2.15036	3.76048	2.95542	-0.559591	1.25281	-0.446668	0.655115	0.935556	gene_9626	hypothetical protein	mRNA_9626	XM_018534894.1	90.653	1455	133	1	1	1455	715	2166	0	1930	hypothetical protein
mRNA_7543	A1.A	C1.A	3.3521	4.2767	3.8144	-0.49464	1.11222	-0.444733	0.656513	0.936539	gene_7543	hypothetical protein	mRNA_7543	XM_018526774.1	91.056	2046	172	5	1	2036	334	2378	0	2754	hypothetical protein
mRNA_5470	A1.A	C1.A	16.63	19.5555	18.0928	-0.219966	0.494672	-0.44467	0.656558	0.936539	gene_5470	hypothetical protein	mRNA_5470	XM_018533727.1	88.47	954	101	6	1	951	1	948	0	1144	hypothetical protein
mRNA_7623	A1.A	C1.A	4.58617	2.86734	3.72676	0.486854	1.09809	0.443363	0.657503	0.937348	gene_7623	Chorismate synthase (EC 4.2.3.5)	mRNA_7623	XM_018525491.1	93.106	1233	85	0	1	1233	203	1435	0	1807	chorismate synthase
mRNA_2206	A1.A	C1.A	3.866	4.52836	4.19718	-0.484887	1.09743	-0.44184	0.658605	0.938017	gene_2206	hypothetical protein	mRNA_2206	XM_018528450.1	90.751	1092	98	1	1	1092	1	1089	0	1454	hypothetical protein
mRNA_12232	A1.A	C1.A	2.44203	2.95503	2.69853	-0.56732	1.28529	-0.441394	0.658927	0.938017	gene_12232	hypothetical protein	mRNA_12232	XM_018523398.1	91.619	2267	190	0	1	2267	1	2267	0	3134	glycoside hydrolase
mRNA_4290	A1.A	C1.A	3.66426	2.01328	2.83877	0.618089	1.40253	0.440696	0.659433	0.938017	gene_4290	hypothetical protein	mRNA_4290	XM_018526887.1	93.365	1914	121	2	1	1914	1	1908	0	2826	hypothetical protein
mRNA_5700	A1.A	C1.A	3.65211	5.28184	4.46697	-0.431817	0.980322	-0.440485	0.659586	0.938017	gene_5700	hypothetical protein	mRNA_5700	XM_018530621.1	88.571	2240	252	4	1	2238	494	2731	0	2715	long-chain fatty alcohol dehydrogenase
mRNA_994	A1.A	C1.A	1.58266	2.76675	2.1747	-0.621165	1.41196	-0.439932	0.659986	0.938017	gene_994	hypothetical protein	mRNA_994	XM_018533461.1	87.915	844	102	0	690	1533	963	1806	0	994	hypothetical protein
mRNA_6068	A1.A	C1.A	2.55315	3.76048	3.15681	-0.520619	1.18435	-0.439582	0.66024	0.938017	gene_6068	hypothetical protein	mRNA_6068	XM_018526716.1	90.345	2869	275	2	135	3002	18	2885	0	3762	hypothetical protein
mRNA_8091	A1.A	C1.A	2.78751	1.8364	2.31195	0.664379	1.51642	0.438122	0.661298	0.938982	gene_8091	hypothetical protein	mRNA_8091	XM_018533765.1	92.676	1693	122	2	1	1692	1	1692	0	2438	cysteine proteinase
mRNA_7339	A1.A	C1.A	4.77296	3.09469	3.93382	0.486766	1.11415	0.436894	0.662188	0.939527	gene_7339	LSU ribosomal protein L17p	mRNA_7339	XM_018535745.1	89.921	764	68	3	1	764	1	755	0	976	ribosomal protein L17
mRNA_3331	A1.A	C1.A	2.90144	1.60905	2.25524	0.640907	1.46812	0.436549	0.662438	0.939527	gene_3331	hypothetical protein	mRNA_3331	XM_018528663.1	87.58	628	74	1	1	628	1	624	0	725	ERG2 and sigma1 receptor-like protein
mRNA_9078	A1.A	C1.A	3.66707	2.18865	2.92786	0.547695	1.26422	0.433229	0.664848	0.942406	gene_9078	hypothetical protein	mRNA_9078	XM_018536219.1	89.427	1816	184	4	1	1815	111	1919	0	2283	hypothetical protein
mRNA_2165	A1.A	C1.A	1.48961	3.23285	2.36123	-0.694276	1.60666	-0.432123	0.665652	0.94267	gene_2165	UDP-glucose 4-epimerase (EC 5.1.3.2)	mRNA_2165	XM_018525087.1	93.655	1119	71	0	1	1119	193	1311	0	1674	UDP-glucose 4-epimerase
mRNA_2925	A1.A	C1.A	4.05179	5.34672	4.69926	-0.442994	1.02562	-0.431927	0.665794	0.94267	gene_2925	hypothetical protein	mRNA_2925	XM_018525018.1	91.424	1271	109	0	1	1271	214	1484	0	1744	rhizobactin siderophore biosynthesis protein rhbE
mRNA_10162	A1.A	C1.A	74.6297	67.6371	71.1334	0.119963	0.278216	0.431185	0.666334	0.942897	gene_10162	Translation elongation factor 2	mRNA_10162	XM_018528528.1	97.196	2532	71	0	1	2532	1	2532	0	4283	P-loop containing nucleoside triphosphate hydrolase protein
mRNA_4773	A1.A	C1.A	24.3732	21.0883	22.7307	0.196774	0.45846	0.429207	0.667773	0.942913	gene_4773	hypothetical protein	mRNA_4773	XM_018524176.1	91.15	1695	150	0	1	1695	432	2126	0	2300	FAD binding domain-containing protein
mRNA_1149	A1.A	C1.A	2.36043	1.8364	2.09841	0.652579	1.52277	0.428547	0.668253	0.942913	gene_1149	hypothetical protein	mRNA_1149	XM_018525720.1	93.924	576	35	0	1	576	806	1381	0	870	DUF1682-domain-containing protein
mRNA_11790	A1.A	C1.A	2.19552	2.86734	2.53143	-0.573471	1.3384	-0.428476	0.668304	0.942913	gene_11790	hypothetical protein	mRNA_11790	XM_018530300.1	90.84	3417	289	11	1	3405	269	3673	0	4554	GPI inositol-deacylase
mRNA_277	A1.A	C1.A	3.82365	2.59137	3.20751	0.507398	1.18502	0.428178	0.668522	0.942913	gene_277	hypothetical protein	mRNA_277	XM_018531973.1	91.292	2136	186	0	1	2136	191	2326	0	2915	Gpi1-domain-containing protein
mRNA_7691	A1.A	C1.A	6.36776	4.06076	5.21426	0.42073	0.988182	0.425762	0.670281	0.942913	gene_7691	hypothetical protein	mRNA_7691	XM_018534135.1	94.732	1006	53	0	1	1006	345	1350	0	1565	PP2C-domain-containing protein
mRNA_10859	A1.A	C1.A	5.46914	4.02505	4.74709	0.416937	0.979568	0.425634	0.670375	0.942913	gene_10859	proteasome regulatory subunit Rpn2	mRNA_10859	XM_018536038.1	94.16	3322	190	4	1	3320	291	3610	0	5057	26S proteasome regulatory subunit rpn2
mRNA_3278	A1.A	C1.A	3.23788	1.86071	2.54929	0.561991	1.32042	0.425615	0.670389	0.942913	gene_3278	hypothetical protein	mRNA_3278	XM_018525527.1	90.997	2377	212	2	1	2376	152	2527	0	3203	Zn-dependent exopeptidase
mRNA_9314	A1.A	C1.A	4.12366	6.1116	5.11763	-0.402634	0.946445	-0.425417	0.670533	0.942913	gene_9314	hypothetical protein	mRNA_9314	XM_018529414.1	92.224	2855	207	7	1	2855	2092	4931	0	4028	hypothetical protein
mRNA_2879	A1.A	C1.A	1.74516	2.91781	2.33148	-0.600174	1.41331	-0.42466	0.671085	0.942913	gene_2879	hypothetical protein	mRNA_2879	XM_018528393.1	89.119	2950	321	0	1	2950	1	2950	0	3670	cysteine proteinase
mRNA_8330	A1.A	C1.A	3.25002	4.43917	3.8446	-0.463094	1.09118	-0.424397	0.671276	0.942913	gene_8330	hypothetical protein	mRNA_8330	XM_018529486.1	90.294	2277	212	4	1	2274	261	2531	0	2972	SET domain-containing protein
mRNA_6991	A1.A	C1.A	3.46914	2.03608	2.75261	0.59539	1.40462	0.42388	0.671653	0.942913	gene_6991	Efflux ABC transporter, permease/ATP-binding protein mlr7818	mRNA_6991	XM_018526027.1	88.35	2103	242	2	1	2100	32	2134	0	2523	iron-sulfur clusters transporter atm1%2C mitochondrial precursor
mRNA_4991	A1.A	C1.A	3.98234	3.82385	3.90309	0.491593	1.16219	0.422987	0.672305	0.942913	gene_4991	Trans-2,3-enoyl-cozyme A reductase of elongase (EC 1.-.-.-)	mRNA_4991	XM_018536044.1	90.68	912	85	0	1	912	1	912	0	1214	hypothetical protein
mRNA_11330	A1.A	C1.A	1.72709	2.35262	2.03986	-0.675912	1.60028	-0.42237	0.672755	0.942913	gene_11330	hypothetical protein	mRNA_11330	XM_018536009.1	91.557	4572	356	7	1	4554	157	4716	0	6277	hypothetical protein
mRNA_10411	A1.A	C1.A	2.4056	3.38207	2.89383	-0.56529	1.33957	-0.421995	0.673029	0.942913	gene_10411	hypothetical protein	mRNA_10411	XM_018535920.1	84.218	4201	614	35	14	4179	220	4406	0	4039	hypothetical protein
mRNA_8290	A1.A	C1.A	3.65211	4.65177	4.15194	-0.451904	1.07234	-0.421418	0.67345	0.942913	gene_8290	hypothetical protein	mRNA_8290	XM_018523972.1	92.812	3158	224	2	1	3155	165	3322	0	4571	ANTH-domain-containing protein
mRNA_2052	A1.A	C1.A	6.0817	4.04936	5.06553	0.434961	1.03229	0.421354	0.673496	0.942913	gene_2052	hypothetical protein	.	.	.	.	.	.	.	.	.
mRNA_3382	A1.A	C1.A	2.16842	3.5851	2.87676	-0.522733	1.24182	-0.420942	0.673798	0.942913	gene_3382	hypothetical protein	mRNA_3382	XM_018535767.1	90.931	816	74	0	1	816	192	1007	0	1098	hypothetical protein
mRNA_6477	A1.A	C1.A	9.71886	7.71074	8.7148	0.309571	0.736829	0.420139	0.674384	0.942913	gene_6477	hypothetical protein	mRNA_6477	XM_018536101.1	94.01	1035	62	0	1	1035	141	1175	0	1568	hypothetical protein
mRNA_489	A1.A	C1.A	8.99869	10.0748	9.53673	-0.288532	0.68737	-0.419762	0.674659	0.942913	gene_489	Serine hydroxymethyltransferase (EC 2.1.2.1)	mRNA_489	XM_018527099.1	96.13	801	31	0	1	801	920	1720	0	1308	glycine hydroxymethyltransferase
mRNA_6192	A1.A	C1.A	41.5255	39.9673	40.7464	0.174337	0.416061	0.419018	0.675203	0.942913	gene_6192	SSU ribosomal protein SAe (S2p)	mRNA_6192	XM_018524229.1	97.342	903	24	0	1	903	31	933	0	1535	ribosomal protein S2
mRNA_502	A1.A	C1.A	2.79343	3.52173	3.15758	-0.487963	1.16511	-0.418813	0.675353	0.942913	gene_502	Phophatidylinositol-4-phosphate 5-kinase (EC 2.7.1.68)	mRNA_502	XM_018532469.1	92.895	1717	122	0	1119	2835	1173	2889	0	2495	SAICAR synthase-like protein
mRNA_3878	A1.A	C1.A	3.22574	3.97307	3.5994	-0.468096	1.11962	-0.418086	0.675884	0.942913	gene_3878	hypothetical protein	mRNA_3878	XM_018529925.1	92.075	1918	150	2	1	1917	230	2146	0	2699	hypothetical protein
mRNA_8685	A1.A	C1.A	2.649	1.52136	2.08518	0.61426	1.46934	0.418052	0.675909	0.942913	gene_8685	hypothetical protein	mRNA_8685	XM_018534146.1	91.173	1654	141	3	1	1653	1552	3201	0	2241	hypothetical protein
mRNA_9592	A1.A	C1.A	3.03683	1.50996	2.2734	0.641481	1.53472	0.417978	0.675963	0.942913	gene_9592	hypothetical protein	mRNA_9592	XM_018525632.1	88.268	2898	333	4	1	2893	189	3084	0	3461	hypothetical protein
mRNA_11195	A1.A	C1.A	3.72157	2.60278	3.16217	0.510221	1.22168	0.417641	0.67621	0.942913	gene_11195	hypothetical protein	mRNA_11195	XM_018533849.1	92.887	970	69	0	1	970	1	970	0	1410	glutamyl-tRNA amidotransferase subunit A
mRNA_11771	A1.A	C1.A	2.41182	3.03132	2.72157	-0.531606	1.27341	-0.417465	0.676339	0.942913	gene_11771	hypothetical protein	mRNA_11771	XM_018529215.1	90.659	4325	404	0	308	4632	362	4686	0	5749	hypothetical protein
mRNA_3918	A1.A	C1.A	25.2587	20.0991	22.6789	0.214454	0.514152	0.417103	0.676603	0.942913	gene_3918	hypothetical protein	mRNA_3918	XM_018525738.1	91.019	824	72	2	594	1416	794	1616	0	1110	hypothetical protein
mRNA_10820	A1.A	C1.A	2.40871	1.8364	2.12255	0.59553	1.43257	0.415708	0.677624	0.943806	gene_10820	Hypothetical NagD-like phosphatase	mRNA_10820	XM_018528940.1	88.158	912	108	0	1	912	1	912	0	1086	4-nitrophenylphosphatase
mRNA_976	A1.A	C1.A	3.02469	1.59764	2.31117	0.587567	1.41764	0.414468	0.678532	0.94454	gene_976	Transcription initiation factor IIH cyclin-dependent kinase 7	mRNA_976	XM_018524961.1	93.142	1254	86	0	1	1254	188	1441	0	1840	kinase-like protein
mRNA_2729	A1.A	C1.A	3.43892	4.8548	4.14686	-0.413547	1.00072	-0.413251	0.679423	0.945251	gene_2729	Alanyl dipeptidyl peptidase	mRNA_2729	XM_018535613.1	90.69	2202	205	0	1	2202	466	2667	0	2931	dipeptidyl-peptidase 5 precursor
mRNA_7402	A1.A	C1.A	2.0271	1.98746	2.00728	0.743451	1.80262	0.412428	0.680026	0.945559	gene_7402	hypothetical protein	mRNA_7402	XM_018527683.1	95.032	624	31	0	1	624	125	748	0	981	RNA-binding domain-containing protein
mRNA_1275	A1.A	C1.A	3.61949	5.09355	4.35652	-0.442681	1.07636	-0.411276	0.68087	0.945811	gene_1275	Sphingoid long chain base kinase (EC 2.7.1.91)	mRNA_1275	XM_018535945.1	79.341	1336	248	21	3	1330	225	1540	0	913	sphingoid long chain base kinase-like protein
mRNA_4825	A1.A	C1.A	7.33755	5.59838	6.46796	0.375519	0.914575	0.410594	0.68137	0.945811	gene_4825	hypothetical protein	mRNA_4825	XM_018527445.1	86.463	1278	158	3	1186	2463	1523	2785	0	1387	hypothetical protein
mRNA_1612	A1.A	C1.A	5.11151	3.94876	4.53014	0.413083	1.00812	0.409754	0.681986	0.945811	gene_1612	hypothetical protein	mRNA_1612	XM_018523118.1	95.319	1410	66	0	105	1514	394	1803	0	2239	protein phosphatase 2A regulatory subunit PR55
mRNA_9778	A1.A	C1.A	3.2438	3.87398	3.55889	-0.475934	1.1637	-0.408984	0.682551	0.945811	gene_9778	DNA repair and recombination protein, putative helicase	.	.	.	.	.	.	.	.	.
mRNA_10311	A1.A	C1.A	8.83067	6.52873	7.6797	0.335594	0.821024	0.408751	0.682723	0.945811	gene_10311	hypothetical protein	mRNA_10311	XM_018529153.1	93.905	2346	143	0	1	2346	310	2655	0	3541	GTP-binding protein Sey1
mRNA_7857	A1.A	C1.A	2.87433	1.69673	2.28553	0.615379	1.50623	0.408555	0.682866	0.945811	gene_7857	hypothetical protein	mRNA_7857	XM_018530088.1	88.693	1194	135	0	1	1194	66	1259	0	1458	NAD(P)-binding protein
mRNA_8448	A1.A	C1.A	2.86219	3.72141	3.2918	-0.483088	1.18513	-0.407626	0.683548	0.945811	gene_8448	Cell division protein FtsH (EC 3.4.24.-)	mRNA_8448	XM_018526997.1	96.275	859	32	0	1	859	1	859	0	1410	Metallo-dependent phosphatase
mRNA_423	A1.A	C1.A	5.03683	6.13741	5.58712	-0.369114	0.907311	-0.406822	0.684139	0.945811	gene_423	hypothetical protein	mRNA_423	XM_018536115.1	93.333	750	47	2	1	750	404	1150	0	1105	hypothetical protein
mRNA_7269	A1.A	C1.A	5.46291	4.20042	4.83167	0.397753	0.978924	0.406317	0.68451	0.945811	gene_7269	Cell division-associated, ATP-dependent zinc metalloprotease FtsH	mRNA_7269	XM_018527601.1	88.734	2290	233	11	1	2266	261	2549	0	2776	ATP-dependent metallopeptidase Hfl
[truncated: 4,743 more rows]

## Sheet: Sig 6 hpi 
TransID	log2FoldChange	padj	GeneID	KBase_Microbial-Genome-with-RASTtk-v1.073	mRNA-ID_Altso1_GeneCatalog(Query_ID_BLAST)	mRNA-ID_Alternaria_alternata(Subject_ID_BLAST)	%Identity	Gene-description_Alternaria_alternata
[truncated: 121 more rows]

[truncated: 6 more sheets: 12 hpi , Sig 12 hpi , 24 hpi , Sig 24 hpi , 48 hpi , Sig 48 hpi]
